# Supplementary material for: Proteome Profiles of Head Kidney and Spleen of Rainbow Trout (Oncorhynchus Mykiss)
Source: Proteomics. 2018 Aug 16;18(17):1800101. doi: 10.1002/pmic.201800101 (PMC6175351; doi:10.1002/pmic.201800101)
Supplement: Supplementary file 1 — Supporting information [file PMIC-18-na-s001.xlsx]

## Sheet: Explanation
Explanation of column headers
Supplemental table 1, Protein list
Protein N	The rank of the specified protein relative to all other proteins in the list of detected proteins.
Representative Accession	The accession number for the first protein within a protein group.
Species	Species of the protein with the representative accession.
Name	Name of the protein with the representative accession.
Unused ProtScore	A measure of the protein confidence for a detected protein, calculated from the peptide confidence for peptides from spectra that are not already completely “used” by higher scoring winning proteins.
Total ProtScore	A measure of the total amount of evidence for a detected protein. The Total ProtScore is calculated using all of the peptides detected for the protein. The Total ProtScore does not indicate the percent confidence for the identification of a protein.
Ambiguous Accessions	Total number of proteins within the protein group sharing the same set of identified peptides without any evidence of unique peptides for differentiation.
Confident Peptides (95%)	The number of distinct peptides having at least 95% confidence. Multiple modified and cleaved states of the same underlying peptide sequence are considered distinct peptides because they have different molecular formulas. Multiple spectra of the same peptide, due to replicate acquisition or different charge states, only count once.
%Seq Cov - peptides >95% conf	The percentage of matching amino acids from identified peptides having confidence greater than or equal to 95% divided by the total number of amino acids in the sequence.
Supplemental table 1a, Protein groups
Protein group	Number of the protein group the protein belongs to, corresponds to "Protein N" in the protein table.
Accession	Accession number of the protein.
Name	Name of the protein.
Species	Species the protein belongs to.
Unused ProtScore	A measure of the protein confidence for a detected protein, calculated from the peptide confidence for peptides from spectra that are not already completely “used” by higher scoring winning proteins. If 0, then there are no unique peptides for the protein identified.
Total ProtScore	A measure of the total amount of evidence for a detected protein. The Total ProtScore is calculated using all of the peptides detected for the protein. The Total ProtScore does not indicate the percent confidence for the identification of a protein.
Confident Peptides (95%)	The number of distinct peptides having at least 95% confidence. Multiple modified and cleaved states of the same underlying peptide sequence are considered distinct peptides because they have different molecular formulas. Multiple spectra of the same peptide, due to replicate acquisition or different charge states, only count once.
%Seq Cov - peptides >95% conf	The percentage of matching amino acids from identified peptides having confidence greater than or equal to 95% divided by the total number of amino acids in the sequence.
Supplemental table 1b, Peptide list
Distinct Peptide Index	Number of the peptide in the identification dataset.
Protein N	Number of the corresponding protein in the protein list.
Accessions	Accession numbers of proteins identified with this peptide.
Start Position	Number of the first amino acid of the identified peptide within the protein sequence.
Sequence	Sequence of the peptide identified by the search.
Modifications	Modifications found for this peptide.
Cleavages	Indicates any atypical or missed cleavages sites. Missed cleavages are shown as “Missed Residue1-Residue2@position”. Atypical cleavages are shown as “Cleaved Residue1-Residue2@position”, where “Position” is either “N-term” or “C-term”.
Theoretical MW	The molecular weight of the peptide calculated from the sequence and any modifications.
Missed cleavages	Number of missed cleavage sites within the peptide.
Conf	The highest confidence for this peptide identification, for all the proteins identified as containing this peptide, expressed as a percentage.
Score	The score for the peptide based on matching ions of various charge states.
Theor z	Charge state of the peptide.
Theor m/z (apex spect)	Theoretical MW / theoretical z
Delta Mass	The difference in mass between the precursor MW and the theoretical MW of the matching peptide sequence.
Delta ppm	The difference in ppm between the precursor MW and the theoretical MW of the matching peptide sequence.
RT - Peptide (Min)	The retention time for this peptide at the peak apex in minutes.

## Sheet: Supp table 1, Protein list
Protein N	Representative Accession	Species	Name	Unused ProtScore	Total ProtScore	Ambiguous Accessions	Confident Peptides	%Seq Cov - peptides >95% conf
1	XP_021480986.1	Oncorhynchus mykiss	myosin-9-like isoform X1 [Oncorhynchus mykiss]	334.79	334.79	1	218	70.88
2	XP_021449156.1	Oncorhynchus mykiss	myosin heavy chain, fast skeletal muscle-like [Oncorhynchus mykiss]	286.39	288.39	1	169	58.96
3	XP_021457475.1	Oncorhynchus mykiss	spectrin alpha chain, non-erythrocytic 1 isoform X8 [Oncorhynchus mykiss]	278.83	278.83	11	155	59.29
4	XP_021430686.1	Oncorhynchus mykiss	cytoplasmic dynein 1 heavy chain 1 [Oncorhynchus mykiss]	257.6	257.59	1	135	32.99
5	XP_021422847.1	Oncorhynchus mykiss	filamin-A-like [Oncorhynchus mykiss]	255.36	255.36	1	146	63.92
6	XP_021412553.1	Oncorhynchus mykiss	myosin-11-like isoform X2 [Oncorhynchus mykiss]	215.67	239.31	1	138	57.05
7	XP_021417252.1	Oncorhynchus mykiss	complement C3 [Oncorhynchus mykiss]	204.92	204.92	1	119	63.72
8	XP_021434378.1	Oncorhynchus mykiss	collagen alpha-3(VI) chain isoform X6 [Oncorhynchus mykiss]	204.73	204.76	7	121	37.87
9	XP_021467201.1	Oncorhynchus mykiss	apolipoprotein B-100-like [Oncorhynchus mykiss]	194.22	194.22	1	101	35.78
10	XP_021460583.1	Oncorhynchus mykiss	talin-1-like [Oncorhynchus mykiss]	191.12	191.12	1	125	50.61
11	XP_021473729.1	Oncorhynchus mykiss	clathrin heavy chain 1-like [Oncorhynchus mykiss]	185.58	185.62	1	116	64.61
12	XP_021411850.1	Oncorhynchus mykiss	myosin-9-like [Oncorhynchus mykiss]	171.07	238.73	1	138	60.6
13	XP_021451735.1	Oncorhynchus mykiss	plectin-like isoform X7 [Oncorhynchus mykiss]	143.29	143.29	10	65	13.1
14	XP_021469486.1	Oncorhynchus mykiss	putative leucine-rich repeat-containing protein DDB_G0290503 isoform X3 [Oncorhynchus mykiss]	141.67	141.67	3	76	52.65
15	XP_021446948.1	Oncorhynchus mykiss	spectrin beta chain, non-erythrocytic 1-like isoform X2 [Oncorhynchus mykiss]	139.38	139.4	2	69	34.53
16	XP_021418656.1	Oncorhynchus mykiss	macrophage mannose receptor 1-like [Oncorhynchus mykiss]	125.48	125.48	1	74	52.36
17	XP_021446773.1	Oncorhynchus mykiss	eosinophil peroxidase-like [Oncorhynchus mykiss]	124.9	124.9	1	112	67.67
18	XP_021443343.1	Oncorhynchus mykiss	alpha-actinin-4 isoform X2 [Oncorhynchus mykiss]	123.95	124.04	2	75	72.09
19	XP_021435170.1	Oncorhynchus mykiss	plastin-2 [Oncorhynchus mykiss]	120.64	120.64	1	80	87.02
20	XP_021459463.1	Oncorhynchus mykiss	elongation factor 2 isoform X1 [Oncorhynchus mykiss]	120.31	120.31	2	73	64.45
21	XP_021466487.1	Oncorhynchus mykiss	filamin-B [Oncorhynchus mykiss]	118.98	129.91	1	75	37.24
22	XP_021430565.1	Oncorhynchus mykiss	glycogen phosphorylase, liver form-like [Oncorhynchus mykiss]	116.82	116.85	1	67	63.19
23	XP_021478894.1	Oncorhynchus mykiss	moesin isoform X1 [Oncorhynchus mykiss]	114.94	114.94	1	62	73.92
24	XP_021438079.1	Oncorhynchus mykiss	pre-mRNA-processing-splicing factor 8 [Oncorhynchus mykiss]	111.37	111.42	2	59	26.73
25	XP_021454047.1	Oncorhynchus mykiss	heat shock 90kDa protein 1 beta isoform X1 [Oncorhynchus mykiss]	111.2	111.2	1	72	62.76
26	XP_021461865.1	Oncorhynchus mykiss	transitional endoplasmic reticulum ATPase-like [Oncorhynchus mykiss]	108.83	108.83	1	64	63.77
27	XP_021461563.1	Oncorhynchus mykiss	U5 small nuclear ribonucleoprotein 200 kDa helicase [Oncorhynchus mykiss]	107.71	107.73	1	53	28.08
28	XP_021464059.1	Oncorhynchus mykiss	fibronectin [Oncorhynchus mykiss]	107.54	107.55	1	60	30.02
29	NP_001118084.1	Oncorhynchus mykiss	simple type II keratin K8a (S1) [Oncorhynchus mykiss]	103.11	103.11	1	57	61.71
30	XP_021435875.1	Oncorhynchus mykiss	eukaryotic translation initiation factor 3 subunit A-like isoform X6 [Oncorhynchus mykiss]	100.89	100.88	6	57	41.41
31	NP_001181938.1	Oncorhynchus mykiss	94 kD glucose-regulated protein precursor [Oncorhynchus mykiss]	99.19	107.23	1	60	57.74
32	XP_021433033.1	Oncorhynchus mykiss	stabilin-2 [Oncorhynchus mykiss]	98.26	98.27	1	56	23.84
33	XP_021442708.1	Oncorhynchus mykiss	alpha-2-macroglobulin-like isoform X2 [Oncorhynchus mykiss]	96.54	96.54	2	57	39.97
34	XP_021460427.1	Oncorhynchus mykiss	lamin-B2 [Oncorhynchus mykiss]	90.68	94.68	1	57	65.68
35	XP_021438724.1	Oncorhynchus mykiss	nesprin-1-like [Oncorhynchus mykiss]	90.38	90.79	1	39	4.874
36	XP_021438926.1	Oncorhynchus mykiss	neuroblast differentiation-associated protein AHNAK-like [Oncorhynchus mykiss]	90.29	90.32	1	48	59.19
37	NP_001117704.1	Oncorhynchus mykiss	heat shock cognate 70 kDa protein [Oncorhynchus mykiss]	89.68	89.68	1	64	63.29
38	XP_021421406.1	Oncorhynchus mykiss	keratin, type I cytoskeletal 18-like [Oncorhynchus mykiss]	89.58	89.59	1	51	81.65
39	NP_001118024.1	Oncorhynchus mykiss	transferrin precursor [Oncorhynchus mykiss]	88.51	88.52	1	52	67.44
40	XP_021421515.1	Oncorhynchus mykiss	structural maintenance of chromosomes protein 1A [Oncorhynchus mykiss]	87.53	87.55	1	46	38.1
41	XP_021423362.1	Oncorhynchus mykiss	structural maintenance of chromosomes protein 3 [Oncorhynchus mykiss]	85.58	85.58	4	46	35.74
42	XP_021471301.1	Oncorhynchus mykiss	glucose-6-phosphate 1-dehydrogenase isoform X7 [Oncorhynchus mykiss]	84.97	84.97	7	46	84.97
43	XP_021461400.1	Oncorhynchus mykiss	eIF-2-alpha kinase activator GCN1 [Oncorhynchus mykiss]	84.48	84.49	1	45	20.74
44	XP_021421566.1	Oncorhynchus mykiss	extended synaptotagmin-1-like [Oncorhynchus mykiss]	84.19	84.22	1	40	41.39
45	NP_001117842.1	Oncorhynchus mykiss	matrix metalloproteinase-9 precursor [Oncorhynchus mykiss]	83.82	83.88	1	47	70.22
46	XP_021468596.1	Oncorhynchus mykiss	gelsolin-like [Oncorhynchus mykiss]	83.8	83.81	1	57	55.45
47	XP_021429542.1	Oncorhynchus mykiss	spectrin beta chain, erythrocytic-like [Oncorhynchus mykiss]	83.4	89.25	1	41	20
48	XP_021446601.1	Oncorhynchus mykiss	78 kDa glucose-regulated protein [Oncorhynchus mykiss]	83.12	89.15	1	56	64.89
49	XP_021422843.1	Oncorhynchus mykiss	transketolase-like [Oncorhynchus mykiss]	82.33	82.34	1	53	74.44
50	XP_021433517.1	Oncorhynchus mykiss	coagulation factor XIII A chain-like [Oncorhynchus mykiss]	82.31	82.32	1	46	59.43
51	XP_021446100.1	Oncorhynchus mykiss	tyrosine-protein phosphatase non-receptor type 6-like [Oncorhynchus mykiss]	81.57	81.59	2	45	72.51
52	XP_021460379.1	Oncorhynchus mykiss	receptor-type tyrosine-protein phosphatase C-like [Oncorhynchus mykiss]	80.15	80.15	1	44	28.91
53	NP_001117705.1	Oncorhynchus mykiss	T-complex protein 1 subunit theta [Oncorhynchus mykiss]	80.04	80.04	1	47	71.25
54	XP_021469434.1	Oncorhynchus mykiss	coatomer subunit alpha [Oncorhynchus mykiss]	79.42	79.47	1	38	37.12
55	XP_021466226.1	Oncorhynchus mykiss	WD repeat-containing protein 1-like [Oncorhynchus mykiss]	79.38	79.38	1	46	71.12
56	XP_021462359.1	Oncorhynchus mykiss	complement C5 [Oncorhynchus mykiss]	79.33	79.39	1	41	30.26
57	XP_021450122.1	Oncorhynchus mykiss	coronin-7-like [Oncorhynchus mykiss]	78.3	78.3	1	47	49.42
58	sp|P04264|K2C1_HUMAN	HUMAN	Keratin, type II cytoskeletal 1 OS=Homo sapiens GN=KRT1 PE=1 SV=6	77.07	91.3	1	61	55.83
59	XP_021469460.1	Oncorhynchus mykiss	complement C3-like isoform X2 [Oncorhynchus mykiss]	76.38	76.39	2	37	26.59
60	XP_021432278.1	Oncorhynchus mykiss	vinculin [Oncorhynchus mykiss]	76.08	76.09	1	40	36.77
61	XP_021426673.1	Oncorhynchus mykiss	sodium/potassium-transporting ATPase subunit alpha-1 [Oncorhynchus mykiss]	75.87	75.88	1	43	38.24
62	XP_021421179.1	Oncorhynchus mykiss	sarcoplasmic/endoplasmic reticulum calcium ATPase 1 isoform X2 [Oncorhynchus mykiss]	74.75	74.75	2	40	43.25
63	XP_021432212.1	Oncorhynchus mykiss	hexokinase-1-like [Oncorhynchus mykiss]	73.99	74	1	39	42.81
64	XP_021472646.1	Oncorhynchus mykiss	enolase [Oncorhynchus mykiss]	73.73	73.73	1	52	79.86
65	XP_021481050.1	Oncorhynchus mykiss	probable ATP-dependent RNA helicase DDX5 isoform X1 [Oncorhynchus mykiss]	72.43	72.44	1	41	59.74
66	XP_021421680.1	Oncorhynchus mykiss	protein disulfide-isomerase A3-like [Oncorhynchus mykiss]	72.08	72.08	1	41	64.15
67	XP_021425840.1	Oncorhynchus mykiss	stabilin-1-like [Oncorhynchus mykiss]	71.96	71.98	1	38	14.56
68	XP_021470176.1	Oncorhynchus mykiss	ubiquitin-like modifier-activating enzyme 1 [Oncorhynchus mykiss]	71.88	71.91	1	44	49.26
69	XP_021416481.1	Oncorhynchus mykiss	stress-70 protein, mitochondrial [Oncorhynchus mykiss]	71.77	73.81	1	46	61.84
70	XP_021458570.1	Oncorhynchus mykiss	uncharacterized protein LOC110523838 [Oncorhynchus mykiss]	71.4	71.51	1	35	18.6
71	XP_021446939.1	Oncorhynchus mykiss	stress-induced-phosphoprotein 1-like [Oncorhynchus mykiss]	70.69	70.69	1	37	63.54
72	XP_021451454.1	Oncorhynchus mykiss	actin, cytoplasmic 1 isoform X1 [Oncorhynchus mykiss]	70.22	70.22	3	60	91.15
73	XP_021440027.1	Oncorhynchus mykiss	bifunctional glutamate/proline--tRNA ligase-like isoform X2 [Oncorhynchus mykiss]	70.09	70.47	2	35	24.32
74	XP_021426828.1	Oncorhynchus mykiss	UDP-glucose:glycoprotein glucosyltransferase 1-like [Oncorhynchus mykiss]	70.08	70.2	1	37	25.68
75	XP_021444016.1	Oncorhynchus mykiss	26S proteasome non-ATPase regulatory subunit 2 [Oncorhynchus mykiss]	69.71	69.77	1	37	48.44
76	XP_021435361.1	Oncorhynchus mykiss	60 kDa heat shock protein, mitochondrial-like [Oncorhynchus mykiss]	69.51	69.53	1	39	65.84
77	XP_021473142.1	Oncorhynchus mykiss	heat shock 70 kDa protein 4-like [Oncorhynchus mykiss]	69.11	69.2	1	35	46.14
78	XP_021418012.1	Oncorhynchus mykiss	protein disulfide-isomerase A4-like [Oncorhynchus mykiss]	68.99	69.04	1	40	51.96
79	XP_021462148.1	Oncorhynchus mykiss	ATP synthase subunit alpha, mitochondrial-like [Oncorhynchus mykiss]	68.84	68.86	1	39	63.04
80	XP_021425557.1	Oncorhynchus mykiss	alanine--tRNA ligase, cytoplasmic [Oncorhynchus mykiss]	68.42	68.44	1	35	40.54
81	XP_021431955.1	Oncorhynchus mykiss	glucose-6-phosphate isomerase-like [Oncorhynchus mykiss]	67.92	67.92	1	49	69.98
82	XP_021424037.1	Oncorhynchus mykiss	copine-3-like isoform X1 [Oncorhynchus mykiss]	67.5	67.5	2	36	67.04
83	XP_021474954.1	Oncorhynchus mykiss	fibrinogen gamma chain-like [Oncorhynchus mykiss]	67.47	67.47	1	38	63.19
84	XP_021462924.1	Oncorhynchus mykiss	pyruvate kinase PKM-like isoform X2 [Oncorhynchus mykiss]	67.43	67.46	1	42	59.65
85	XP_021466399.1	Oncorhynchus mykiss	DNA replication licensing factor MCM2 [Oncorhynchus mykiss]	67.4	67.44	1	40	45.2
86	sp|P35908|K22E_HUMAN	HUMAN	Keratin, type II cytoskeletal 2 epidermal OS=Homo sapiens GN=KRT2 PE=1 SV=2	67.38	81.09	1	45	61.55
87	XP_021471790.1	Oncorhynchus mykiss	6-phosphogluconate dehydrogenase, decarboxylating isoform X2 [Oncorhynchus mykiss]	67.28	67.29	2	43	82.61
88	XP_021433425.1	Oncorhynchus mykiss	FACT complex subunit SPT16 [Oncorhynchus mykiss]	67.12	67.18	1	37	39.36
89	XP_021464046.1	Oncorhynchus mykiss	importin-5 [Oncorhynchus mykiss]	67.05	67.12	1	37	36.2
90	XP_021469516.1	Oncorhynchus mykiss	DNA replication licensing factor MCM6 [Oncorhynchus mykiss]	66.68	66.83	1	36	43.83
91	XP_021413338.1	Oncorhynchus mykiss	116 kDa U5 small nuclear ribonucleoprotein component [Oncorhynchus mykiss]	66.23	66.26	1	37	45.46
92	XP_021449122.1	Oncorhynchus mykiss	tropomyosin alpha-3 chain-like isoform X11 [Oncorhynchus mykiss]	65.57	65.57	1	34	68.29
93	XP_021466263.1	Oncorhynchus mykiss	protein-glutamine gamma-glutamyltransferase 2-like [Oncorhynchus mykiss]	65	65.02	1	41	55.52
94	XP_021477515.1	Oncorhynchus mykiss	putative aminopeptidase W07G4.4 isoform X1 [Oncorhynchus mykiss]	64.94	64.95	1	37	75
95	XP_021469929.1	Oncorhynchus mykiss	26S proteasome non-ATPase regulatory subunit 1 isoform X3 [Oncorhynchus mykiss]	64.81	64.82	3	40	42
96	XP_021411831.1	Oncorhynchus mykiss	band 3 anion exchange protein isoform X1 [Oncorhynchus mykiss]	64.68	64.71	1	41	40.74
97	XP_021432945.1	Oncorhynchus mykiss	rab GDP dissociation inhibitor beta-like [Oncorhynchus mykiss]	64.65	64.66	2	41	83.93
98	XP_021456197.1	Oncorhynchus mykiss	CAD protein isoform X2 [Oncorhynchus mykiss]	64.48	64.52	2	34	15.41
99	XP_021432436.1	Oncorhynchus mykiss	T-complex protein 1 subunit beta [Oncorhynchus mykiss]	64.45	64.48	2	36	65.98
100	XP_021423726.1	Oncorhynchus mykiss	protein disulfide-isomerase-like [Oncorhynchus mykiss]	63.79	63.8	1	38	59.38
101	sp|P13645|K1C10_HUMAN	HUMAN	Keratin, type I cytoskeletal 10 OS=Homo sapiens GN=KRT10 PE=1 SV=6	63.54	65.57	1	47	50.76
102	XP_021477319.1	Oncorhynchus mykiss	AP-1 complex subunit beta-1 isoform X3 [Oncorhynchus mykiss]	63.38	63.39	4	36	36.96
103	XP_021473907.1	Oncorhynchus mykiss	ribonucleoside-diphosphate reductase large subunit [Oncorhynchus mykiss]	63.27	63.32	1	37	49.75
104	XP_021419904.1	Oncorhynchus mykiss	staphylococcal nuclease domain-containing protein 1-like [Oncorhynchus mykiss]	63.22	63.23	1	35	47.27
105	XP_021423642.1	Oncorhynchus mykiss	puromycin-sensitive aminopeptidase-like isoform X2 [Oncorhynchus mykiss]	63.16	63.25	2	35	37.74
106	XP_021413799.1	Oncorhynchus mykiss	T-complex protein 1 subunit gamma-like [Oncorhynchus mykiss]	62.33	62.34	1	32	60.37
107	XP_021481742.1	Oncorhynchus mykiss	fructose-bisphosphate aldolase A-like [Oncorhynchus mykiss]	62.33	62.33	1	40	75.48
108	XP_021469221.1	Oncorhynchus mykiss	DNA replication licensing factor mcm4 [Oncorhynchus mykiss]	62.3	62.31	4	38	44.29
109	XP_021462396.1	Oncorhynchus mykiss	2-oxoglutarate dehydrogenase, mitochondrial isoform X2 [Oncorhynchus mykiss]	62.21	62.25	3	32	34.87
110	XP_021458325.1	Oncorhynchus mykiss	annexin A4-like [Oncorhynchus mykiss]	62.15	62.16	1	34	69.91
111	XP_021414105.1	Oncorhynchus mykiss	coronin-1A-like [Oncorhynchus mykiss]	62.14	62.16	1	34	61.4
112	XP_021431108.1	Oncorhynchus mykiss	eukaryotic translation initiation factor 3 subunit C [Oncorhynchus mykiss]	61.99	62.04	1	34	33.3
113	XP_021468660.1	Oncorhynchus mykiss	spectrin beta chain, non-erythrocytic 1-like isoform X1 [Oncorhynchus mykiss]	61.41	79.12	2	32	16.02
114	XP_021423876.1	Oncorhynchus mykiss	complement C3-like [Oncorhynchus mykiss]	61.24	64.12	1	30	20.75
115	XP_021467328.1	Oncorhynchus mykiss	collagen alpha-1(XII) chain-like [Oncorhynchus mykiss]	60.65	60.72	1	30	11.13
116	XP_021421225.1	Oncorhynchus mykiss	integrin alpha-X-like isoform X1 [Oncorhynchus mykiss]	60.5	60.5	1	36	30.47
117	XP_021470204.1	Oncorhynchus mykiss	fibrinogen beta chain [Oncorhynchus mykiss]	60.07	60.12	1	38	68.17
118	XP_021476126.1	Oncorhynchus mykiss	T-complex protein 1 subunit epsilon [Oncorhynchus mykiss]	60.01	60.3	1	32	68.39
119	XP_021412948.1	Oncorhynchus mykiss	T-complex protein 1 subunit delta [Oncorhynchus mykiss]	59.48	59.49	1	33	70.6
120	XP_021460771.1	Oncorhynchus mykiss	polyadenylate-binding protein 1 [Oncorhynchus mykiss]	58.98	59.01	1	38	48.73
121	XP_021465265.1	Oncorhynchus mykiss	dolichyl-diphosphooligosaccharide--protein glycosyltransferase subunit 1-like [Oncorhynchus mykiss]	58.9	58.95	1	35	55.98
122	XP_021459633.1	Oncorhynchus mykiss	unconventional myosin-If-like [Oncorhynchus mykiss]	58.66	58.67	1	32	31.2
123	XP_021417654.1	Oncorhynchus mykiss	adenylyl cyclase-associated protein 1-like [Oncorhynchus mykiss]	58.51	58.52	1	35	74.08
124	XP_021425524.1	Oncorhynchus mykiss	splicing factor 3B subunit 3 [Oncorhynchus mykiss]	58.41	58.43	2	32	28.1
125	XP_021470356.1	Oncorhynchus mykiss	eukaryotic initiation factor 4A-I [Oncorhynchus mykiss]	58.12	58.12	2	35	64.62
126	XP_021417241.1	Oncorhynchus mykiss	DNA replication licensing factor MCM7 isoform X1 [Oncorhynchus mykiss]	57.92	57.95	2	33	47.87
127	XP_021442984.1	Oncorhynchus mykiss	serine/threonine-protein phosphatase 2A 65 kDa regulatory subunit A beta isoform-like [Oncorhynchus mykiss]	57.89	57.92	1	36	54.12
128	NP_001117719.1	Oncorhynchus mykiss	apolipoprotein A-I-1 precursor [Oncorhynchus mykiss]	57.79	57.81	1	33	80.15
129	XP_021479824.1	Oncorhynchus mykiss	leucine--tRNA ligase, cytoplasmic-like [Oncorhynchus mykiss]	57.54	57.89	1	29	27.7
130	XP_021443415.1	Oncorhynchus mykiss	structural maintenance of chromosomes protein 4-like isoform X1 [Oncorhynchus mykiss]	57.43	57.53	2	30	29.03
131	XP_021481303.1	Oncorhynchus mykiss	tubulin beta-4B chain-like [Oncorhynchus mykiss]	57.37	57.38	2	46	74.32
132	XP_021466271.1	Oncorhynchus mykiss	keratin, type I cytoskeletal 18-like [Oncorhynchus mykiss]	57.18	67.63	1	43	80.57
133	XP_021427541.1	Oncorhynchus mykiss	elongation factor 1-alpha, oocyte form [Oncorhynchus mykiss]	57.16	57.16	1	46	74.19
134	XP_021442084.1	Oncorhynchus mykiss	AP-2 complex subunit alpha-2 isoform X4 [Oncorhynchus mykiss]	57.09	57.16	4	32	39.39
135	XP_021463596.1	Oncorhynchus mykiss	transaldolase-like [Oncorhynchus mykiss]	56.94	56.97	1	34	79.88
136	NP_001166002.1	Oncorhynchus mykiss	glutamate dehydrogenase 3 [Oncorhynchus mykiss]	56.89	56.91	1	32	58.81
137	XP_021429518.1	Oncorhynchus mykiss	trifunctional enzyme subunit alpha, mitochondrial-like [Oncorhynchus mykiss]	56.87	56.91	1	31	56.53
138	XP_021457357.1	Oncorhynchus mykiss	lamin-B1 [Oncorhynchus mykiss]	56.69	62.22	2	36	62.07
139	XP_021419821.1	Oncorhynchus mykiss	cullin-associated NEDD8-dissociated protein 1 [Oncorhynchus mykiss]	56.56	56.63	1	27	25.28
140	XP_021480982.1	Oncorhynchus mykiss	ATP-dependent RNA helicase DDX39A-like [Oncorhynchus mykiss]	56.4	56.46	3	37	73.07
141	XP_021424823.1	Oncorhynchus mykiss	extended synaptotagmin-1-like [Oncorhynchus mykiss]	56.36	59.42	1	32	22.95
142	XP_021421565.1	Oncorhynchus mykiss	proliferation-associated protein 2G4-like [Oncorhynchus mykiss]	56.23	56.24	1	32	73.93
143	XP_021444369.1	Oncorhynchus mykiss	collagen alpha-2(VI) chain-like [Oncorhynchus mykiss]	56.15	56.29	1	32	32.59
144	NP_001117882.1	Oncorhynchus mykiss	complement factor H precursor [Oncorhynchus mykiss]	56.12	56.2	1	32	34.46
145	XP_021474436.1	Oncorhynchus mykiss	V-type proton ATPase catalytic subunit A-like isoform X2 [Oncorhynchus mykiss]	56.02	56.11	2	31	56.4
146	XP_021475881.1	Oncorhynchus mykiss	neutrophil cytosol factor 2-like isoform X2 [Oncorhynchus mykiss]	55.51	55.55	1	30	63.04
147	XP_021415898.1	Oncorhynchus mykiss	DNA topoisomerase 2-beta isoform X3 [Oncorhynchus mykiss]	55.35	55.42	3	26	17.29
148	XP_021422510.1	Oncorhynchus mykiss	NACHT, LRR and PYD domains-containing protein 3-like [Oncorhynchus mykiss]	55.22	55.23	2	31	37.84
149	XP_021477453.1	Oncorhynchus mykiss	ras GTPase-activating-like protein IQGAP1 [Oncorhynchus mykiss]	55.18	55.23	1	30	18.69
150	XP_021464728.1	Oncorhynchus mykiss	adenosylhomocysteinase [Oncorhynchus mykiss]	55.14	55.17	1	31	60.97
151	XP_021456367.1	Oncorhynchus mykiss	T-complex protein 1 subunit alpha [Oncorhynchus mykiss]	55.13	57.16	1	32	53.76
152	XP_021433186.1	Oncorhynchus mykiss	leukotriene A-4 hydrolase-like [Oncorhynchus mykiss]	55.08	55.15	1	40	51.54
153	NP_001117857.1	Oncorhynchus mykiss	complement component 4 precursor [Oncorhynchus mykiss]	54.97	55.11	1	26	18.04
154	XP_021435512.1	Oncorhynchus mykiss	tubulin alpha chain isoform X4 [Oncorhynchus mykiss]	54.96	54.96	6	33	62.65
155	XP_021447676.1	Oncorhynchus mykiss	collagen alpha-1(VI) chain-like isoform X1 [Oncorhynchus mykiss]	54.9	54.93	1	35	31.29
156	XP_021442144.1	Oncorhynchus mykiss	coatomer subunit beta-like [Oncorhynchus mykiss]	54.88	54.94	2	29	36.2
157	XP_021443504.1	Oncorhynchus mykiss	selenium-binding protein 1-like isoform X1 [Oncorhynchus mykiss]	54.78	54.92	3	32	64.06
158	XP_021475660.1	Oncorhynchus mykiss	endoplasmic reticulum aminopeptidase 1-like [Oncorhynchus mykiss]	54.76	54.85	1	32	40.1
159	XP_021457254.1	Oncorhynchus mykiss	tyrosine-protein kinase SYK [Oncorhynchus mykiss]	54.76	54.83	1	34	56.38
160	XP_021413884.1	Oncorhynchus mykiss	DNA replication licensing factor mcm5-like [Oncorhynchus mykiss]	54.5	54.54	1	29	42.12
161	XP_021460419.1	Oncorhynchus mykiss	ceruloplasmin-like [Oncorhynchus mykiss]	54.32	54.39	1	31	36.19
162	XP_021431300.1	Oncorhynchus mykiss	NADPH:adrenodoxin oxidoreductase, mitochondrial isoform X2 [Oncorhynchus mykiss]	54.24	54.33	3	29	74.7
163	XP_021469737.1	Oncorhynchus mykiss	calreticulin-like [Oncorhynchus mykiss]	54.08	54.08	1	36	68.43
164	XP_021472735.1	Oncorhynchus mykiss	T-complex protein 1 subunit eta [Oncorhynchus mykiss]	53.76	53.78	1	30	64.69
165	XP_021423264.1	Oncorhynchus mykiss	eukaryotic translation initiation factor 3 subunit B [Oncorhynchus mykiss]	53.69	53.74	1	31	47.68
166	XP_021465672.1	Oncorhynchus mykiss	exportin-2-like [Oncorhynchus mykiss]	53.51	53.68	2	26	28.84
167	XP_021413298.1	Oncorhynchus mykiss	importin subunit beta-1 isoform X2 [Oncorhynchus mykiss]	53.44	53.48	2	31	40.87
168	XP_021470203.1	Oncorhynchus mykiss	fibrinogen alpha chain-like [Oncorhynchus mykiss]	53.34	53.37	1	32	55.05
169	XP_021424341.1	Oncorhynchus mykiss	nucleolar protein 56 [Oncorhynchus mykiss]	53.28	53.29	1	32	54.78
170	XP_021475071.1	Oncorhynchus mykiss	40S ribosomal protein S3a [Oncorhynchus mykiss]	53.19	53.22	2	34	71.8
171	XP_021446229.1	Oncorhynchus mykiss	beta-hexosaminidase subunit beta-like isoform X1 [Oncorhynchus mykiss]	53.04	53.06	1	33	61.9
172	XP_021466459.1	Oncorhynchus mykiss	isoleucine--tRNA ligase, cytoplasmic [Oncorhynchus mykiss]	52.94	53.03	1	26	22.71
173	XP_021427832.1	Oncorhynchus mykiss	cytosolic non-specific dipeptidase-like isoform X2 [Oncorhynchus mykiss]	52.77	52.79	2	28	67.3
174	XP_021439097.1	Oncorhynchus mykiss	neutral alpha-glucosidase AB-like isoform X2 [Oncorhynchus mykiss]	52.68	52.72	2	27	31.44
175	XP_021432525.1	Oncorhynchus mykiss	26S protease regulatory subunit 7 [Oncorhynchus mykiss]	52.41	52.43	2	27	57.14
176	XP_021434751.1	Oncorhynchus mykiss	60S ribosomal protein L4-B isoform X2 [Oncorhynchus mykiss]	52.28	52.28	2	28	55.53
177	NP_001117826.1	Oncorhynchus mykiss	type I keratin S8 [Oncorhynchus mykiss]	52.21	52.55	1	29	57.95
178	XP_021447000.1	Oncorhynchus mykiss	heterogeneous nuclear ribonucleoprotein U-like protein 1 [Oncorhynchus mykiss]	51.98	52.04	1	28	30.09
179	XP_021460752.1	Oncorhynchus mykiss	threonine--tRNA ligase, cytoplasmic-like [Oncorhynchus mykiss]	51.89	51.94	1	31	39.53
180	XP_021455488.1	Oncorhynchus mykiss	major vault protein isoform X3 [Oncorhynchus mykiss]	51.82	51.91	4	29	41.6
181	XP_021451128.1	Oncorhynchus mykiss	complement C3-like [Oncorhynchus mykiss]	51.78	141.91	1	78	47.84
182	NP_001117907.1	Oncorhynchus mykiss	CD18 protein precursor [Oncorhynchus mykiss]	51.78	51.79	1	26	34.49
183	XP_021454394.1	Oncorhynchus mykiss	isocitrate dehydrogenase [NADP], mitochondrial-like [Oncorhynchus mykiss]	51.39	52.07	1	29	60.75
184	XP_021431710.1	Oncorhynchus mykiss	26S proteasome non-ATPase regulatory subunit 11B [Oncorhynchus mykiss]	51.29	51.32	1	30	64.22
185	XP_021437935.1	Oncorhynchus mykiss	alpha-2-macroglobulin-like isoform X4 [Oncorhynchus mykiss]	51.08	93.59	3	54	36.96
186	XP_021421241.1	Oncorhynchus mykiss	eukaryotic translation initiation factor 3 subunit L-like [Oncorhynchus mykiss]	50.94	50.94	1	27	48.96
187	XP_021480688.1	Oncorhynchus mykiss	interleukin enhancer-binding factor 3 homolog [Oncorhynchus mykiss]	50.88	50.99	1	29	33.89
188	XP_021415856.1	Oncorhynchus mykiss	asparagine synthetase [glutamine-hydrolyzing] [Oncorhynchus mykiss]	50.88	50.93	1	28	55.69
189	XP_021480560.1	Oncorhynchus mykiss	formin-like protein 1 [Oncorhynchus mykiss]	50.83	50.93	1	25	27.16
190	XP_021463662.1	Oncorhynchus mykiss	cysteine--tRNA ligase, cytoplasmic-like [Oncorhynchus mykiss]	50.59	50.71	2	26	35.79
191	XP_021462528.1	Oncorhynchus mykiss	DNA damage-binding protein 1-like [Oncorhynchus mykiss]	50.5	50.55	1	24	23.97
192	XP_021473676.1	Oncorhynchus mykiss	arginine--tRNA ligase, cytoplasmic-like [Oncorhynchus mykiss]	50.42	50.49	1	25	43.18
193	XP_021427634.1	Oncorhynchus mykiss	chromodomain-helicase-DNA-binding protein 4-like [Oncorhynchus mykiss]	50.23	50.32	1	30	14.47
194	XP_021481178.1	Oncorhynchus mykiss	60S ribosomal protein L3 [Oncorhynchus mykiss]	50.03	50.06	3	30	59.55
195	XP_021440029.1	Oncorhynchus mykiss	heterogeneous nuclear ribonucleoprotein M-like isoform X1 [Oncorhynchus mykiss]	49.67	49.68	2	26	42.34
196	XP_021445887.1	Oncorhynchus mykiss	complement component C6 isoform X2 [Oncorhynchus mykiss]	49.59	49.64	3	25	26.25
197	XP_021469663.1	Oncorhynchus mykiss	annexin A11-like [Oncorhynchus mykiss]	49.55	49.64	2	27	41.7
198	XP_021426398.1	Oncorhynchus mykiss	actin-related protein 2/3 complex subunit 2 [Oncorhynchus mykiss]	49.54	49.57	1	28	71.57
199	XP_021441246.1	Oncorhynchus mykiss	uncharacterized protein LOC110506160 [Oncorhynchus mykiss]	49.46	51.51	1	32	36.44
200	XP_021417537.1	Oncorhynchus mykiss	neuroblast differentiation-associated protein AHNAK-like [Oncorhynchus mykiss]	49.4	89.97	1	49	54.74
201	XP_021430527.1	Oncorhynchus mykiss	bifunctional epoxide hydrolase 2-like [Oncorhynchus mykiss]	49.34	49.35	1	27	63.86
202	XP_021412083.1	Oncorhynchus mykiss	lysosomal alpha-mannosidase [Oncorhynchus mykiss]	48.82	48.83	1	27	31.65
203	XP_021423572.1	Oncorhynchus mykiss	myosin-9-like [Oncorhynchus mykiss]	48.79	231.44	1	139	59.44
204	XP_021441612.1	Oncorhynchus mykiss	vacuolar protein sorting-associated protein 35-like isoform X3 [Oncorhynchus mykiss]	48.72	48.78	6	31	35.18
205	XP_021475640.1	Oncorhynchus mykiss	dedicator of cytokinesis protein 8-like [Oncorhynchus mykiss]	48.72	48.74	1	24	14.46
206	XP_021440559.1	Oncorhynchus mykiss	kinectin isoform X3 [Oncorhynchus mykiss]	48.7	48.8	2	24	22.63
207	XP_021452602.1	Oncorhynchus mykiss	actin-related protein 3-like [Oncorhynchus mykiss]	48.58	48.59	2	27	66.91
208	XP_021465211.1	Oncorhynchus mykiss	nucleolin [Oncorhynchus mykiss]	48.2	48.22	1	28	39.31
209	XP_021463009.1	Oncorhynchus mykiss	lysine--tRNA ligase-like isoform X1 [Oncorhynchus mykiss]	48.15	48.16	3	25	37.89
210	XP_021465631.1	Oncorhynchus mykiss	protein kinase C delta type-like [Oncorhynchus mykiss]	48.08	48.12	1	23	41.65
211	XP_021464345.1	Oncorhynchus mykiss	ATP synthase subunit beta, mitochondrial [Oncorhynchus mykiss]	48.03	48.04	4	32	69.05
212	NP_001117994.1	Oncorhynchus mykiss	annexin A1a [Oncorhynchus mykiss]	47.87	47.87	1	25	56.05
213	XP_021479315.1	Oncorhynchus mykiss	phosphoglycerate kinase-like [Oncorhynchus mykiss]	47.8	47.81	1	27	68.59
214	XP_021444157.1	Oncorhynchus mykiss	GMP synthase [glutamine-hydrolyzing] isoform X1 [Oncorhynchus mykiss]	47.72	47.78	1	26	47.38
215	XP_021419090.1	Oncorhynchus mykiss	ATP-dependent DNA helicase Q1-like isoform X2 [Oncorhynchus mykiss]	47.48	47.53	2	22	42.81
216	NP_001268327.1	Oncorhynchus mykiss	ERp57 precursor [Oncorhynchus mykiss]	47.35	70.62	1	39	69.17
217	XP_021422462.1	Oncorhynchus mykiss	glutamine--tRNA ligase [Oncorhynchus mykiss]	47.32	47.83	1	23	32.38
218	XP_021438172.1	Oncorhynchus mykiss	T-complex protein 1 subunit zeta-like [Oncorhynchus mykiss]	47.28	47.35	1	28	53.3
219	XP_021433220.1	Oncorhynchus mykiss	L-lactate dehydrogenase B chain-like [Oncorhynchus mykiss]	46.96	46.96	2	27	72.16
220	XP_021421337.1	Oncorhynchus mykiss	serine--tRNA ligase, cytoplasmic-like [Oncorhynchus mykiss]	46.73	46.92	1	27	53.02
221	XP_021443430.1	Oncorhynchus mykiss	40S ribosomal protein S3-like [Oncorhynchus mykiss]	46.6	46.6	1	24	77.96
222	XP_021465598.1	Oncorhynchus mykiss	V-type proton ATPase subunit B, brain isoform-like [Oncorhynchus mykiss]	46.57	46.62	2	25	58.17
223	XP_021437539.1	Oncorhynchus mykiss	NADPH--cytochrome P450 reductase isoform X2 [Oncorhynchus mykiss]	46.29	46.31	2	24	40.68
224	XP_021436820.1	Oncorhynchus mykiss	sorting nexin-5-like [Oncorhynchus mykiss]	46.11	46.11	1	29	58.65
225	XP_021474489.1	Oncorhynchus mykiss	complement factor B-like [Oncorhynchus mykiss]	45.95	45.97	1	24	30.57
226	XP_021417277.1	Oncorhynchus mykiss	fermitin family homolog 3-like [Oncorhynchus mykiss]	45.94	45.96	1	24	41.43
227	XP_021434543.1	Oncorhynchus mykiss	ATP-dependent RNA helicase DDX3Y-like isoform X9 [Oncorhynchus mykiss]	45.74	47.8	6	27	36.11
228	XP_021428114.1	Oncorhynchus mykiss	programmed cell death 6-interacting protein isoform X3 [Oncorhynchus mykiss]	45.74	45.8	3	23	29.37
229	XP_021464322.1	Oncorhynchus mykiss	hemopexin [Oncorhynchus mykiss]	45.64	45.66	1	29	70.36
230	XP_021428324.1	Oncorhynchus mykiss	collagen alpha-2(I) chain [Oncorhynchus mykiss]	45.64	45.65	1	26	19.45
231	XP_021445444.1	Oncorhynchus mykiss	coatomer subunit beta' isoform X2 [Oncorhynchus mykiss]	45.39	45.48	2	26	27.87
232	XP_021457136.1	Oncorhynchus mykiss	vigilin [Oncorhynchus mykiss]	45.28	45.37	1	24	22.28
233	XP_021439610.1	Oncorhynchus mykiss	N-alpha-acetyltransferase 15, NatA auxiliary subunit-like [Oncorhynchus mykiss]	45.19	45.22	1	24	27.5
234	NP_001117987.1	Oncorhynchus mykiss	leukocyte elastase inhibitor [Oncorhynchus mykiss]	45.02	45.03	2	26	63.16
235	XP_021475102.1	Oncorhynchus mykiss	SWI/SNF-related matrix-associated actin-dependent regulator of chromatin subfamily A member 5-like [Oncorhynchus mykiss]	44.88	44.98	1	22	18.9
236	XP_021445727.1	Oncorhynchus mykiss	transferrin receptor protein 1-like [Oncorhynchus mykiss]	44.85	44.87	3	25	38.26
237	XP_021449581.1	Oncorhynchus mykiss	heterogeneous nuclear ribonucleoprotein R-like [Oncorhynchus mykiss]	44.84	44.85	5	23	39.91
238	XP_021412536.1	Oncorhynchus mykiss	flotillin-1-like [Oncorhynchus mykiss]	44.8	44.83	2	23	59.39
239	XP_021434866.1	Oncorhynchus mykiss	aspartate--tRNA ligase, cytoplasmic-like [Oncorhynchus mykiss]	44.76	44.81	1	24	50.85
240	XP_021417223.1	Oncorhynchus mykiss	glutathione reductase, mitochondrial isoform X2 [Oncorhynchus mykiss]	44.76	44.77	2	25	54.58
241	XP_021480521.1	Oncorhynchus mykiss	signal transducer and activator of transcription 3 isoform X7 [Oncorhynchus mykiss]	44.68	44.75	15	24	35.59
242	XP_021479546.1	Oncorhynchus mykiss	rho guanine nucleotide exchange factor 1-like [Oncorhynchus mykiss]	44.61	44.75	1	21	20.55
243	XP_021473458.1	Oncorhynchus mykiss	hypoxia up-regulated protein 1-like [Oncorhynchus mykiss]	44.47	44.59	1	21	24.2
244	XP_021426474.1	Oncorhynchus mykiss	LOW QUALITY PROTEIN: cytochrome b-245 heavy chain-like [Oncorhynchus mykiss]	44.39	44.39	2	32	35.75
245	XP_021420798.1	Oncorhynchus mykiss	sorting nexin-1-like [Oncorhynchus mykiss]	44.3	44.55	1	23	32.68
246	XP_021471220.1	Oncorhynchus mykiss	nuclear pore membrane glycoprotein 210 [Oncorhynchus mykiss]	44.24	44.28	1	24	15.44
247	XP_021438924.1	Oncorhynchus mykiss	elongation factor 1-gamma [Oncorhynchus mykiss]	44.12	44.13	1	24	43.28
248	NP_001117898.1	Oncorhynchus mykiss	complement component C9 precursor [Oncorhynchus mykiss]	43.74	43.78	1	25	39.27
249	XP_021451346.1	Oncorhynchus mykiss	sodium/potassium-transporting ATPase subunit alpha-3-like [Oncorhynchus mykiss]	43.72	67.92	1	34	39.12
250	NP_001153963.1	Oncorhynchus mykiss	adenine nucleotide translocator 2 [Oncorhynchus mykiss]	43.66	43.67	1	23	60.27
251	XP_021456825.1	Oncorhynchus mykiss	trifunctional enzyme subunit beta, mitochondrial [Oncorhynchus mykiss]	43.56	43.57	1	28	56.96
252	XP_021450040.1	Oncorhynchus mykiss	annexin A5-like [Oncorhynchus mykiss]	43.43	45.45	1	27	72.87
253	XP_021459326.1	Oncorhynchus mykiss	scaffold attachment factor B2-like isoform X2 [Oncorhynchus mykiss]	43.15	43.21	2	21	25.18
254	XP_021451972.1	Oncorhynchus mykiss	1-phosphatidylinositol 4,5-bisphosphate phosphodiesterase gamma-2 [Oncorhynchus mykiss]	43.13	43.2	1	22	20.24
255	XP_021472672.1	Oncorhynchus mykiss	host cell factor 1-like [Oncorhynchus mykiss]	43.11	43.16	1	22	14.09
256	sp|P35527|K1C9_HUMAN	HUMAN	Keratin, type I cytoskeletal 9 OS=Homo sapiens GN=KRT9 PE=1 SV=3	43.01	45.06	1	34	43.34
257	XP_021480812.1	Oncorhynchus mykiss	aconitate hydratase, mitochondrial-like [Oncorhynchus mykiss]	42.94	42.97	1	24	38.03
258	XP_021480319.1	Oncorhynchus mykiss	26S proteasome non-ATPase regulatory subunit 3-like [Oncorhynchus mykiss]	42.93	42.96	4	24	45.33
259	NP_001117702.2	Oncorhynchus mykiss	NADPH oxidase cytosolic protein p47phox [Oncorhynchus mykiss]	42.87	42.9	1	26	51.09
260	XP_021474719.1	Oncorhynchus mykiss	pre-mRNA-splicing factor ATP-dependent RNA helicase DHX15-like [Oncorhynchus mykiss]	42.52	42.58	3	21	30.22
261	XP_021480952.1	Oncorhynchus mykiss	hemoglobin subunit beta-1-like isoform X1 [Oncorhynchus mykiss]	42.51	42.52	1	31	98.64
262	XP_021481494.1	Oncorhynchus mykiss	rRNA 2'-O-methyltransferase fibrillarin-like [Oncorhynchus mykiss]	42.44	42.45	2	25	66.04
263	XP_021477941.1	Oncorhynchus mykiss	fructose-1,6-bisphosphatase 1-like [Oncorhynchus mykiss]	42.4	42.42	1	29	69.79
264	XP_021464581.1	Oncorhynchus mykiss	glycogen phosphorylase, brain form [Oncorhynchus mykiss]	42.32	69.63	1	38	41.68
265	XP_021449721.1	Oncorhynchus mykiss	lamin-A-like [Oncorhynchus mykiss]	42.29	46.44	3	24	34.55
266	XP_021464060.1	Oncorhynchus mykiss	bifunctional purine biosynthesis protein PURH-like [Oncorhynchus mykiss]	42.27	42.33	1	24	46.7
267	XP_021457205.1	Oncorhynchus mykiss	asparagine--tRNA ligase, cytoplasmic [Oncorhynchus mykiss]	42.13	42.13	1	23	39.89
268	XP_021480950.1	Oncorhynchus mykiss	hemoglobin subunit beta [Oncorhynchus mykiss]	42	42.06	2	42	97.97
269	XP_021446913.1	Oncorhynchus mykiss	EH domain-containing protein 1-like [Oncorhynchus mykiss]	41.89	42.04	1	24	46.78
270	XP_021439298.1	Oncorhynchus mykiss	guanine nucleotide-binding protein subunit beta-2-like 1 [Oncorhynchus mykiss]	41.89	41.92	2	30	85.49
271	XP_021475194.1	Oncorhynchus mykiss	valine--tRNA ligase-like [Oncorhynchus mykiss]	41.75	41.98	1	20	18.85
272	XP_021463718.1	Oncorhynchus mykiss	26S proteasome non-ATPase regulatory subunit 13-like [Oncorhynchus mykiss]	41.7	41.88	4	23	60.32
273	XP_021472425.1	Oncorhynchus mykiss	heterogeneous nuclear ribonucleoprotein A1-like [Oncorhynchus mykiss]	41.7	41.73	1	27	44.33
274	XP_021450201.1	Oncorhynchus mykiss	septin-7-like isoform X2 [Oncorhynchus mykiss]	41.58	41.76	3	23	57.92
275	XP_021474688.1	Oncorhynchus mykiss	ruvB-like 2 [Oncorhynchus mykiss]	41.48	41.51	1	23	51.19
276	XP_021418534.1	Oncorhynchus mykiss	dnaJ homolog subfamily C member 13-like isoform X7 [Oncorhynchus mykiss]	41.45	41.69	7	20	11.07
277	XP_021477960.1	Oncorhynchus mykiss	glycine--tRNA ligase [Oncorhynchus mykiss]	41.45	41.66	1	22	29.52
278	XP_021479346.1	Oncorhynchus mykiss	malate dehydrogenase, mitochondrial-like [Oncorhynchus mykiss]	41.38	41.4	1	25	75.15
279	XP_021424899.1	Oncorhynchus mykiss	guanine nucleotide-binding protein G(i) subunit alpha-2-like [Oncorhynchus mykiss]	41.21	41.25	1	30	66.48
280	XP_021439599.1	Oncorhynchus mykiss	histidine--tRNA ligase, cytoplasmic-like isoform X2 [Oncorhynchus mykiss]	41.19	41.37	1	23	41.86
281	XP_021473697.1	Oncorhynchus mykiss	flotillin-2a [Oncorhynchus mykiss]	40.89	40.97	1	21	50
282	XP_021448309.1	Oncorhynchus mykiss	SUMO-activating enzyme subunit 2 [Oncorhynchus mykiss]	40.86	40.97	1	22	30.9
283	XP_021456474.1	Oncorhynchus mykiss	poly [ADP-ribose] polymerase 1 [Oncorhynchus mykiss]	40.69	40.95	1	19	22.31
284	XP_021475147.1	Oncorhynchus mykiss	hydroperoxide isomerase ALOXE3-like [Oncorhynchus mykiss]	40.67	40.7	1	26	37.56
285	XP_021437695.1	Oncorhynchus mykiss	echinoderm microtubule-associated protein-like 2 isoform X2 [Oncorhynchus mykiss]	40.53	40.54	4	24	29.64
286	XP_021430163.1	Oncorhynchus mykiss	C-1-tetrahydrofolate synthase, cytoplasmic [Oncorhynchus mykiss]	40.37	40.39	1	19	23.23
287	XP_021451075.1	Oncorhynchus mykiss	nucleolar protein 58 [Oncorhynchus mykiss]	40.26	40.27	1	19	48.77
288	XP_021437586.1	Oncorhynchus mykiss	eukaryotic translation initiation factor 3 subunit 6 isoform X1 [Oncorhynchus mykiss]	40.17	40.5	2	22	51.91
289	XP_021425026.1	Oncorhynchus mykiss	F-actin-capping protein subunit beta isoform X2 [Oncorhynchus mykiss]	40.12	40.12	1	22	69.85
290	XP_021412190.1	Oncorhynchus mykiss	far upstream element-binding protein 2-like [Oncorhynchus mykiss]	40.07	40.13	2	20	30.85
291	XP_021438652.1	Oncorhynchus mykiss	14-3-3C2 protein isoform X1 [Oncorhynchus mykiss]	39.99	40.01	2	22	62
292	XP_021426721.1	Oncorhynchus mykiss	tropomyosin alpha-1 chain-like isoform X4 [Oncorhynchus mykiss]	39.87	61.87	2	33	74.3
293	XP_021423834.1	Oncorhynchus mykiss	actin-related protein 2-A-like [Oncorhynchus mykiss]	39.82	39.86	2	27	54.57
294	XP_021460029.1	Oncorhynchus mykiss	uncharacterized protein LOC110524564 isoform X1 [Oncorhynchus mykiss]	39.61	39.65	4	20	20.94
295	XP_021464647.1	Oncorhynchus mykiss	trifunctional purine biosynthetic protein adenosine-3 [Oncorhynchus mykiss]	39.53	39.57	1	18	24.9
296	XP_021452586.1	Oncorhynchus mykiss	collagen alpha-3(VI) chain-like, partial [Oncorhynchus mykiss]	39.44	39.51	1	21	23.06
297	XP_021473806.1	Oncorhynchus mykiss	collagenase 3 [Oncorhynchus mykiss]	39.4	39.44	1	21	47.36
298	XP_021436110.1	Oncorhynchus mykiss	core histone macro-H2A.2-like isoform X2 [Oncorhynchus mykiss]	39.4	39.41	3	27	48.65
299	XP_021424232.1	Oncorhynchus mykiss	thioredoxin reductase 1, cytoplasmic-like [Oncorhynchus mykiss]	39.33	39.4	1	21	38.44
300	XP_021433622.1	Oncorhynchus mykiss	RNA-binding protein 4.1-like [Oncorhynchus mykiss]	39.14	39.19	2	20	48.44
301	XP_021431708.1	Oncorhynchus mykiss	vesicle-fusing ATPase [Oncorhynchus mykiss]	39.11	39.14	1	20	33.6
302	XP_021442342.1	Oncorhynchus mykiss	myelin expression factor 2-like [Oncorhynchus mykiss]	39.04	39.15	1	21	35.4
303	XP_021470946.1	Oncorhynchus mykiss	DNA-directed RNA polymerase II subunit RPB1 [Oncorhynchus mykiss]	39.03	39.17	2	20	14.79
304	XP_021424382.1	Oncorhynchus mykiss	inter-alpha-trypsin inhibitor heavy chain H3-like isoform X3 [Oncorhynchus mykiss]	38.84	38.88	3	22	28.87
305	XP_021425191.1	Oncorhynchus mykiss	heterochromatin protein 1-binding protein 3-like [Oncorhynchus mykiss]	38.79	38.85	2	19	29.59
306	XP_021478155.1	Oncorhynchus mykiss	40S ribosomal protein S9 [Oncorhynchus mykiss]	38.76	38.82	2	20	58.25
307	XP_021470293.1	Oncorhynchus mykiss	40S ribosomal protein S4-like [Oncorhynchus mykiss]	38.62	38.62	1	19	60.84
308	XP_021455217.1	Oncorhynchus mykiss	peptidyl-prolyl cis-trans isomerase FKBP4-like [Oncorhynchus mykiss]	38.52	38.53	1	19	52.26
309	XP_021423963.1	Oncorhynchus mykiss	eukaryotic initiation factor 4A-III [Oncorhynchus mykiss]	38.46	44.77	2	24	48.77
310	XP_021423812.1	Oncorhynchus mykiss	exportin-1 [Oncorhynchus mykiss]	38.45	38.54	2	21	23.55
311	XP_021436818.1	Oncorhynchus mykiss	annexin A4-like [Oncorhynchus mykiss]	38.41	45.4	1	25	43.54
312	XP_021424676.1	Oncorhynchus mykiss	aminopeptidase B isoform X1 [Oncorhynchus mykiss]	38.2	38.25	1	20	38.41
313	XP_021477197.1	Oncorhynchus mykiss	glutamine--fructose-6-phosphate aminotransferase [isomerizing] 1 [Oncorhynchus mykiss]	38.1	38.15	1	20	38.74
314	XP_021451391.1	Oncorhynchus mykiss	triosephosphate isomerase B-like [Oncorhynchus mykiss]	38.04	38.04	1	20	85.83
315	XP_021462673.1	Oncorhynchus mykiss	26S protease regulatory subunit 6A-B isoform X1 [Oncorhynchus mykiss]	37.83	37.86	2	22	58.31
316	XP_021417045.1	Oncorhynchus mykiss	calnexin-like [Oncorhynchus mykiss]	37.76	37.78	1	24	33.07
317	XP_021453624.1	Oncorhynchus mykiss	aspartate aminotransferase, mitochondrial-like [Oncorhynchus mykiss]	37.71	37.76	1	24	48.24
318	XP_021480044.1	Oncorhynchus mykiss	AP-2 complex subunit alpha-2-like isoform X3 [Oncorhynchus mykiss]	37.64	55.47	9	32	37.53
319	NP_001117663.1	Oncorhynchus mykiss	galectin like protein [Oncorhynchus mykiss]	37.51	37.53	1	27	53.08
320	XP_021421679.1	Oncorhynchus mykiss	adenosine deaminase [Oncorhynchus mykiss]	37.49	37.53	1	19	50.27
321	NP_001153962.1	Oncorhynchus mykiss	brain creatine kinase b [Oncorhynchus mykiss]	37.43	37.47	1	24	64.83
322	XP_021453086.1	Oncorhynchus mykiss	splicing factor 3B subunit 1 isoform X2 [Oncorhynchus mykiss]	37.39	37.42	3	19	18.19
323	XP_021417129.1	Oncorhynchus mykiss	glutathione S-transferase P-like [Oncorhynchus mykiss]	37.32	37.35	1	23	64.42
324	XP_021423823.1	Oncorhynchus mykiss	malate dehydrogenase, cytoplasmic isoform X2 [Oncorhynchus mykiss]	37.3	37.32	2	24	59.46
325	XP_021470341.1	Oncorhynchus mykiss	serum albumin 1 [Oncorhynchus mykiss]	37.14	37.14	1	22	56.55
326	XP_021447776.1	Oncorhynchus mykiss	histone H4 [Oncorhynchus mykiss]	36.89	36.9	2	27	70.87
327	XP_021434507.1	Oncorhynchus mykiss	NADP-dependent malic enzyme-like [Oncorhynchus mykiss]	36.73	36.8	2	20	43.49
328	XP_021423799.1	Oncorhynchus mykiss	26S proteasome non-ATPase regulatory subunit 12 [Oncorhynchus mykiss]	36.53	36.66	2	19	44.59
329	XP_021454414.1	Oncorhynchus mykiss	proteasome subunit alpha type-1 [Oncorhynchus mykiss]	36.49	36.56	1	21	79.39
330	XP_021447153.1	Oncorhynchus mykiss	dipeptidyl peptidase 3 [Oncorhynchus mykiss]	36.38	36.46	1	20	32.05
331	XP_021438973.1	Oncorhynchus mykiss	heat shock 70 kDa protein 4-like [Oncorhynchus mykiss]	36.34	55.7	1	28	39.65
332	XP_021412828.1	Oncorhynchus mykiss	integrin alpha-X-like isoform X1 [Oncorhynchus mykiss]	36.27	36.34	2	20	19.14
333	XP_021418346.1	Oncorhynchus mykiss	proteasome activator complex subunit 1 [Oncorhynchus mykiss]	36.12	36.13	1	23	71.6
334	XP_021447291.1	Oncorhynchus mykiss	uncharacterized protein LOC110510228 [Oncorhynchus mykiss]	36.09	36.16	1	17	15.05
335	XP_021453746.1	Oncorhynchus mykiss	hemopexin [Oncorhynchus mykiss]	36.08	36.09	1	21	47.19
336	XP_021441170.1	Oncorhynchus mykiss	high choriolytic enzyme 1 isoform X1 [Oncorhynchus mykiss]	36.07	36.08	1	53	61.32
337	XP_021420778.1	Oncorhynchus mykiss	DNA topoisomerase 2-alpha [Oncorhynchus mykiss]	36.03	45.03	1	27	16.68
338	XP_021424256.1	Oncorhynchus mykiss	keratin, type I cytoskeletal 18-like [Oncorhynchus mykiss]	36.01	68.98	1	42	69.76
339	NP_001154036.1	Oncorhynchus mykiss	hemoglobin subunit alpha-4 [Oncorhynchus mykiss]	36	36	1	24	76.22
340	XP_021463311.1	Oncorhynchus mykiss	importin-7-like [Oncorhynchus mykiss]	35.97	36.05	2	22	21.73
341	XP_021458333.1	Oncorhynchus mykiss	gamma-glutamyltransferase 5-like [Oncorhynchus mykiss]	35.93	36.23	1	23	41
342	XP_021445769.1	Oncorhynchus mykiss	myosin heavy chain, fast skeletal muscle-like [Oncorhynchus mykiss]	35.87	208.43	1	120	44.73
343	XP_021481175.1	Oncorhynchus mykiss	eukaryotic translation initiation factor 3 subunit D-like [Oncorhynchus mykiss]	35.83	35.95	3	20	37.5
344	XP_021476266.1	Oncorhynchus mykiss	ATP-dependent 6-phosphofructokinase, platelet type-like isoform X7 [Oncorhynchus mykiss]	35.47	35.55	7	17	28.32
345	XP_021466096.1	Oncorhynchus mykiss	60S ribosomal protein L10a [Oncorhynchus mykiss]	35.43	35.43	2	19	61.57
346	XP_021468100.1	Oncorhynchus mykiss	heterogeneous nuclear ribonucleoprotein U-like [Oncorhynchus mykiss]	35.36	36.02	1	20	19.34
347	XP_021446868.1	Oncorhynchus mykiss	cofilin-2-like [Oncorhynchus mykiss]	35.35	35.36	1	22	67.07
348	XP_021413375.1	Oncorhynchus mykiss	2',3'-cyclic-nucleotide 3'-phosphodiesterase-like [Oncorhynchus mykiss]	35.32	35.37	3	21	32.95
349	XP_021431122.1	Oncorhynchus mykiss	26S protease regulatory subunit 8 isoform X2 [Oncorhynchus mykiss]	35.3	35.38	3	20	55.53
350	XP_021480596.1	Oncorhynchus mykiss	40S ribosomal protein S11 [Oncorhynchus mykiss]	35.18	35.23	1	20	63.98
351	XP_021445937.1	Oncorhynchus mykiss	condensin complex subunit 1 [Oncorhynchus mykiss]	35.16	35.31	1	20	14.44
352	XP_021434622.1	Oncorhynchus mykiss	annexin A2 [Oncorhynchus mykiss]	34.98	35.29	1	19	47.09
353	XP_021424576.1	Oncorhynchus mykiss	60S acidic ribosomal protein P0-like [Oncorhynchus mykiss]	34.79	34.8	1	20	50.48
354	XP_021455354.1	Oncorhynchus mykiss	phosphoglucomutase-1-like [Oncorhynchus mykiss]	34.77	34.84	1	17	41
355	XP_021449426.1	Oncorhynchus mykiss	ras GTPase-activating-like protein IQGAP1, partial [Oncorhynchus mykiss]	34.67	44.5	1	26	58.21
356	XP_021454383.1	Oncorhynchus mykiss	apoptosis inhibitor 5-like [Oncorhynchus mykiss]	34.57	34.62	1	19	35.1
357	XP_021440938.1	Oncorhynchus mykiss	serine/threonine-protein kinase VRK1-like isoform X2 [Oncorhynchus mykiss]	34.55	34.64	2	19	42.74
358	XP_021433768.1	Oncorhynchus mykiss	cytoplasmic aconitate hydratase [Oncorhynchus mykiss]	34.48	34.51	2	19	23.67
359	XP_021439894.1	Oncorhynchus mykiss	septin-6 isoform X4 [Oncorhynchus mykiss]	34.41	34.41	5	18	48.95
360	XP_021413219.1	Oncorhynchus mykiss	collagen alpha-1(I) chain-like [Oncorhynchus mykiss]	34.36	34.41	1	21	17.18
361	XP_021422703.1	Oncorhynchus mykiss	glutathione S-transferase Mu 3-like [Oncorhynchus mykiss]	34.36	34.38	1	26	62.1
362	XP_021425771.1	Oncorhynchus mykiss	tubulin beta-6 chain-like [Oncorhynchus mykiss]	34.13	43.03	1	27	53.57
363	XP_021435621.1	Oncorhynchus mykiss	probable ubiquitin carboxyl-terminal hydrolase FAF-X [Oncorhynchus mykiss]	34.02	34.16	2	20	7.725
364	XP_021422810.1	Oncorhynchus mykiss	natterin-like protein isoform X1 [Oncorhynchus mykiss]	34.02	34.02	3	23	79.35
365	XP_021467115.1	Oncorhynchus mykiss	actin, alpha cardiac-like [Oncorhynchus mykiss]	34	66.19	7	53	83.02
366	XP_021423339.1	Oncorhynchus mykiss	phosphoglycerate mutase 1 [Oncorhynchus mykiss]	34	34.01	1	19	79.92
367	XP_021415040.1	Oncorhynchus mykiss	elongation factor Tu, mitochondrial-like [Oncorhynchus mykiss]	33.91	33.93	2	20	48.15
368	XP_021413025.1	Oncorhynchus mykiss	catalase-like [Oncorhynchus mykiss]	33.81	33.84	1	18	39.69
369	XP_021457334.1	Oncorhynchus mykiss	serine/threonine-protein phosphatase 2A catalytic subunit beta isoform [Oncorhynchus mykiss]	33.78	33.78	2	24	68.93
370	XP_021473059.1	Oncorhynchus mykiss	beta-glucuronidase-like [Oncorhynchus mykiss]	33.66	33.68	1	20	35.23
371	XP_021476002.1	Oncorhynchus mykiss	transferrin receptor protein 1-like [Oncorhynchus mykiss]	33.57	33.62	1	18	29.67
372	XP_021433092.1	Oncorhynchus mykiss	nicotinamide phosphoribosyltransferase [Oncorhynchus mykiss]	33.55	33.65	2	16	45.01
373	XP_021456691.1	Oncorhynchus mykiss	26S protease regulatory subunit 4-like [Oncorhynchus mykiss]	33.52	34.9	2	17	44.09
374	XP_021460411.1	Oncorhynchus mykiss	histidine-rich glycoprotein-like [Oncorhynchus mykiss]	33.43	33.45	1	22	48.71
375	XP_021460488.1	Oncorhynchus mykiss	phosphatidylinositol 3,4,5-trisphosphate 5-phosphatase 1-like [Oncorhynchus mykiss]	33.37	33.47	1	18	15.37
376	XP_021445752.1	Oncorhynchus mykiss	ATP-binding cassette sub-family F member 2-like isoform X4 [Oncorhynchus mykiss]	33.37	33.44	4	20	33.55
377	XP_021438009.1	Oncorhynchus mykiss	aldehyde dehydrogenase, mitochondrial-like [Oncorhynchus mykiss]	33.37	33.39	1	20	43.66
378	NP_001154090.1	Oncorhynchus mykiss	glutathione S-transferase omega-1 [Oncorhynchus mykiss]	33.31	33.37	1	17	50.21
379	XP_021474449.1	Oncorhynchus mykiss	matrin-3-like [Oncorhynchus mykiss]	33.3	33.42	1	16	16.6
380	XP_021432530.1	Oncorhynchus mykiss	thymidine phosphorylase-like [Oncorhynchus mykiss]	33.14	33.16	1	23	43.71
381	XP_021460523.1	Oncorhynchus mykiss	cytoplasmic FMR1-interacting protein 1 homolog [Oncorhynchus mykiss]	33.06	33.17	1	19	19.28
382	NP_001117768.1	Oncorhynchus mykiss	eukaryotic initiation factor 2 alpha subunit [Oncorhynchus mykiss]	33	33.01	1	20	56.19
383	XP_021467992.1	Oncorhynchus mykiss	26S protease regulatory subunit 10B [Oncorhynchus mykiss]	32.91	32.98	1	17	52.19
384	XP_021457353.1	Oncorhynchus mykiss	alpha-aminoadipic semialdehyde dehydrogenase [Oncorhynchus mykiss]	32.87	32.88	1	17	37.41
385	XP_021465625.1	Oncorhynchus mykiss	proliferation-associated protein 2G4-like [Oncorhynchus mykiss]	32.84	50.82	1	28	64.63
386	XP_021416534.1	Oncorhynchus mykiss	C-terminal-binding protein 1-like [Oncorhynchus mykiss]	32.75	32.81	1	17	42.35
387	XP_021438249.1	Oncorhynchus mykiss	serine/arginine-rich splicing factor 1B-like isoform X1 [Oncorhynchus mykiss]	32.71	32.77	3	19	55.08
388	XP_021446831.1	Oncorhynchus mykiss	H/ACA ribonucleoprotein complex subunit 4 [Oncorhynchus mykiss]	32.7	32.75	1	17	42.48
389	XP_021445404.1	Oncorhynchus mykiss	nucleoprotein TPR-like isoform X2 [Oncorhynchus mykiss]	32.67	33.16	2	17	7.313
390	NP_001117736.1	Oncorhynchus mykiss	11-beta-hydroxylase [Oncorhynchus mykiss]	32.65	32.74	1	17	37.02
391	XP_021457566.1	Oncorhynchus mykiss	nuclear pore complex protein Nup205 [Oncorhynchus mykiss]	32.56	32.64	1	16	8.821
392	XP_021481315.1	Oncorhynchus mykiss	dynamin-2-like isoform X2 [Oncorhynchus mykiss]	32.56	32.6	8	17	19.04
393	XP_021436531.1	Oncorhynchus mykiss	zinc finger protein 883-like [Oncorhynchus mykiss]	32.51	32.64	1	16	29.09
394	NP_001117963.1	Oncorhynchus mykiss	calpain 2 catalytic subunit [Oncorhynchus mykiss]	32.41	32.44	1	18	30.24
395	XP_021463012.1	Oncorhynchus mykiss	60S ribosomal protein L13-like [Oncorhynchus mykiss]	32.34	32.36	2	20	53.08
396	XP_021418673.1	Oncorhynchus mykiss	thimet oligopeptidase-like [Oncorhynchus mykiss]	32.32	32.39	1	15	26.13
397	XP_021439644.1	Oncorhynchus mykiss	GTP-binding nuclear protein Ran [Oncorhynchus mykiss]	32.32	32.39	3	17	78.6
398	XP_021471291.1	Oncorhynchus mykiss	probable ATP-dependent RNA helicase DDX23 [Oncorhynchus mykiss]	32.25	32.39	1	19	24.42
399	XP_021452473.1	Oncorhynchus mykiss	glyceraldehyde-3-phosphate dehydrogenase isoform X2 [Oncorhynchus mykiss]	32.24	32.24	2	21	59.4
400	NP_001158613.1	Oncorhynchus mykiss	Carboxypeptidase A1 precursor [Oncorhynchus mykiss]	32.18	32.25	1	21	51.07
401	XP_021445806.1	Oncorhynchus mykiss	40S ribosomal protein S8 [Oncorhynchus mykiss]	32.11	32.11	1	21	60.58
402	XP_021476249.1	Oncorhynchus mykiss	copine-3 isoform X1 [Oncorhynchus mykiss]	32.05	32.13	2	20	35.15
403	XP_021456591.1	Oncorhynchus mykiss	heat shock protein HSP 90-alpha [Oncorhynchus mykiss]	32.01	76.4	1	48	48.16
404	XP_021422767.1	Oncorhynchus mykiss	tyrosine-protein kinase HCK-like [Oncorhynchus mykiss]	31.98	32	1	19	37.65
405	NP_001117977.1	Oncorhynchus mykiss	neutrophil cytosol factor 4 [Oncorhynchus mykiss]	31.94	31.97	1	18	56.42
406	NP_001118151.1	Oncorhynchus mykiss	fast myosin light chain 2 [Oncorhynchus mykiss]	31.89	31.93	1	17	86.47
407	XP_021442319.1	Oncorhynchus mykiss	NAD(P) transhydrogenase, mitochondrial-like [Oncorhynchus mykiss]	31.79	31.95	2	17	19.35
408	XP_021424047.1	Oncorhynchus mykiss	14-3-3 protein beta/alpha-1-like [Oncorhynchus mykiss]	31.6	38	1	21	59.43
409	XP_021450482.1	Oncorhynchus mykiss	26S protease regulatory subunit 6B isoform X2 [Oncorhynchus mykiss]	31.6	32.78	3	18	53.37
410	XP_021413372.1	Oncorhynchus mykiss	ATP-citrate synthase isoform X2 [Oncorhynchus mykiss]	31.59	31.94	4	18	17.86
411	XP_021416286.1	Oncorhynchus mykiss	prolyl endopeptidase-like [Oncorhynchus mykiss]	31.59	31.63	1	16	31.88
412	XP_021423396.1	Oncorhynchus mykiss	peroxiredoxin-1-like [Oncorhynchus mykiss]	31.58	31.58	1	22	79.7
413	XP_021417291.1	Oncorhynchus mykiss	pre-mRNA-processing factor 39-like [Oncorhynchus mykiss]	31.57	31.65	1	16	23.42
414	XP_021460397.1	Oncorhynchus mykiss	prohibitin-2-like [Oncorhynchus mykiss]	31.52	31.56	1	21	61.51
415	XP_021456953.1	Oncorhynchus mykiss	60S ribosomal protein L17 isoform X2 [Oncorhynchus mykiss]	31.51	31.55	2	17	64.13
416	XP_021475090.1	Oncorhynchus mykiss	ATP-binding cassette sub-family E member 1 [Oncorhynchus mykiss]	31.48	31.56	3	18	37.23
417	XP_021445800.1	Oncorhynchus mykiss	far upstream element-binding protein 1 [Oncorhynchus mykiss]	31.47	33.64	1	19	29.19
418	XP_021443334.1	Oncorhynchus mykiss	heterogeneous nuclear ribonucleoprotein L isoform X2 [Oncorhynchus mykiss]	31.46	31.48	2	21	38.73
419	XP_021413586.1	Oncorhynchus mykiss	DNA (cytosine-5)-methyltransferase 1-like isoform X3 [Oncorhynchus mykiss]	31.42	31.73	5	17	10.68
420	XP_021416927.1	Oncorhynchus mykiss	FACT complex subunit SSRP1-like [Oncorhynchus mykiss]	31.39	31.49	1	17	27.05
421	XP_021470527.1	Oncorhynchus mykiss	calpain-1 catalytic subunit-like [Oncorhynchus mykiss]	31.38	31.49	1	17	33.52
422	XP_021457581.1	Oncorhynchus mykiss	60S ribosomal protein L7a [Oncorhynchus mykiss]	31.38	31.42	2	19	46.99
423	XP_021439680.1	Oncorhynchus mykiss	DNA-directed RNA polymerase II subunit RPB2 [Oncorhynchus mykiss]	31.34	31.58	1	16	17.12
424	XP_021435373.1	Oncorhynchus mykiss	isocitrate dehydrogenase [NADP] cytoplasmic-like [Oncorhynchus mykiss]	31.3	33.58	1	20	47.43
425	XP_021438340.1	Oncorhynchus mykiss	heat shock cognate 70 kDa protein-like [Oncorhynchus mykiss]	31.19	73.42	1	50	57.96
426	XP_021437153.1	Oncorhynchus mykiss	apolipoprotein A-I-2 isoform X1 [Oncorhynchus mykiss]	31.16	44.98	2	22	64.12
427	XP_021480041.1	Oncorhynchus mykiss	protein arginine N-methyltransferase 1 isoform X2 [Oncorhynchus mykiss]	31.13	31.21	3	21	52.59
428	XP_021458540.1	Oncorhynchus mykiss	serine/threonine-protein phosphatase 2B catalytic subunit gamma isoform isoform X1 [Oncorhynchus mykiss]	30.97	30.99	3	16	33.86
429	XP_021434800.1	Oncorhynchus mykiss	cholesterol side-chain cleavage enzyme, mitochondrial [Oncorhynchus mykiss]	30.96	31.1	1	16	38.13
430	XP_021423565.1	Oncorhynchus mykiss	40S ribosomal protein SA isoform X1 [Oncorhynchus mykiss]	30.96	30.97	5	20	57.73
431	XP_021454519.1	Oncorhynchus mykiss	dihydrolipoyl dehydrogenase, mitochondrial-like [Oncorhynchus mykiss]	30.95	30.99	1	16	36.88
432	XP_021466363.1	Oncorhynchus mykiss	nuclear receptor coactivator 5 isoform X2 [Oncorhynchus mykiss]	30.86	30.92	2	18	27.9
433	XP_021451897.1	Oncorhynchus mykiss	coactosin-like protein [Oncorhynchus mykiss]	30.76	30.8	1	17	81.69
434	XP_021468782.1	Oncorhynchus mykiss	eukaryotic translation initiation factor 4 gamma 1-like isoform X2 [Oncorhynchus mykiss]	30.75	30.93	8	15	9.091
435	XP_021450303.1	Oncorhynchus mykiss	nuclear GTPase SLIP-GC-like [Oncorhynchus mykiss]	30.7	31.18	1	17	24.66
436	XP_021415666.1	Oncorhynchus mykiss	engulfment and cell motility protein 1-like [Oncorhynchus mykiss]	30.61	31.37	1	15	23.55
437	XP_021465256.1	Oncorhynchus mykiss	6-phosphofructo-2-kinase/fructose-2,6-bisphosphatase 4-like isoform X2 [Oncorhynchus mykiss]	30.53	30.57	1	17	38.64
438	XP_021475050.1	Oncorhynchus mykiss	high mobility group protein B2-like [Oncorhynchus mykiss]	30.49	30.5	2	17	53.95
439	XP_021458454.1	Oncorhynchus mykiss	nuclear pore complex protein Nup155 [Oncorhynchus mykiss]	30.42	30.52	1	14	12.65
440	XP_021440130.1	Oncorhynchus mykiss	heterogeneous nuclear ribonucleoprotein Q isoform X3 [Oncorhynchus mykiss]	30.36	40.66	4	21	41.82
441	XP_021460229.1	Oncorhynchus mykiss	4-trimethylaminobutyraldehyde dehydrogenase [Oncorhynchus mykiss]	30.26	30.35	1	21	30.43
442	XP_021462009.1	Oncorhynchus mykiss	hexokinase-2-like [Oncorhynchus mykiss]	30.22	41.1	1	20	25.43
443	XP_021476068.1	Oncorhynchus mykiss	protein disulfide-isomerase A4 [Oncorhynchus mykiss]	30.16	58.78	1	31	50.31
444	XP_021452682.1	Oncorhynchus mykiss	uridine 5'-monophosphate synthase-like [Oncorhynchus mykiss]	30.13	30.18	1	15	27.76
445	XP_021478678.1	Oncorhynchus mykiss	serine/arginine-rich splicing factor 9-like [Oncorhynchus mykiss]	30.13	30.16	4	17	59.76
446	XP_021479348.1	Oncorhynchus mykiss	AP-2 complex subunit beta isoform X2 [Oncorhynchus mykiss]	30.06	59.77	5	34	33.26
447	XP_021473807.1	Oncorhynchus mykiss	acetyl-CoA acetyltransferase, mitochondrial [Oncorhynchus mykiss]	30.06	30.12	1	17	47.14
448	XP_021460155.1	Oncorhynchus mykiss	proteasome subunit alpha type-7-like [Oncorhynchus mykiss]	30.04	30.14	1	17	64.94
449	XP_021461217.1	Oncorhynchus mykiss	N-acylethanolamine-hydrolyzing acid amidase [Oncorhynchus mykiss]	29.99	30.02	1	18	53.28
450	XP_021417717.1	Oncorhynchus mykiss	adenylate kinase 2, mitochondrial-like isoform X2 [Oncorhynchus mykiss]	29.79	29.84	3	15	48.32
451	XP_021438612.1	Oncorhynchus mykiss	phenylalanine--tRNA ligase beta subunit [Oncorhynchus mykiss]	29.75	29.99	1	15	28.18
452	XP_021475120.1	Oncorhynchus mykiss	general vesicular transport factor p115-like [Oncorhynchus mykiss]	29.73	29.78	2	17	22.83
453	XP_021441948.1	Oncorhynchus mykiss	transcriptional repressor CTCF-like [Oncorhynchus mykiss]	29.71	29.78	1	14	21.17
454	XP_021478132.1	Oncorhynchus mykiss	hydroxysteroid dehydrogenase-like protein 2 [Oncorhynchus mykiss]	29.71	29.74	1	15	60.74
455	XP_021479532.1	Oncorhynchus mykiss	creatine kinase M-type-like [Oncorhynchus mykiss]	29.66	31.84	1	19	46.98
456	XP_021474922.1	Oncorhynchus mykiss	beta-galactosidase [Oncorhynchus mykiss]	29.63	29.63	1	17	26.92
457	XP_021444099.1	Oncorhynchus mykiss	von Willebrand factor A domain-containing protein 5A-like [Oncorhynchus mykiss]	29.54	29.59	1	16	20.35
458	XP_021425783.1	Oncorhynchus mykiss	methionine--tRNA ligase, cytoplasmic [Oncorhynchus mykiss]	29.44	29.49	1	15	20.22
459	XP_021438277.1	Oncorhynchus mykiss	replication protein A 70 kDa DNA-binding subunit-like isoform X1 [Oncorhynchus mykiss]	29.43	29.57	4	16	26.15
460	NP_001118218.1	Oncorhynchus mykiss	signal transducer/activator of transcription [Oncorhynchus mykiss]	29.39	33.89	2	20	24.4
461	XP_021479547.1	Oncorhynchus mykiss	histone H3.3 [Oncorhynchus mykiss]	29.39	29.4	14	19	67.65
462	XP_021450858.1	Oncorhynchus mykiss	60S ribosomal protein L18a [Oncorhynchus mykiss]	29.33	29.35	1	17	54.08
463	XP_021421512.1	Oncorhynchus mykiss	E3 ubiquitin-protein ligase HUWE1 [Oncorhynchus mykiss]	29.3	29.67	1	13	3.176
464	XP_021428051.1	Oncorhynchus mykiss	ATP-binding cassette sub-family F member 1-like isoform X2 [Oncorhynchus mykiss]	29.29	29.34	3	16	20.14
465	XP_021436009.1	Oncorhynchus mykiss	cullin-9-like [Oncorhynchus mykiss]	29.27	29.97	1	15	6.424
466	XP_021425812.1	Oncorhynchus mykiss	nuclear pore complex protein Nup93 isoform X3 [Oncorhynchus mykiss]	29.27	29.4	6	15	18.54
467	XP_021462825.1	Oncorhynchus mykiss	haptoglobin [Oncorhynchus mykiss]	29.26	29.27	1	18	56.43
468	XP_021427705.1	Oncorhynchus mykiss	40S ribosomal protein S18 isoform X2 [Oncorhynchus mykiss]	29.25	29.4	3	17	63.16
469	XP_021422884.1	Oncorhynchus mykiss	microtubule-associated protein RP/EB family member 1-like isoform X2 [Oncorhynchus mykiss]	29.22	29.25	3	16	58.53
470	XP_021464320.1	Oncorhynchus mykiss	radixin-like [Oncorhynchus mykiss]	29.13	62.45	3	31	47.33
471	XP_021467192.1	Oncorhynchus mykiss	protein disulfide-isomerase A6-like [Oncorhynchus mykiss]	29.08	29.1	1	17	43.57
472	NP_001117869.1	Oncorhynchus mykiss	alpha-1-antiproteinase-like protein precursor [Oncorhynchus mykiss]	29.05	29.06	1	19	39.67
473	XP_021464593.1	Oncorhynchus mykiss	carbonyl reductase [NADPH] 1 [Oncorhynchus mykiss]	29.04	29.07	2	16	67.15
474	XP_021433858.1	Oncorhynchus mykiss	macrophage-capping protein-like [Oncorhynchus mykiss]	29.02	29.05	1	19	58.29
475	XP_021480163.1	Oncorhynchus mykiss	40S ribosomal protein S19 [Oncorhynchus mykiss]	28.97	28.98	1	20	68.87
476	XP_021463057.1	Oncorhynchus mykiss	retinal dehydrogenase 2-like [Oncorhynchus mykiss]	28.84	29.98	2	16	36.54
477	XP_021432042.1	Oncorhynchus mykiss	leucine-rich PPR motif-containing protein, mitochondrial [Oncorhynchus mykiss]	28.84	29.07	1	14	11.34
478	NP_001118206.1	Oncorhynchus mykiss	simple type II keratin K8b (S2) [Oncorhynchus mykiss]	28.83	98.09	1	56	59.78
479	XP_021430645.1	Oncorhynchus mykiss	intron-binding protein aquarius [Oncorhynchus mykiss]	28.81	29.07	1	18	15.03
480	XP_021464280.1	Oncorhynchus mykiss	polypyrimidine tract-binding protein 1-like isoform X2 [Oncorhynchus mykiss]	28.8	28.81	4	21	42.7
481	XP_021441110.1	Oncorhynchus mykiss	glycogen phosphorylase, liver form-like [Oncorhynchus mykiss]	28.78	101.76	1	59	60.61
482	XP_021429048.1	Oncorhynchus mykiss	bifunctional 3'-phosphoadenosine 5'-phosphosulfate synthase 1 [Oncorhynchus mykiss]	28.75	28.82	1	15	25.88
483	XP_021431655.1	Oncorhynchus mykiss	AMP deaminase 3-like isoform X3 [Oncorhynchus mykiss]	28.74	28.8	6	14	20.13
484	XP_021439464.1	Oncorhynchus mykiss	pre-mRNA-processing factor 19-like [Oncorhynchus mykiss]	28.73	28.79	1	15	40.59
485	XP_021428073.1	Oncorhynchus mykiss	tRNA (cytosine(34)-C(5))-methyltransferase-like isoform X2 [Oncorhynchus mykiss]	28.63	28.69	2	14	23.25
486	NP_001117997.2	Oncorhynchus mykiss	glutathione peroxidase 1 [Oncorhynchus mykiss]	28.6	28.61	1	19	81.58
487	NP_001117863.1	Oncorhynchus mykiss	plasminogen precursor [Oncorhynchus mykiss]	28.59	28.77	1	15	19.41
488	XP_021419698.1	Oncorhynchus mykiss	inosine-5'-monophosphate dehydrogenase 1b isoform X6 [Oncorhynchus mykiss]	28.58	28.6	8	16	39.3
489	XP_021420299.1	Oncorhynchus mykiss	prosaposin-like isoform X2 [Oncorhynchus mykiss]	28.49	28.55	2	16	26.65
490	XP_021416127.1	Oncorhynchus mykiss	interleukin enhancer-binding factor 2 homolog [Oncorhynchus mykiss]	28.48	28.57	2	17	52.45
491	XP_021428462.1	Oncorhynchus mykiss	tyrosine--tRNA ligase, cytoplasmic [Oncorhynchus mykiss]	28.44	28.63	1	15	33.9
492	XP_021429836.1	Oncorhynchus mykiss	alcohol dehydrogenase 1-like [Oncorhynchus mykiss]	28.28	28.31	1	17	53.17
493	XP_021421806.1	Oncorhynchus mykiss	citrate synthase, mitochondrial-like [Oncorhynchus mykiss]	28.27	28.28	2	14	36.81
494	XP_021466732.1	Oncorhynchus mykiss	obg-like ATPase 1 [Oncorhynchus mykiss]	28.15	28.28	2	15	37.47
495	XP_021422115.1	Oncorhynchus mykiss	rho-related GTP-binding protein RhoA-C [Oncorhynchus mykiss]	28.1	28.11	1	20	68.39
496	XP_021425410.1	Oncorhynchus mykiss	DNA topoisomerase 1-like isoform X2 [Oncorhynchus mykiss]	28.07	28.19	2	16	21.33
497	XP_021450253.1	Oncorhynchus mykiss	40S ribosomal protein S2-like [Oncorhynchus mykiss]	28.06	28.12	4	16	52.13
498	XP_021464205.1	Oncorhynchus mykiss	uncharacterized protein LOC110527330 isoform X2 [Oncorhynchus mykiss]	28.04	28.09	3	15	36.47
499	XP_021429087.1	Oncorhynchus mykiss	acidic leucine-rich nuclear phosphoprotein 32 family member B-like isoform X2 [Oncorhynchus mykiss]	28.01	28.06	1	18	41.58
500	XP_021450474.1	Oncorhynchus mykiss	histone H1, partial [Oncorhynchus mykiss]	28.01	28.02	1	17	41.21
501	XP_021420810.1	Oncorhynchus mykiss	peptidyl-prolyl cis-trans isomerase B [Oncorhynchus mykiss]	28.01	28.01	1	17	62.96
502	XP_021471176.1	Oncorhynchus mykiss	14-3-3 protein beta/alpha-2-like [Oncorhynchus mykiss]	27.92	36.34	1	21	59.43
503	XP_021413019.1	Oncorhynchus mykiss	complement C3-like [Oncorhynchus mykiss]	27.78	43.07	1	21	13.26
504	XP_021423734.1	Oncorhynchus mykiss	twinfilin-1-like [Oncorhynchus mykiss]	27.78	27.87	1	16	52.44
505	XP_021453640.1	Oncorhynchus mykiss	60S ribosomal protein L8 [Oncorhynchus mykiss]	27.76	27.83	1	14	57.59
506	XP_021446698.1	Oncorhynchus mykiss	gelsolin-like isoform X2 [Oncorhynchus mykiss]	27.71	27.82	2	17	20.25
507	XP_021460888.1	Oncorhynchus mykiss	NAD-dependent malic enzyme, mitochondrial [Oncorhynchus mykiss]	27.63	27.8	1	16	29.21
508	XP_021463919.1	Oncorhynchus mykiss	26S proteasome non-ATPase regulatory subunit 6 isoform X1 [Oncorhynchus mykiss]	27.54	27.98	1	15	40.36
509	XP_021470165.1	Oncorhynchus mykiss	E3 ubiquitin-protein ligase UBR4 [Oncorhynchus mykiss]	27.51	28.19	1	14	3.474
510	XP_021480463.1	Oncorhynchus mykiss	synaptic vesicle membrane protein VAT-1 homolog [Oncorhynchus mykiss]	27.51	27.55	2	14	32.91
511	XP_021468052.1	Oncorhynchus mykiss	40S ribosomal protein S7 [Oncorhynchus mykiss]	27.48	27.54	2	16	62.89
512	XP_021447852.1	Oncorhynchus mykiss	40S ribosomal protein S5 [Oncorhynchus mykiss]	27.45	27.5	4	20	49.76
513	XP_021453935.1	Oncorhynchus mykiss	double-stranded RNA-specific adenosine deaminase-like [Oncorhynchus mykiss]	27.44	27.61	1	15	14.14
514	XP_021458063.1	Oncorhynchus mykiss	CCR4-NOT transcription complex subunit 1 isoform X14 [Oncorhynchus mykiss]	27.41	27.85	43	14	6.37
515	XP_021440365.1	Oncorhynchus mykiss	KH domain-containing, RNA-binding, signal transduction-associated protein 1-like isoform X2 [Oncorhynchus mykiss]	27.4	27.48	2	14	20.87
516	XP_021469641.1	Oncorhynchus mykiss	cold-inducible RNA-binding protein B-like isoform X3 [Oncorhynchus mykiss]	27.4	27.43	5	16	63.16
517	XP_021415473.1	Oncorhynchus mykiss	serine/arginine-rich splicing factor 6-like [Oncorhynchus mykiss]	27.35	27.43	1	15	25.26
518	XP_021454334.1	Oncorhynchus mykiss	sulfide:quinone oxidoreductase, mitochondrial-like [Oncorhynchus mykiss]	27.31	27.36	1	16	47.58
519	XP_021481086.1	Oncorhynchus mykiss	rho GDP-dissociation inhibitor 1-like isoform X2 [Oncorhynchus mykiss]	27.28	27.29	3	15	67.65
520	XP_021462763.1	Oncorhynchus mykiss	dnaJ homolog subfamily A member 2-like [Oncorhynchus mykiss]	27.22	27.31	1	16	31.14
521	XP_021470730.1	Oncorhynchus mykiss	myosin heavy chain, fast skeletal muscle isoform X1 [Oncorhynchus mykiss]	27.21	263.32	1	160	65.07
522	XP_021445540.1	Oncorhynchus mykiss	gelsolin-like [Oncorhynchus mykiss]	27.19	62.88	1	48	73.26
523	XP_021418053.1	Oncorhynchus mykiss	eukaryotic translation initiation factor 2 subunit 3-like [Oncorhynchus mykiss]	27.14	27.24	2	14	41.68
524	XP_021480069.1	Oncorhynchus mykiss	apolipoprotein Eb-like [Oncorhynchus mykiss]	27.12	27.2	1	16	64.73
525	XP_021479809.1	Oncorhynchus mykiss	heat shock 70 kDa protein 4-like [Oncorhynchus mykiss]	27.1	68.78	1	36	46.25
526	XP_021457775.1	Oncorhynchus mykiss	ras-related protein rab7-like [Oncorhynchus mykiss]	27.08	27.13	1	17	73.17
527	XP_021425778.1	Oncorhynchus mykiss	serine hydroxymethyltransferase, mitochondrial [Oncorhynchus mykiss]	27.05	27.16	1	14	34.19
528	XP_021473195.1	Oncorhynchus mykiss	voltage-dependent anion-selective channel protein 1 [Oncorhynchus mykiss]	27.03	27.08	1	15	62.9
529	XP_021417061.1	Oncorhynchus mykiss	alcohol dehydrogenase class-3 [Oncorhynchus mykiss]	27.01	27.07	1	18	52.39
530	XP_021457481.1	Oncorhynchus mykiss	UDP-N-acetylhexosamine pyrophosphorylase-like protein 1 [Oncorhynchus mykiss]	27.01	27.06	1	16	34.65
531	XP_021477487.1	Oncorhynchus mykiss	60S ribosomal protein L6-like [Oncorhynchus mykiss]	26.96	27.05	1	15	46.9
532	XP_021447054.1	Oncorhynchus mykiss	ribosomal protein S6 kinase alpha-3-like isoform X2 [Oncorhynchus mykiss]	26.94	27.05	2	14	21.12
533	NP_001154031.1	Oncorhynchus mykiss	Glutathione S-transferase A [Oncorhynchus mykiss]	26.93	26.96	1	15	57.96
534	XP_021423155.1	Oncorhynchus mykiss	mixed lineage kinase domain-like protein [Oncorhynchus mykiss]	26.84	27.05	3	15	27.82
535	XP_021454058.1	Oncorhynchus mykiss	peroxiredoxin-6 isoform X1 [Oncorhynchus mykiss]	26.83	26.87	3	15	68.47
536	XP_021471413.1	Oncorhynchus mykiss	protein RCC2 homolog [Oncorhynchus mykiss]	26.82	27.05	1	15	34.48
537	NP_001117856.1	Oncorhynchus mykiss	prothrombin precursor [Oncorhynchus mykiss]	26.78	26.9	1	16	29.74
538	XP_021472703.1	Oncorhynchus mykiss	60S ribosomal protein L10 isoform X3 [Oncorhynchus mykiss]	26.76	26.79	3	16	53.95
539	XP_021471007.1	Oncorhynchus mykiss	ras-related protein Rab-1B [Oncorhynchus mykiss]	26.73	26.74	2	14	67.66
540	XP_021461107.1	Oncorhynchus mykiss	heterogeneous nuclear ribonucleoprotein K isoform X3 [Oncorhynchus mykiss]	26.72	26.75	3	14	35.06
541	XP_021473334.1	Oncorhynchus mykiss	neutrophil cytosolic factor 1-like [Oncorhynchus mykiss]	26.68	38.52	1	22	38.66
542	XP_021416122.1	Oncorhynchus mykiss	T-complex protein 1 subunit gamma-like [Oncorhynchus mykiss]	26.65	51.63	1	25	53.02
543	XP_021460110.1	Oncorhynchus mykiss	60S ribosomal protein L5-like [Oncorhynchus mykiss]	26.65	26.68	1	17	44.97
544	XP_021474708.1	Oncorhynchus mykiss	40S ribosomal protein S6 [Oncorhynchus mykiss]	26.63	27.34	2	17	44.18
545	XP_021417888.1	Oncorhynchus mykiss	60S ribosomal protein L7 isoform X2 [Oncorhynchus mykiss]	26.61	26.67	3	23	54.29
546	XP_021428448.1	Oncorhynchus mykiss	eukaryotic translation initiation factor 3 subunit I [Oncorhynchus mykiss]	26.6	26.61	1	15	47.08
547	XP_021442957.1	Oncorhynchus mykiss	AP-2 complex subunit mu-B-like isoform X2 [Oncorhynchus mykiss]	26.54	26.7	6	15	32.88
548	XP_021433262.1	Oncorhynchus mykiss	rab GDP dissociation inhibitor beta-like isoform X2 [Oncorhynchus mykiss]	26.48	49.13	2	29	67.35
549	XP_021422578.1	Oncorhynchus mykiss	pre-mRNA-processing factor 6 [Oncorhynchus mykiss]	26.45	26.6	1	12	12.62
550	XP_021472773.1	Oncorhynchus mykiss	RNA-binding protein 4B-like [Oncorhynchus mykiss]	26.44	26.52	1	15	44.44
551	XP_021446911.1	Oncorhynchus mykiss	adenylosuccinate synthetase isozyme 2-like [Oncorhynchus mykiss]	26.44	26.49	1	14	33.62
552	XP_021430626.1	Oncorhynchus mykiss	ribose-5-phosphate isomerase-like [Oncorhynchus mykiss]	26.43	26.44	2	14	55.99
553	XP_021419800.1	Oncorhynchus mykiss	DNA-(apurinic or apyrimidinic site) lyase-like [Oncorhynchus mykiss]	26.4	26.44	5	14	62.18
554	XP_021424921.1	Oncorhynchus mykiss	ruvB-like 1 [Oncorhynchus mykiss]	26.4	26.42	1	15	38.82
555	XP_021449825.1	Oncorhynchus mykiss	medium-chain specific acyl-CoA dehydrogenase, mitochondrial [Oncorhynchus mykiss]	26.39	26.79	1	14	47.24
556	XP_021438857.1	Oncorhynchus mykiss	dedicator of cytokinesis protein 2-like [Oncorhynchus mykiss]	26.34	26.51	1	14	24.39
557	XP_021481741.1	Oncorhynchus mykiss	mitogen-activated protein kinase 1-like [Oncorhynchus mykiss]	26.34	26.38	1	17	43.7
558	XP_021457206.1	Oncorhynchus mykiss	ferrochelatase, mitochondrial [Oncorhynchus mykiss]	26.3	26.41	1	14	43.1
559	XP_021466975.1	Oncorhynchus mykiss	DNA replication licensing factor MCM3-like [Oncorhynchus mykiss]	26.26	26.31	1	16	26.8
560	NP_001117835.1	Oncorhynchus mykiss	pleckstrin [Oncorhynchus mykiss]	26.22	26.28	1	14	50.57
561	NP_001158559.1	Oncorhynchus mykiss	eukaryotic translation initiation factor 3 subunit H [Oncorhynchus mykiss]	26.21	26.32	1	18	50.58
562	XP_021481332.1	Oncorhynchus mykiss	eukaryotic peptide chain release factor GTP-binding subunit ERF3A-like [Oncorhynchus mykiss]	26.19	26.31	2	14	25.22
563	XP_021413342.1	Oncorhynchus mykiss	prohibitin-like [Oncorhynchus mykiss]	26.13	27.88	4	15	64.94
564	XP_021460041.1	Oncorhynchus mykiss	plasminogen activator inhibitor 1 RNA-binding protein-like isoform X2 [Oncorhynchus mykiss]	26.06	26.24	2	13	25.65
565	XP_021478966.1	Oncorhynchus mykiss	transgelin-2-like [Oncorhynchus mykiss]	26.04	26.04	2	17	68.81
566	NP_001233275.1	Oncorhynchus mykiss	complement factor D precursor [Oncorhynchus mykiss]	26.02	26.02	1	17	55.34
567	XP_021480955.1	Oncorhynchus mykiss	hemoglobin subunit alpha-1 [Oncorhynchus mykiss]	26.01	26.01	2	20	88.11
568	XP_021422259.1	Oncorhynchus mykiss	lipopolysaccharide-binding protein-like [Oncorhynchus mykiss]	26.01	26.01	1	19	35.14
569	XP_021440683.1	Oncorhynchus mykiss	ras-related protein Rab-11B-like [Oncorhynchus mykiss]	26	26.07	3	15	61.29
570	XP_021451740.1	Oncorhynchus mykiss	actin-related protein 2/3 complex subunit 1B-like [Oncorhynchus mykiss]	25.99	26.06	1	17	48.29
571	XP_021424258.1	Oncorhynchus mykiss	uncharacterized protein LOC110493957 [Oncorhynchus mykiss]	25.98	26.01	1	14	33.58
572	XP_021445566.1	Oncorhynchus mykiss	septin-2-like isoform X2 [Oncorhynchus mykiss]	25.94	27.46	2	15	42.31
573	XP_021437673.1	Oncorhynchus mykiss	flavin reductase (NADPH)-like [Oncorhynchus mykiss]	25.93	25.98	1	15	60.39
574	XP_021440814.1	Oncorhynchus mykiss	proteasome subunit alpha type-6-like isoform X1 [Oncorhynchus mykiss]	25.83	25.92	1	15	53.66
575	XP_021469464.1	Oncorhynchus mykiss	voltage-dependent anion-selective channel protein 2-like [Oncorhynchus mykiss]	25.82	25.86	1	16	56.18
576	XP_021473536.1	Oncorhynchus mykiss	myb-binding protein 1A-like protein [Oncorhynchus mykiss]	25.8	25.88	1	14	13.56
577	XP_021439090.1	Oncorhynchus mykiss	MORC family CW-type zinc finger protein 3-like [Oncorhynchus mykiss]	25.79	26.41	1	15	20.02
578	XP_021469316.1	Oncorhynchus mykiss	ubiquitin carboxyl-terminal hydrolase 14-like isoform X1 [Oncorhynchus mykiss]	25.75	25.97	2	14	33.2
579	XP_021442570.1	Oncorhynchus mykiss	14-3-3E1 protein isoform X2 [Oncorhynchus mykiss]	25.73	31.75	8	17	61.25
580	XP_021438856.1	Oncorhynchus mykiss	dedicator of cytokinesis protein 2-like [Oncorhynchus mykiss]	25.7	26.06	1	14	15.8
581	XP_021438938.1	Oncorhynchus mykiss	matrin-3-like [Oncorhynchus mykiss]	25.69	25.92	1	13	12.73
582	XP_021416693.1	Oncorhynchus mykiss	eukaryotic peptide chain release factor subunit 1-like [Oncorhynchus mykiss]	25.68	25.74	2	13	37.25
583	NP_001117670.1	Oncorhynchus mykiss	LBP (LPS binding protein)/BPI (bactericidal/permeability-increasing protein) like-2 precursor [Oncorhynchus mykiss]	25.63	25.87	1	14	37.63
584	XP_021478854.1	Oncorhynchus mykiss	non-POU domain-containing octamer-binding protein-like [Oncorhynchus mykiss]	25.59	25.72	1	14	29.35
585	XP_021460240.1	Oncorhynchus mykiss	calcium-binding mitochondrial carrier protein SCaMC-1 [Oncorhynchus mykiss]	25.58	25.78	1	16	28.63
586	XP_021477225.1	Oncorhynchus mykiss	drebrin-like protein B isoform X5 [Oncorhynchus mykiss]	25.58	25.64	4	15	33.65
587	XP_021466752.1	Oncorhynchus mykiss	serine/threonine-protein kinase PAK 2 [Oncorhynchus mykiss]	25.55	25.58	1	15	56.71
588	XP_021437196.1	Oncorhynchus mykiss	rho-related GTP-binding protein RhoG-like [Oncorhynchus mykiss]	25.53	25.6	1	14	75.92
589	XP_021446058.1	Oncorhynchus mykiss	spectrin alpha chain, non-erythrocytic 1-like [Oncorhynchus mykiss]	25.52	258.81	1	139	55.56
590	XP_021442926.1	Oncorhynchus mykiss	60S ribosomal protein L35a [Oncorhynchus mykiss]	25.49	25.56	3	12	51.82
591	XP_021468652.1	Oncorhynchus mykiss	regulator of nonsense transcripts 1-like isoform X2 [Oncorhynchus mykiss]	25.47	25.86	11	14	16.53
592	XP_021432981.1	Oncorhynchus mykiss	ATP synthase subunit gamma, mitochondrial-like isoform X2 [Oncorhynchus mykiss]	25.44	25.46	3	17	38.91
593	XP_021425654.1	Oncorhynchus mykiss	ras-related protein Rap-1A-like [Oncorhynchus mykiss]	25.43	25.5	4	15	78.92
594	XP_021439268.1	Oncorhynchus mykiss	heterogeneous nuclear ribonucleoprotein A0-like [Oncorhynchus mykiss]	25.35	25.37	1	17	48.06
595	XP_021419064.1	Oncorhynchus mykiss	alpha-N-acetylgalactosaminidase-like [Oncorhynchus mykiss]	25.29	25.35	1	18	44.57
596	XP_021416071.1	Oncorhynchus mykiss	interferon-induced protein 44-like [Oncorhynchus mykiss]	25.29	25.33	1	18	38.79
597	XP_021477517.1	Oncorhynchus mykiss	proliferating cell nuclear antigen-like [Oncorhynchus mykiss]	25.28	25.3	2	14	57.31
598	XP_021460844.1	Oncorhynchus mykiss	mesencephalic astrocyte-derived neurotrophic factor-like [Oncorhynchus mykiss]	25.25	25.4	1	15	57.46
599	XP_021463268.1	Oncorhynchus mykiss	40S ribosomal protein S13-like [Oncorhynchus mykiss]	25.22	25.29	2	15	56.29
600	XP_021429302.1	Oncorhynchus mykiss	long-chain-fatty-acid--CoA ligase 1-like isoform X2 [Oncorhynchus mykiss]	25.17	25.38	3	15	22.24
601	XP_021478710.1	Oncorhynchus mykiss	coronin-1C-like [Oncorhynchus mykiss]	25.15	25.22	1	14	16.2
602	XP_021481476.1	Oncorhynchus mykiss	NADH-ubiquinone oxidoreductase 75 kDa subunit, mitochondrial-like isoform X2 [Oncorhynchus mykiss]	25.12	25.36	2	13	21.05
603	XP_021449271.1	Oncorhynchus mykiss	tripartite motif-containing protein 16-like [Oncorhynchus mykiss]	25.06	25.15	4	14	25.86
604	XP_021480823.1	Oncorhynchus mykiss	ran GTPase-activating protein 1-like isoform X1 [Oncorhynchus mykiss]	25.02	25.14	2	13	29.71
605	XP_021479303.1	Oncorhynchus mykiss	hexokinase-2-like [Oncorhynchus mykiss]	25	29.2	1	16	37.02
606	XP_021467747.1	Oncorhynchus mykiss	lamin-B receptor-like isoform X2 [Oncorhynchus mykiss]	24.98	25.06	6	13	17.8
607	XP_021474242.1	Oncorhynchus mykiss	pyruvate carboxylase, mitochondrial-like [Oncorhynchus mykiss]	24.86	25.7	1	13	13.72
608	XP_021433054.1	Oncorhynchus mykiss	phosphate carrier protein, mitochondrial-like isoform X1 [Oncorhynchus mykiss]	24.86	24.93	2	12	34.35
609	XP_021456575.1	Oncorhynchus mykiss	40S ribosomal protein S17 isoform X1 [Oncorhynchus mykiss]	24.81	25.64	3	14	47.34
610	XP_021474105.1	Oncorhynchus mykiss	galectin-9-like isoform X2 [Oncorhynchus mykiss]	24.81	24.92	2	15	48.28
611	XP_021478755.1	Oncorhynchus mykiss	annexin A4-like [Oncorhynchus mykiss]	24.79	52.77	1	31	75.55
612	XP_021470881.1	Oncorhynchus mykiss	phospholipase A-2-activating protein-like [Oncorhynchus mykiss]	24.78	24.95	1	14	22.15
613	XP_021468128.1	Oncorhynchus mykiss	pre-mRNA-processing factor 39-like [Oncorhynchus mykiss]	24.78	24.86	1	15	17.61
614	XP_021442206.1	Oncorhynchus mykiss	xaa-Pro dipeptidase [Oncorhynchus mykiss]	24.74	24.87	1	13	30.16
615	XP_021449997.1	Oncorhynchus mykiss	A-kinase anchor protein 8-like [Oncorhynchus mykiss]	24.69	24.78	1	16	29.98
616	XP_021417279.1	Oncorhynchus mykiss	O-acetyl-ADP-ribose deacetylase MACROD1-like isoform X1 [Oncorhynchus mykiss]	24.68	24.69	2	12	34.69
617	XP_021443038.1	Oncorhynchus mykiss	coatomer subunit delta-like [Oncorhynchus mykiss]	24.66	24.8	1	14	23.92
618	XP_021473034.1	Oncorhynchus mykiss	probable ATP-dependent RNA helicase DDX46 [Oncorhynchus mykiss]	24.5	24.64	1	13	15.75
619	XP_021464347.1	Oncorhynchus mykiss	cathepsin K isoform X2 [Oncorhynchus mykiss]	24.49	24.53	2	14	47.08
620	XP_021439143.1	Oncorhynchus mykiss	hypoxanthine-guanine phosphoribosyltransferase [Oncorhynchus mykiss]	24.48	24.49	1	12	51.83
621	XP_021464557.1	Oncorhynchus mykiss	basic leucine zipper and W2 domain-containing protein 1-A isoform X1 [Oncorhynchus mykiss]	24.47	24.6	3	13	26.49
622	XP_021459299.1	Oncorhynchus mykiss	calreticulin-like [Oncorhynchus mykiss]	24.45	44.92	1	26	45.08
623	XP_021440899.1	Oncorhynchus mykiss	proteasome subunit alpha type-3 isoform X1 [Oncorhynchus mykiss]	24.45	24.53	2	13	40.64
624	XP_021472632.1	Oncorhynchus mykiss	ATP synthase F(0) complex subunit B1, mitochondrial-like [Oncorhynchus mykiss]	24.44	24.45	1	15	45.42
625	XP_021416281.1	Oncorhynchus mykiss	triosephosphate isomerase A [Oncorhynchus mykiss]	24.34	29.66	1	16	76.21
626	XP_021469696.1	Oncorhynchus mykiss	eukaryotic translation initiation factor 3 subunit F-like [Oncorhynchus mykiss]	24.33	24.36	1	12	53.48
627	XP_021418453.1	Oncorhynchus mykiss	proteasome activator complex subunit 2-like [Oncorhynchus mykiss]	24.31	24.38	1	12	52.89
628	XP_021423107.1	Oncorhynchus mykiss	Golgi apparatus protein 1-like [Oncorhynchus mykiss]	24.29	24.78	3	13	11.79
629	XP_021433397.1	Oncorhynchus mykiss	dynactin subunit 1-like isoform X3 [Oncorhynchus mykiss]	24.27	24.48	6	14	11.79
630	XP_021423789.1	Oncorhynchus mykiss	protein kinase C alpha type isoform X1 [Oncorhynchus mykiss]	24.24	26.67	2	14	21.39
631	XP_021433892.1	Oncorhynchus mykiss	RNA-binding protein 4.1-like isoform X3 [Oncorhynchus mykiss]	24.2	24.26	1	13	35.24
632	XP_021434732.1	Oncorhynchus mykiss	lupus La protein [Oncorhynchus mykiss]	24.17	24.31	1	14	32.5
633	XP_021419179.1	Oncorhynchus mykiss	aldose reductase-like [Oncorhynchus mykiss]	24.09	24.12	1	14	53.8
634	XP_021472934.1	Oncorhynchus mykiss	clathrin light chain A-like, partial [Oncorhynchus mykiss]	24.08	24.13	3	13	31.9
635	XP_021425806.1	Oncorhynchus mykiss	poly(rC)-binding protein 2 [Oncorhynchus mykiss]	24.05	24.06	1	12	50.46
636	XP_021449983.1	Oncorhynchus mykiss	translationally-controlled tumor protein homolog [Oncorhynchus mykiss]	24.04	24.05	1	12	54.39
637	XP_021425663.1	Oncorhynchus mykiss	F-actin-capping protein subunit alpha-1 [Oncorhynchus mykiss]	24.02	24.08	1	17	69.58
638	XP_021481536.1	Oncorhynchus mykiss	retinoid-inducible serine carboxypeptidase-like [Oncorhynchus mykiss]	24	24	1	17	30.25
639	XP_021421617.1	Oncorhynchus mykiss	chromobox protein homolog 5-like [Oncorhynchus mykiss]	24	24	1	12	45.05
640	XP_021412879.1	Oncorhynchus mykiss	phosphoribosyl pyrophosphate synthase-associated protein 1-like isoform X2 [Oncorhynchus mykiss]	23.91	23.97	3	12	44.01
641	XP_021480037.1	Oncorhynchus mykiss	U1 small nuclear ribonucleoprotein 70 kDa-like [Oncorhynchus mykiss]	23.89	23.98	1	12	26.35
642	XP_021425871.1	Oncorhynchus mykiss	lysosomal alpha-glucosidase-like [Oncorhynchus mykiss]	23.89	23.95	1	12	23.46
643	XP_021417622.1	Oncorhynchus mykiss	splicing factor, proline- and glutamine-rich-like isoform X1 [Oncorhynchus mykiss]	23.87	23.98	3	13	20.27
644	XP_021412335.1	Oncorhynchus mykiss	complement C3-like [Oncorhynchus mykiss]	23.86	23.93	1	12	18.86
645	XP_021465486.1	Oncorhynchus mykiss	proteasome subunit alpha type-5 [Oncorhynchus mykiss]	23.85	23.89	1	12	62.66
646	XP_021461596.1	Oncorhynchus mykiss	beta-centractin-like isoform X1 [Oncorhynchus mykiss]	23.82	23.89	4	13	45.74
647	XP_021458892.1	Oncorhynchus mykiss	60S ribosomal protein L28-like [Oncorhynchus mykiss]	23.82	23.85	1	18	47.45
648	XP_021480678.1	Oncorhynchus mykiss	serine/threonine-protein kinase N1-like isoform X3 [Oncorhynchus mykiss]	23.81	23.89	3	13	16.34
649	XP_021430684.1	Oncorhynchus mykiss	cystathionine gamma-lyase-like [Oncorhynchus mykiss]	23.8	23.82	1	12	41.98
650	XP_021455312.1	Oncorhynchus mykiss	alcohol dehydrogenase [NADP(+)] isoform X2 [Oncorhynchus mykiss]	23.75	23.79	2	14	45.59
651	XP_021420576.1	Oncorhynchus mykiss	proteasome subunit alpha type-4 isoform X1 [Oncorhynchus mykiss]	23.73	23.75	4	14	60.92
652	XP_021424573.1	Oncorhynchus mykiss	enolase-like [Oncorhynchus mykiss]	23.71	55.63	1	43	70.67
653	XP_021476082.1	Oncorhynchus mykiss	collagen alpha-6(VI) chain-like [Oncorhynchus mykiss]	23.66	23.96	1	11	5.472
654	XP_021471571.1	Oncorhynchus mykiss	EF-hand domain-containing protein D2 [Oncorhynchus mykiss]	23.63	23.67	1	14	48.73
655	XP_021450782.1	Oncorhynchus mykiss	electron transfer flavoprotein subunit beta-like isoform X1 [Oncorhynchus mykiss]	23.62	23.71	1	13	61.26
656	XP_021476196.1	Oncorhynchus mykiss	polypyrimidine tract-binding protein 2-like isoform X2 [Oncorhynchus mykiss]	23.62	23.67	2	12	34.62
657	NP_001117853.1	Oncorhynchus mykiss	protein LEG1 homolog precursor [Oncorhynchus mykiss]	23.62	23.64	1	14	37.19
658	XP_021457950.1	Oncorhynchus mykiss	sarcoplasmic/endoplasmic reticulum calcium ATPase 2-like [Oncorhynchus mykiss]	23.61	42.23	1	22	24.37
659	NP_001166020.1	Oncorhynchus mykiss	carbonic anhydrase II [Oncorhynchus mykiss]	23.57	23.62	2	18	61
660	XP_021432779.1	Oncorhynchus mykiss	NADH-cytochrome b5 reductase 3-like [Oncorhynchus mykiss]	23.53	23.55	1	14	49.83
661	XP_021481307.1	Oncorhynchus mykiss	cAMP-dependent protein kinase catalytic subunit alpha isoform X1 [Oncorhynchus mykiss]	23.52	23.64	5	13	28.21
662	XP_021466322.1	Oncorhynchus mykiss	helicase with zinc finger domain 2-like [Oncorhynchus mykiss]	23.5	23.79	1	13	5.123
663	XP_021417839.1	Oncorhynchus mykiss	ubiquitin carboxyl-terminal hydrolase 5-like isoform X3 [Oncorhynchus mykiss]	23.48	23.6	3	12	19.42
664	XP_021456551.1	Oncorhynchus mykiss	methylmalonate-semialdehyde dehydrogenase [acylating], mitochondrial-like [Oncorhynchus mykiss]	23.48	23.57	1	14	33.59
665	XP_021418552.1	Oncorhynchus mykiss	poly(U)-binding-splicing factor PUF60-like isoform X4 [Oncorhynchus mykiss]	23.43	23.6	6	13	30.28
666	XP_021448892.1	Oncorhynchus mykiss	histone H2B-like, partial [Oncorhynchus mykiss]	23.43	23.46	3	19	65.69
667	XP_021425804.1	Oncorhynchus mykiss	UPF0160 protein MYG1, mitochondrial [Oncorhynchus mykiss]	23.4	23.58	1	12	27.38
668	XP_021436794.1	Oncorhynchus mykiss	voltage-dependent anion-selective channel protein 2-like [Oncorhynchus mykiss]	23.36	25.58	3	15	58.3
669	XP_021474241.1	Oncorhynchus mykiss	calmodulin [Oncorhynchus mykiss]	23.36	23.44	10	14	52.35
670	XP_021465725.1	Oncorhynchus mykiss	uncharacterized protein LOC110528191 [Oncorhynchus mykiss]	23.32	58.4	1	31	25.5
671	XP_021468014.1	Oncorhynchus mykiss	serine/threonine-protein phosphatase PP1-beta catalytic subunit [Oncorhynchus mykiss]	23.32	25.03	2	16	45.26
672	XP_021417486.1	Oncorhynchus mykiss	annexin A6-like [Oncorhynchus mykiss]	23.29	23.48	2	11	19.03
673	XP_021480144.1	Oncorhynchus mykiss	syntaxin-binding protein 2-like isoform X2 [Oncorhynchus mykiss]	23.23	23.51	2	12	24.91
674	XP_021465089.1	Oncorhynchus mykiss	dolichyl-diphosphooligosaccharide--protein glycosyltransferase subunit 2-like isoform X2 [Oncorhynchus mykiss]	23.15	23.19	5	13	27.1
675	XP_021471935.1	Oncorhynchus mykiss	guanine nucleotide-binding protein G(I)/G(S)/G(T) subunit beta-1 [Oncorhynchus mykiss]	23.14	23.17	9	18	46.76
676	XP_021474674.1	Oncorhynchus mykiss	histone H2AX [Oncorhynchus mykiss]	23.11	23.26	1	23	61.97
677	XP_021428079.1	Oncorhynchus mykiss	60S ribosomal protein L14-like [Oncorhynchus mykiss]	23.09	23.14	2	13	60.87
678	XP_021465812.1	Oncorhynchus mykiss	probable aminopeptidase NPEPL1 [Oncorhynchus mykiss]	23.01	23.28	1	12	29.71
679	XP_021464878.1	Oncorhynchus mykiss	40S ribosomal protein S10-like [Oncorhynchus mykiss]	22.99	23.11	3	12	52.05
680	XP_021477816.1	Oncorhynchus mykiss	replication factor C subunit 5-like [Oncorhynchus mykiss]	22.98	23.19	1	12	43.88
681	XP_021455841.1	Oncorhynchus mykiss	5'-3' exoribonuclease 2-like [Oncorhynchus mykiss]	22.94	23.29	1	13	15.92
682	XP_021443335.1	Oncorhynchus mykiss	thymus-specific serine protease-like [Oncorhynchus mykiss]	22.93	22.95	1	16	35.55
683	XP_021426217.1	Oncorhynchus mykiss	60S ribosomal protein L11 isoform X1 [Oncorhynchus mykiss]	22.9	22.97	3	11	59.36
684	XP_021436034.1	Oncorhynchus mykiss	glutamate dehydrogenase, mitochondrial isoform X1 [Oncorhynchus mykiss]	22.85	55.79	2	32	46.32
685	XP_021444018.1	Oncorhynchus mykiss	putative serine protease K12H4.7 [Oncorhynchus mykiss]	22.85	22.96	1	13	31.78
686	XP_021433274.1	Oncorhynchus mykiss	CUGBP Elav-like family member 2 [Oncorhynchus mykiss]	22.84	22.98	13	12	21.58
687	XP_021453392.1	Oncorhynchus mykiss	3 beta-hydroxysteroid dehydrogenase/Delta 5--_4-isomerase [Oncorhynchus mykiss]	22.79	22.93	1	13	35.56
688	XP_021439806.1	Oncorhynchus mykiss	peptidyl-prolyl cis-trans isomerase D-like [Oncorhynchus mykiss]	22.74	22.87	1	12	31.27
689	XP_021465773.1	Oncorhynchus mykiss	plasticin-like [Oncorhynchus mykiss]	22.73	26.43	1	13	26.99
690	XP_021456436.1	Oncorhynchus mykiss	monofunctional C1-tetrahydrofolate synthase, mitochondrial isoform X4 [Oncorhynchus mykiss]	22.67	22.91	4	13	16.03
691	XP_021469850.1	Oncorhynchus mykiss	poly(U)-specific endoribonuclease-C-like [Oncorhynchus mykiss]	22.67	22.79	1	13	49.66
692	XP_021464374.1	Oncorhynchus mykiss	ribose-phosphate pyrophosphokinase 2 [Oncorhynchus mykiss]	22.63	22.7	2	13	42.77
693	XP_021436318.1	Oncorhynchus mykiss	ankyrin-3-like isoform X25 [Oncorhynchus mykiss]	22.61	22.86	46	11	3.496
694	XP_021422669.1	Oncorhynchus mykiss	B-cell receptor-associated protein 31 isoform X2 [Oncorhynchus mykiss]	22.58	22.7	2	14	33.33
695	XP_021475129.1	Oncorhynchus mykiss	ras GTPase-activating protein-binding protein 2-like isoform X2 [Oncorhynchus mykiss]	22.47	22.62	2	13	29.08
696	XP_021462454.1	Oncorhynchus mykiss	sorting nexin-2 [Oncorhynchus mykiss]	22.44	24.76	1	15	27.96
697	XP_021445391.1	Oncorhynchus mykiss	glycogen debranching enzyme-like isoform X2 [Oncorhynchus mykiss]	22.43	22.75	6	12	9.038
698	XP_021480441.1	Oncorhynchus mykiss	LIM and SH3 domain protein 1-like [Oncorhynchus mykiss]	22.4	22.42	2	11	47.52
699	XP_021416460.1	Oncorhynchus mykiss	lysozyme g-like isoform X3 [Oncorhynchus mykiss]	22.36	22.38	3	17	68.33
700	NP_001158629.1	Oncorhynchus mykiss	Profilin-1 [Oncorhynchus mykiss]	22.36	22.37	1	15	74.13
701	XP_021433561.1	Oncorhynchus mykiss	apoptotic chromatin condensation inducer in the nucleus-like [Oncorhynchus mykiss]	22.31	22.54	1	12	9.966
702	XP_021439959.1	Oncorhynchus mykiss	tripeptidyl-peptidase 1 [Oncorhynchus mykiss]	22.31	22.32	1	13	24.42
703	XP_021440362.1	Oncorhynchus mykiss	histone-binding protein RBBP4 isoform X2 [Oncorhynchus mykiss]	22.3	22.32	4	11	30.97
704	XP_021417683.1	Oncorhynchus mykiss	palmitoyl-protein thioesterase 1-like [Oncorhynchus mykiss]	22.23	22.32	1	15	42.99
705	XP_021438466.1	Oncorhynchus mykiss	clathrin heavy chain 1-like isoform X2 [Oncorhynchus mykiss]	22.22	149.76	9	88	53.26
706	XP_021426261.1	Oncorhynchus mykiss	propionyl-CoA carboxylase alpha chain, mitochondrial [Oncorhynchus mykiss]	22.21	22.45	1	14	19.83
707	XP_021443252.1	Oncorhynchus mykiss	bleomycin hydrolase isoform X2 [Oncorhynchus mykiss]	22.16	22.35	2	14	40.53
708	XP_021442461.1	Oncorhynchus mykiss	U2 small nuclear ribonucleoprotein A'-like [Oncorhynchus mykiss]	22.16	22.19	2	13	38.44
709	XP_021426989.1	Oncorhynchus mykiss	glycerol-3-phosphate dehydrogenase [NAD(+)], cytoplasmic-like [Oncorhynchus mykiss]	22.13	22.25	2	13	39.54
710	XP_021425126.1	Oncorhynchus mykiss	delta-1-pyrroline-5-carboxylate dehydrogenase, mitochondrial [Oncorhynchus mykiss]	22.09	22.14	1	12	25.36
711	XP_021478853.1	Oncorhynchus mykiss	apoptosis-inducing factor 1, mitochondrial isoform X8 [Oncorhynchus mykiss]	22.06	22.35	8	12	22.67
712	XP_021480867.1	Oncorhynchus mykiss	60S ribosomal protein L23 [Oncorhynchus mykiss]	22.06	22.06	2	12	66.43
713	XP_021439069.1	Oncorhynchus mykiss	heterogeneous nuclear ribonucleoprotein H-like [Oncorhynchus mykiss]	22.04	22.07	1	12	36.52
714	XP_021469604.1	Oncorhynchus mykiss	elongation factor 2-like [Oncorhynchus mykiss]	22.03	112.36	1	68	62.59
715	XP_021426213.1	Oncorhynchus mykiss	60S ribosomal protein L15 isoform X1 [Oncorhynchus mykiss]	22.02	22.07	4	13	52.45
716	XP_021432773.1	Oncorhynchus mykiss	40S ribosomal protein S16 [Oncorhynchus mykiss]	22.02	22.03	3	13	59.59
717	XP_021435287.1	Oncorhynchus mykiss	myosin light chain 1, skeletal muscle isoform-like [Oncorhynchus mykiss]	22	22	1	13	70.83
718	XP_021464360.1	Oncorhynchus mykiss	grancalcin-like [Oncorhynchus mykiss]	22	22	1	11	41.51
719	XP_021468771.1	Oncorhynchus mykiss	ras-related protein Rab-2A-like [Oncorhynchus mykiss]	21.93	22.1	2	15	58.96
720	XP_021412905.1	Oncorhynchus mykiss	RAS protein activator like-3-like isoform X2 [Oncorhynchus mykiss]	21.92	22.03	4	10	10.86
721	NP_001153999.1	Oncorhynchus mykiss	60S ribosomal protein L9 [Oncorhynchus mykiss]	21.92	21.95	1	18	55.21
722	XP_021463140.1	Oncorhynchus mykiss	tubulin beta-3 chain-like [Oncorhynchus mykiss]	21.91	49.46	2	41	62.14
723	XP_021429335.1	Oncorhynchus mykiss	programmed cell death protein 4-like [Oncorhynchus mykiss]	21.9	22.04	1	12	28.27
724	XP_021454643.1	Oncorhynchus mykiss	ADP-ribosylation factor 4-like [Oncorhynchus mykiss]	21.89	22.12	4	14	76.11
725	XP_021469499.1	Oncorhynchus mykiss	catechol O-methyltransferase domain-containing protein 1-like [Oncorhynchus mykiss]	21.89	21.92	1	13	53.44
726	XP_021445054.1	Oncorhynchus mykiss	biliverdin reductase A-like [Oncorhynchus mykiss]	21.88	21.92	2	12	51.53
727	XP_021476558.1	Oncorhynchus mykiss	endoplasmic reticulum resident protein 44-like [Oncorhynchus mykiss]	21.79	21.9	2	13	31.94
728	XP_021420806.1	Oncorhynchus mykiss	interferon-induced protein 44-like isoform X1 [Oncorhynchus mykiss]	21.76	24.04	2	12	30.23
729	NP_001158680.1	Oncorhynchus mykiss	Inorganic pyrophosphatase [Oncorhynchus mykiss]	21.75	21.9	1	13	44.33
730	XP_021428141.1	Oncorhynchus mykiss	biotinidase-like [Oncorhynchus mykiss]	21.72	21.83	1	11	25.7
731	XP_021423468.1	Oncorhynchus mykiss	40S ribosomal protein S15a [Oncorhynchus mykiss]	21.69	21.73	2	14	69.23
732	XP_021470842.1	Oncorhynchus mykiss	malate dehydrogenase, cytoplasmic-like [Oncorhynchus mykiss]	21.67	35.87	1	21	48.63
733	XP_021443540.1	Oncorhynchus mykiss	lissencephaly-1 homolog A-like [Oncorhynchus mykiss]	21.61	21.71	3	12	29.51
734	XP_021416365.1	Oncorhynchus mykiss	chloride intracellular channel protein 1-like [Oncorhynchus mykiss]	21.57	21.63	1	13	49.17
735	XP_021436512.1	Oncorhynchus mykiss	arachidonate 5-lipoxygenase [Oncorhynchus mykiss]	21.49	21.76	1	11	20.03
736	XP_021478105.1	Oncorhynchus mykiss	dolichyl-diphosphooligosaccharide--protein glycosyltransferase subunit STT3A isoform X2 [Oncorhynchus mykiss]	21.48	21.6	3	12	15.04
737	XP_021462360.1	Oncorhynchus mykiss	ras-related protein Rab-14-like [Oncorhynchus mykiss]	21.45	23.62	2	14	73.49
738	XP_021436012.1	Oncorhynchus mykiss	adipocyte plasma membrane-associated protein [Oncorhynchus mykiss]	21.45	21.55	2	12	29.33
739	XP_021434978.1	Oncorhynchus mykiss	scaffold attachment factor B2-like isoform X1 [Oncorhynchus mykiss]	21.44	37.93	1	18	20.31
740	XP_021471001.1	Oncorhynchus mykiss	metastasis-associated protein MTA2-like isoform X2 [Oncorhynchus mykiss]	21.37	21.56	4	12	22.82
741	XP_021461923.1	Oncorhynchus mykiss	enoyl-CoA hydratase, mitochondrial [Oncorhynchus mykiss]	21.36	21.47	1	15	56.55
742	XP_021478416.1	Oncorhynchus mykiss	disabled homolog 2-like isoform X3 [Oncorhynchus mykiss]	21.35	21.38	4	12	21.4
743	XP_021469565.1	Oncorhynchus mykiss	calcium-binding mitochondrial carrier protein Aralar1-like [Oncorhynchus mykiss]	21.33	21.44	1	11	16.03
744	XP_021420358.1	Oncorhynchus mykiss	protein unc-13 homolog D-like [Oncorhynchus mykiss]	21.32	21.59	1	10	9.353
745	XP_021429058.1	Oncorhynchus mykiss	hydroxyacyl-coenzyme A dehydrogenase, mitochondrial [Oncorhynchus mykiss]	21.32	21.5	2	15	62.46
746	XP_021421431.1	Oncorhynchus mykiss	mitogen-activated protein kinase 14A isoform X2 [Oncorhynchus mykiss]	21.32	21.37	2	11	34.35
747	XP_021435466.1	Oncorhynchus mykiss	RNA-binding protein 45-like [Oncorhynchus mykiss]	21.3	21.46	1	11	26.82
748	XP_021437871.1	Oncorhynchus mykiss	SUMO-activating enzyme subunit 1-like isoform X1 [Oncorhynchus mykiss]	21.26	21.38	1	11	36.68
749	XP_021414840.1	Oncorhynchus mykiss	cathepsin S-like [Oncorhynchus mykiss]	21.17	21.38	1	11	51.21
750	NP_001118106.1	Oncorhynchus mykiss	leukotriene b4 12-hydroxydehydrogenase/15-ketoreductase [Oncorhynchus mykiss]	21.17	21.26	1	12	35.87
751	XP_021458558.1	Oncorhynchus mykiss	voltage-dependent anion-selective channel protein 2-like [Oncorhynchus mykiss]	21.16	23.26	1	13	58.72
752	XP_021477489.1	Oncorhynchus mykiss	3-ketoacyl-CoA thiolase, mitochondrial-like [Oncorhynchus mykiss]	21.12	21.22	1	11	41.31
753	XP_021420366.1	Oncorhynchus mykiss	matrix metalloproteinase-25-like [Oncorhynchus mykiss]	21.11	21.18	2	10	17.97
754	XP_021456570.1	Oncorhynchus mykiss	peptidyl-prolyl cis-trans isomerase FKBP3 isoform X1 [Oncorhynchus mykiss]	21.1	21.12	1	12	45.91
755	XP_021480436.1	Oncorhynchus mykiss	glycylpeptide N-tetradecanoyltransferase 1-like isoform X4 [Oncorhynchus mykiss]	21.04	21.11	10	13	28.72
756	XP_021412126.1	Oncorhynchus mykiss	myosin heavy chain, fast skeletal muscle-like [Oncorhynchus mykiss]	21.03	239.22	1	135	74.23
757	XP_021418460.1	Oncorhynchus mykiss	amyloid beta A4 precursor protein-binding family B member 1-interacting protein [Oncorhynchus mykiss]	21.02	21.08	1	11	19.12
758	XP_021473096.1	Oncorhynchus mykiss	heterogeneous nuclear ribonucleoprotein A/B-like isoform X6 [Oncorhynchus mykiss]	21.01	21.1	6	11	28.53
759	XP_021467816.1	Oncorhynchus mykiss	alpha-N-acetylgalactosaminidase-like [Oncorhynchus mykiss]	21	21.1	1	14	32.95
760	XP_021457257.1	Oncorhynchus mykiss	lysozyme C II [Oncorhynchus mykiss]	20.97	21	2	18	80.56
761	XP_021412563.1	Oncorhynchus mykiss	protein transport protein Sec23A [Oncorhynchus mykiss]	20.96	21.1	2	11	16.06
762	NP_001257341.1	Oncorhynchus mykiss	MHC class I alpha chain precursor [Oncorhynchus mykiss]	20.91	21.02	1	12	37.61
763	NP_001117942.1	Oncorhynchus mykiss	14-3-3C1 protein [Oncorhynchus mykiss]	20.89	32.83	3	17	59.18
764	XP_021470601.1	Oncorhynchus mykiss	GMP reductase 2-like [Oncorhynchus mykiss]	20.89	21.05	2	10	35.06
765	XP_021445207.1	Oncorhynchus mykiss	ATP-dependent RNA helicase A, partial [Oncorhynchus mykiss]	20.88	20.99	1	12	10.84
766	XP_021457623.1	Oncorhynchus mykiss	N-acetylglucosamine-6-sulfatase [Oncorhynchus mykiss]	20.86	21.07	1	11	25.29
767	XP_021435233.1	Oncorhynchus mykiss	titin-like isoform X6 [Oncorhynchus mykiss]	20.82	23.07	42	6	0.2353
768	XP_021470327.1	Oncorhynchus mykiss	arrestin red cell-like [Oncorhynchus mykiss]	20.8	21.04	1	13	30.9
769	XP_021422053.1	Oncorhynchus mykiss	dolichyl-diphosphooligosaccharide--protein glycosyltransferase 48 kDa subunit-like [Oncorhynchus mykiss]	20.78	20.86	1	12	28.17
770	NP_001117803.2	Oncorhynchus mykiss	calpain regulatory subunit [Oncorhynchus mykiss]	20.71	20.81	1	12	68.06
771	XP_021468811.1	Oncorhynchus mykiss	integrin beta-1-like isoform X2 [Oncorhynchus mykiss]	20.7	20.88	1	12	18.75
772	XP_021478600.1	Oncorhynchus mykiss	NAD(P) transhydrogenase, mitochondrial-like [Oncorhynchus mykiss]	20.69	29.82	1	16	17
773	XP_021451591.1	Oncorhynchus mykiss	fascin-like [Oncorhynchus mykiss]	20.68	20.82	1	12	27.71
774	NP_001158591.1	Oncorhynchus mykiss	cold inducible RNA binding protein [Oncorhynchus mykiss]	20.65	22.71	1	14	45.93
775	XP_021464066.1	Oncorhynchus mykiss	tubulin alpha chain-like [Oncorhynchus mykiss]	20.63	52.23	2	33	70.74
776	XP_021470316.1	Oncorhynchus mykiss	proto-oncogene c-Rel-like [Oncorhynchus mykiss]	20.62	20.7	1	11	20.15
777	XP_021479138.1	Oncorhynchus mykiss	nuclear pore complex protein Nup98-Nup96-like isoform X5 [Oncorhynchus mykiss]	20.6	21.23	7	12	6.908
778	XP_021468263.1	Oncorhynchus mykiss	protein FAM49B isoform X1 [Oncorhynchus mykiss]	20.58	20.64	1	12	34.36
779	XP_021454029.1	Oncorhynchus mykiss	cathepsin B isoform X1 [Oncorhynchus mykiss]	20.56	20.6	2	12	35.15
780	XP_021441819.1	Oncorhynchus mykiss	probable serine carboxypeptidase CPVL [Oncorhynchus mykiss]	20.55	20.56	2	11	25.94
781	XP_021470511.1	Oncorhynchus mykiss	protein transport protein Sec31A-like [Oncorhynchus mykiss]	20.54	20.76	1	12	10.68
782	XP_021478151.1	Oncorhynchus mykiss	superkiller viralicidic activity 2-like 2 [Oncorhynchus mykiss]	20.52	20.66	1	10	10.5
783	XP_021438757.1	Oncorhynchus mykiss	alpha-actinin-1-like, partial [Oncorhynchus mykiss]	20.5	55.78	1	31	44.28
784	XP_021466360.1	Oncorhynchus mykiss	lysosomal protective protein [Oncorhynchus mykiss]	20.49	20.53	1	14	29.51
785	XP_021415943.1	Oncorhynchus mykiss	stathmin-like [Oncorhynchus mykiss]	20.45	20.49	1	12	50
786	XP_021458043.1	Oncorhynchus mykiss	delta-aminolevulinic acid dehydratase-like [Oncorhynchus mykiss]	20.43	20.48	2	11	40.91
787	XP_021468602.1	Oncorhynchus mykiss	ubiquitin-40S ribosomal protein S27a [Oncorhynchus mykiss]	20.35	20.45	1	13	55.77
788	XP_021418997.1	Oncorhynchus mykiss	very long-chain specific acyl-CoA dehydrogenase, mitochondrial [Oncorhynchus mykiss]	20.26	20.41	1	11	19.6
789	XP_021432624.1	Oncorhynchus mykiss	lumican-like [Oncorhynchus mykiss]	20.16	20.29	2	11	32.46
790	XP_021439037.1	Oncorhynchus mykiss	60S ribosomal protein L26 [Oncorhynchus mykiss]	20.11	20.14	2	11	45.52
791	XP_021448792.1	Oncorhynchus mykiss	lysosomal Pro-X carboxypeptidase-like [Oncorhynchus mykiss]	20.1	20.11	1	11	26.04
792	NP_001117706.1	Oncorhynchus mykiss	heat shock protein 47 precursor [Oncorhynchus mykiss]	20.07	20.15	1	10	26.85
793	NP_001117749.1	Oncorhynchus mykiss	peroxiredoxin [Oncorhynchus mykiss]	20.06	23.8	1	14	70.85
794	XP_021472980.1	Oncorhynchus mykiss	60S ribosomal protein L23a [Oncorhynchus mykiss]	20.03	20.03	2	11	43.23
795	XP_021439269.1	Oncorhynchus mykiss	heterogeneous nuclear ribonucleoprotein A0-like [Oncorhynchus mykiss]	20.01	22.01	1	13	49.67
796	XP_021418624.1	Oncorhynchus mykiss	myosin regulatory light polypeptide 9 [Oncorhynchus mykiss]	20.01	20.01	2	12	62.79
797	XP_021446903.1	Oncorhynchus mykiss	peroxiredoxin-5, mitochondrial-like [Oncorhynchus mykiss]	20	20	1	14	52.11
798	XP_021418996.1	Oncorhynchus mykiss	integrin alpha-X-like [Oncorhynchus mykiss]	19.96	20.14	1	11	13.2
799	XP_021469322.1	Oncorhynchus mykiss	rho-associated protein kinase 1-like isoform X2 [Oncorhynchus mykiss]	19.96	20.13	2	11	9.098
800	XP_021424313.1	Oncorhynchus mykiss	WD repeat-containing protein 1-like [Oncorhynchus mykiss]	19.93	78.44	1	46	70.79
801	XP_021455716.1	Oncorhynchus mykiss	26S proteasome non-ATPase regulatory subunit 7-like [Oncorhynchus mykiss]	19.89	19.93	2	11	44.04
802	XP_021437806.1	Oncorhynchus mykiss	transgelin-like [Oncorhynchus mykiss]	19.88	24.16	1	16	76.21
803	XP_021458287.1	Oncorhynchus mykiss	S-adenosylmethionine synthase-like [Oncorhynchus mykiss]	19.88	19.97	2	10	29.37
804	NP_001158587.1	Oncorhynchus mykiss	Proteasome subunit beta type 2 [Oncorhynchus mykiss]	19.87	19.95	1	13	71.5
805	NP_001117693.1	Oncorhynchus mykiss	carbonic anhydrase II [Oncorhynchus mykiss]	19.85	22.01	1	16	71.15
806	XP_021460372.1	Oncorhynchus mykiss	complement factor H-like isoform X1 [Oncorhynchus mykiss]	19.83	19.92	1	10	24.38
807	XP_021475466.1	Oncorhynchus mykiss	vasodilator-stimulated phosphoprotein-like [Oncorhynchus mykiss]	19.77	19.8	1	12	26.34
808	XP_021421228.1	Oncorhynchus mykiss	fructose-bisphosphate aldolase A [Oncorhynchus mykiss]	19.75	42.34	1	29	61.16
809	XP_021445892.1	Oncorhynchus mykiss	high mobility group-T protein isoform X1 [Oncorhynchus mykiss]	19.75	19.8	3	11	26.3
810	XP_021463974.1	Oncorhynchus mykiss	exosome complex exonuclease RRP44-like [Oncorhynchus mykiss]	19.73	19.88	1	11	12.12
811	XP_021443239.1	Oncorhynchus mykiss	unconventional myosin-Ic-like [Oncorhynchus mykiss]	19.71	22.41	2	11	11.26
812	XP_021477113.1	Oncorhynchus mykiss	26S proteasome non-ATPase regulatory subunit 4-like isoform X2 [Oncorhynchus mykiss]	19.71	19.78	4	12	36.34
813	XP_021464179.1	Oncorhynchus mykiss	histone deacetylase complex subunit SAP18-like [Oncorhynchus mykiss]	19.7	19.82	1	12	67.95
814	XP_021422300.1	Oncorhynchus mykiss	glucose-6-phosphate 1-dehydrogenase-like isoform X2 [Oncorhynchus mykiss]	19.68	74.69	3	43	81.5
815	XP_021423534.1	Oncorhynchus mykiss	histone deacetylase 10 [Oncorhynchus mykiss]	19.67	19.7	1	11	19.07
816	XP_021430428.1	Oncorhynchus mykiss	60S ribosomal protein L13a [Oncorhynchus mykiss]	19.65	19.79	1	10	35.61
817	XP_021453077.1	Oncorhynchus mykiss	60 kDa heat shock protein, mitochondrial [Oncorhynchus mykiss]	19.64	68.15	1	37	62.15
818	XP_021439563.1	Oncorhynchus mykiss	ADP/ATP translocase 2-like [Oncorhynchus mykiss]	19.64	41.78	2	24	57.24
819	XP_021421264.1	Oncorhynchus mykiss	delta-1-pyrroline-5-carboxylate synthase-like isoform X2 [Oncorhynchus mykiss]	19.63	19.77	2	11	18.12
820	XP_021465137.1	Oncorhynchus mykiss	cytosolic purine 5'-nucleotidase isoform X2 [Oncorhynchus mykiss]	19.62	19.67	2	10	23.09
821	XP_021471021.1	Oncorhynchus mykiss	calcium/calmodulin-dependent protein kinase type II delta chain isoform X8 [Oncorhynchus mykiss]	19.57	19.72	7	10	24.48
822	XP_021466191.1	Oncorhynchus mykiss	interferon-induced protein 44-like [Oncorhynchus mykiss]	19.57	19.66	1	11	45.64
823	XP_021435906.1	Oncorhynchus mykiss	insulin-degrading enzyme-like isoform X3 [Oncorhynchus mykiss]	19.5	20.06	3	11	11.92
824	XP_021417874.1	Oncorhynchus mykiss	decorin isoform X2 [Oncorhynchus mykiss]	19.49	19.52	4	10	36.26
825	XP_021471362.1	Oncorhynchus mykiss	cAMP-dependent protein kinase type II-alpha regulatory subunit-like isoform X2 [Oncorhynchus mykiss]	19.46	19.53	2	11	31.65
826	XP_021435163.1	Oncorhynchus mykiss	S-formylglutathione hydrolase [Oncorhynchus mykiss]	19.46	19.48	1	12	44.33
827	XP_021460613.1	Oncorhynchus mykiss	cathepsin D isoform X1 [Oncorhynchus mykiss]	19.45	19.52	2	13	31.02
828	XP_021457956.1	Oncorhynchus mykiss	actin-related protein 2/3 complex subunit 3-like [Oncorhynchus mykiss]	19.44	19.52	1	10	56.74
829	NP_001158659.1	Oncorhynchus mykiss	26S proteasome non-ATPase regulatory subunit 8 [Oncorhynchus mykiss]	19.4	19.44	1	16	45.69
830	XP_021474939.1	Oncorhynchus mykiss	acid ceramidase-like [Oncorhynchus mykiss]	19.38	19.42	1	12	34.27
831	XP_021437086.1	Oncorhynchus mykiss	collagen alpha-1(I) chain-like [Oncorhynchus mykiss]	19.31	19.37	1	13	9.406
832	XP_021470016.1	Oncorhynchus mykiss	protein Niban-like [Oncorhynchus mykiss]	19.29	19.39	1	10	21.52
833	XP_021428380.1	Oncorhynchus mykiss	succinate dehydrogenase [ubiquinone] flavoprotein subunit, mitochondrial [Oncorhynchus mykiss]	19.25	19.3	1	9	19.52
834	XP_021432941.1	Oncorhynchus mykiss	endoplasmin-like [Oncorhynchus mykiss]	19.24	73.36	1	38	40.46
835	XP_021413872.1	Oncorhynchus mykiss	transcription activator BRG1-like isoform X4 [Oncorhynchus mykiss]	19.24	19.4	6	10	6.3
836	XP_021420128.1	Oncorhynchus mykiss	15-hydroxyprostaglandin dehydrogenase [NAD(+)]-like [Oncorhynchus mykiss]	19.22	19.32	2	10	42.22
837	XP_021430325.1	Oncorhynchus mykiss	isoleucine--tRNA ligase, mitochondrial [Oncorhynchus mykiss]	19.21	19.83	1	12	14.02
838	XP_021443373.1	Oncorhynchus mykiss	creatine kinase M-type-like [Oncorhynchus mykiss]	19.2	29.43	3	16	38.68
839	XP_021455559.1	Oncorhynchus mykiss	selenide, water dikinase 1 [Oncorhynchus mykiss]	19.2	19.23	5	13	44.13
840	NP_001158699.1	Oncorhynchus mykiss	peptidyl-prolyl cis-trans isomerase FKBP2 precursor [Oncorhynchus mykiss]	19.2	19.23	2	10	76.64
841	XP_021440309.1	Oncorhynchus mykiss	histone deacetylase 1-like [Oncorhynchus mykiss]	19.18	19.33	2	15	26.56
842	XP_021478491.1	Oncorhynchus mykiss	splicing factor U2AF 65 kDa subunit isoform X6 [Oncorhynchus mykiss]	19.17	19.21	9	12	25.05
843	XP_021453275.1	Oncorhynchus mykiss	succinate--CoA ligase [ADP-forming] subunit beta, mitochondrial-like [Oncorhynchus mykiss]	19.16	19.28	3	10	22.68
844	XP_021450362.1	Oncorhynchus mykiss	glycerol-3-phosphate dehydrogenase, mitochondrial-like [Oncorhynchus mykiss]	19.14	19.23	1	11	34.63
845	XP_021468123.1	Oncorhynchus mykiss	serine/threonine-protein phosphatase 2A 56 kDa regulatory subunit gamma isoform isoform X6 [Oncorhynchus mykiss]	19.1	19.16	6	12	22.75
846	XP_021449500.1	Oncorhynchus mykiss	SWI/SNF complex subunit SMARCC1 [Oncorhynchus mykiss]	19.09	19.27	2	11	10.67
847	XP_021457616.1	Oncorhynchus mykiss	peptidyl-prolyl cis-trans isomerase A-like [Oncorhynchus mykiss]	19.06	19.08	1	17	79.88
848	XP_021455166.1	Oncorhynchus mykiss	ubiquitin carboxyl-terminal hydrolase isozyme L5-like isoform X2 [Oncorhynchus mykiss]	19.01	19.09	2	10	32.53
849	XP_021415963.1	Oncorhynchus mykiss	nuclear migration protein nudC-like [Oncorhynchus mykiss]	19	19.15	1	14	36.73
850	XP_021435010.1	Oncorhynchus mykiss	ATP synthase subunit O, mitochondrial-like isoform X2 [Oncorhynchus mykiss]	19	19.06	2	11	54.59
851	XP_021481191.1	Oncorhynchus mykiss	17-beta-hydroxysteroid dehydrogenase 14-like [Oncorhynchus mykiss]	19	19.06	2	12	38.72
852	XP_021477895.1	Oncorhynchus mykiss	ubiquitin-conjugating enzyme E2 L3-like isoform X1 [Oncorhynchus mykiss]	18.97	19.09	5	15	70.13
853	XP_021432739.1	Oncorhynchus mykiss	myotrophin-like [Oncorhynchus mykiss]	18.97	19.03	2	12	82.91
854	XP_021426769.1	Oncorhynchus mykiss	ELAV-like protein 1 isoform X2 [Oncorhynchus mykiss]	18.96	19.09	5	11	35.09
855	XP_021426813.1	Oncorhynchus mykiss	electron transfer flavoprotein subunit alpha, mitochondrial-like [Oncorhynchus mykiss]	18.94	19.01	1	11	51.65
856	XP_021429342.1	Oncorhynchus mykiss	plasma protease C1 inhibitor-like [Oncorhynchus mykiss]	18.93	19.02	2	9	17.68
857	XP_021458277.1	Oncorhynchus mykiss	developmentally-regulated GTP-binding protein 1 [Oncorhynchus mykiss]	18.9	18.98	2	12	37.16
858	XP_021429415.1	Oncorhynchus mykiss	plasma alpha-L-fucosidase [Oncorhynchus mykiss]	18.9	18.93	1	10	24.31
859	XP_021476406.1	Oncorhynchus mykiss	mitochondrial enolase superfamily member 1 [Oncorhynchus mykiss]	18.85	18.97	1	10	31.95
860	XP_021417482.1	Oncorhynchus mykiss	transforming growth factor-beta-induced protein ig-h3-like [Oncorhynchus mykiss]	18.85	18.92	1	11	19.53
861	XP_021438922.1	Oncorhynchus mykiss	uncharacterized protein LOC110504492 [Oncorhynchus mykiss]	18.82	18.94	1	11	15.77
862	XP_021437330.1	Oncorhynchus mykiss	alpha-soluble NSF attachment protein [Oncorhynchus mykiss]	18.8	18.93	1	11	32.2
863	XP_021460248.1	Oncorhynchus mykiss	syntaxin-binding protein 3 [Oncorhynchus mykiss]	18.76	18.92	1	10	18.9
864	XP_021457448.1	Oncorhynchus mykiss	serine/threonine-protein phosphatase 6 catalytic subunit isoform X1 [Oncorhynchus mykiss]	18.75	18.9	2	11	38.03
865	XP_021428484.1	Oncorhynchus mykiss	60S ribosomal protein L30 [Oncorhynchus mykiss]	18.75	18.82	2	14	67.24
866	XP_021411842.1	Oncorhynchus mykiss	nucleoside diphosphate kinase B isoform X1 [Oncorhynchus mykiss]	18.75	18.78	1	12	60.53
867	XP_021432536.1	Oncorhynchus mykiss	isocitrate dehydrogenase [NAD] subunit alpha, mitochondrial isoform X2 [Oncorhynchus mykiss]	18.73	18.86	2	10	25.77
868	XP_021479016.1	Oncorhynchus mykiss	glyceraldehyde-3-phosphate dehydrogenase [Oncorhynchus mykiss]	18.7	21.08	2	12	52.99
869	XP_021439699.1	Oncorhynchus mykiss	WD40 repeat-containing protein SMU1 [Oncorhynchus mykiss]	18.7	18.85	2	13	22.81
870	XP_021478460.1	Oncorhynchus mykiss	COP9 signalosome complex subunit 4-like [Oncorhynchus mykiss]	18.69	18.88	3	10	31.35
871	XP_021477615.1	Oncorhynchus mykiss	erlin-2 isoform X2 [Oncorhynchus mykiss]	18.68	18.84	2	10	36.36
872	XP_021445135.1	Oncorhynchus mykiss	uroporphyrinogen decarboxylase-like [Oncorhynchus mykiss]	18.68	18.78	1	11	40.49
873	XP_021422637.1	Oncorhynchus mykiss	acylamino-acid-releasing enzyme isoform X2 [Oncorhynchus mykiss]	18.66	18.83	2	9	15.73
874	XP_021449591.1	Oncorhynchus mykiss	coatomer subunit gamma-2-like, partial [Oncorhynchus mykiss]	18.64	18.74	1	14	43.83
875	XP_021446252.1	Oncorhynchus mykiss	formin-binding protein 1-like [Oncorhynchus mykiss]	18.62	18.68	1	9	15.54
876	XP_021481387.1	Oncorhynchus mykiss	cytochrome b-c1 complex subunit 2, mitochondrial-like [Oncorhynchus mykiss]	18.6	18.7	2	9	27.19
877	NP_001117722.1	Oncorhynchus mykiss	proteasome subunit beta type-3 [Oncorhynchus mykiss]	18.59	18.65	2	10	47.8
878	NP_001117976.1	Oncorhynchus mykiss	neutrophil cytosolic factor 2 [Oncorhynchus mykiss]	18.56	40.43	1	22	42.66
879	XP_021479918.1	Oncorhynchus mykiss	sarcoplasmic/endoplasmic reticulum calcium ATPase 1-like [Oncorhynchus mykiss]	18.55	41.77	1	20	20.25
880	XP_021439007.1	Oncorhynchus mykiss	UDP-N-acetylglucosamine--peptide N-acetylglucosaminyltransferase 110 kDa subunit [Oncorhynchus mykiss]	18.55	18.79	1	9	9.684
881	XP_021419104.1	Oncorhynchus mykiss	lamina-associated polypeptide 2, isoforms beta/gamma-like isoform X2 [Oncorhynchus mykiss]	18.51	18.55	1	12	32.39
882	XP_021462675.1	Oncorhynchus mykiss	mitochondrial carrier homolog 2-like [Oncorhynchus mykiss]	18.5	18.57	2	10	33.55
883	XP_021453764.1	Oncorhynchus mykiss	X-ray repair cross-complementing protein 5 [Oncorhynchus mykiss]	18.49	18.63	1	10	15.8
884	XP_021461823.1	Oncorhynchus mykiss	adenosine kinase-like isoform X2 [Oncorhynchus mykiss]	18.48	18.6	2	10	31.21
885	XP_021440973.1	Oncorhynchus mykiss	trifunctional enzyme subunit alpha, mitochondrial [Oncorhynchus mykiss]	18.42	56.58	1	29	44.36
886	XP_021473436.1	Oncorhynchus mykiss	F-box only protein 50 [Oncorhynchus mykiss]	18.41	18.47	1	11	62.03
887	XP_021420967.1	Oncorhynchus mykiss	synaptic vesicle membrane protein VAT-1 homolog [Oncorhynchus mykiss]	18.34	20.99	1	11	26.4
888	XP_021452803.1	Oncorhynchus mykiss	D-3-phosphoglycerate dehydrogenase-like [Oncorhynchus mykiss]	18.29	18.31	1	9	22.97
889	XP_021463326.1	Oncorhynchus mykiss	tyrosine-protein kinase CSK [Oncorhynchus mykiss]	18.26	18.34	4	9	22.67
890	XP_021432283.1	Oncorhynchus mykiss	annexin A4-like [Oncorhynchus mykiss]	18.23	44.12	1	25	39.77
891	XP_021459928.1	Oncorhynchus mykiss	proteasome subunit beta type-5-like [Oncorhynchus mykiss]	18.23	18.24	1	9	42.07
892	XP_021428427.1	Oncorhynchus mykiss	phosphatidylinositide phosphatase SAC1-B [Oncorhynchus mykiss]	18.21	18.5	1	12	20.48
893	XP_021434288.1	Oncorhynchus mykiss	ubiquitin carboxyl-terminal hydrolase isozyme L3 [Oncorhynchus mykiss]	18.19	18.22	1	9	43.04
894	XP_021431880.1	Oncorhynchus mykiss	cAMP-dependent protein kinase type I-alpha regulatory subunit [Oncorhynchus mykiss]	18.17	18.23	3	10	24.54
895	XP_021413679.1	Oncorhynchus mykiss	hsc70-interacting protein-like isoform X3 [Oncorhynchus mykiss]	18.17	18.21	4	9	25.72
896	XP_021412395.1	Oncorhynchus mykiss	gamma-adducin-like [Oncorhynchus mykiss]	18.15	18.21	1	9	13.96
897	XP_021480500.1	Oncorhynchus mykiss	dnaJ homolog subfamily C member 7 [Oncorhynchus mykiss]	18.12	18.31	2	12	23.69
898	XP_021445973.1	Oncorhynchus mykiss	steroid 17-alpha-hydroxylase/17,20 lyase-like, partial [Oncorhynchus mykiss]	18.12	18.21	1	10	43.69
899	XP_021476056.1	Oncorhynchus mykiss	eukaryotic translation initiation factor 5A-1-like [Oncorhynchus mykiss]	18.12	18.16	1	15	70.7
900	XP_021445502.1	Oncorhynchus mykiss	dipeptidyl peptidase 9-like isoform X3 [Oncorhynchus mykiss]	18.1	18.27	4	10	12
901	XP_021460227.1	Oncorhynchus mykiss	protein mago nashi homolog [Oncorhynchus mykiss]	18.09	18.17	2	10	80.27
902	XP_021419662.1	Oncorhynchus mykiss	protein kinase C and casein kinase substrate in neurons protein 2-like [Oncorhynchus mykiss]	18.08	18.3	1	10	27.21
903	XP_021429576.1	Oncorhynchus mykiss	galactocerebrosidase [Oncorhynchus mykiss]	18.04	18.15	1	11	20.12
904	NP_001117779.1	Oncorhynchus mykiss	proteasome subunit N3 [Oncorhynchus mykiss]	18.03	18.03	1	10	47.27
905	XP_021433882.1	Oncorhynchus mykiss	cystatin-B-like [Oncorhynchus mykiss]	18.02	18.02	1	9	89.9
906	XP_021445410.1	Oncorhynchus mykiss	actin-related protein 2/3 complex subunit 5-like [Oncorhynchus mykiss]	18.01	18.01	1	13	56
907	NP_001118022.1	Oncorhynchus mykiss	alpha-globin I [Oncorhynchus mykiss]	18	34	1	30	95.8
908	XP_021480175.1	Oncorhynchus mykiss	6-phosphogluconolactonase isoform X2 [Oncorhynchus mykiss]	18	18	3	12	54.55
909	XP_021477008.1	Oncorhynchus mykiss	splicing factor 3A subunit 1-like isoform X2 [Oncorhynchus mykiss]	17.98	18.19	2	10	14.21
910	XP_021458139.1	Oncorhynchus mykiss	adenylate kinase isoenzyme 1-like [Oncorhynchus mykiss]	17.87	17.99	1	9	52.58
911	XP_021458942.1	Oncorhynchus mykiss	profilin-2-like isoform X1 [Oncorhynchus mykiss]	17.85	17.89	1	9	51.08
912	XP_021428502.1	Oncorhynchus mykiss	chromosomal protein D1-like [Oncorhynchus mykiss]	17.82	17.88	4	9	20.2
913	XP_021480365.1	Oncorhynchus mykiss	insulin-like growth factor 2 mRNA-binding protein 1 isoform X3 [Oncorhynchus mykiss]	17.76	17.85	6	11	22.11
914	XP_021475767.1	Oncorhynchus mykiss	proteasome activator complex subunit 1-like [Oncorhynchus mykiss]	17.72	33.65	1	22	71.6
915	XP_021475159.1	Oncorhynchus mykiss	GTPase IMAP family member 7-like [Oncorhynchus mykiss]	17.71	17.86	1	12	39.46
916	NP_001153967.1	Oncorhynchus mykiss	C type lectin receptor B [Oncorhynchus mykiss]	17.7	17.79	1	12	32.5
917	XP_021439517.1	Oncorhynchus mykiss	RNA-binding motif protein, X chromosome-like isoform X2 [Oncorhynchus mykiss]	17.69	17.86	3	9	22.46
918	XP_021473891.1	Oncorhynchus mykiss	serrate RNA effector molecule homolog isoform X2 [Oncorhynchus mykiss]	17.64	18.05	2	10	9.231
919	XP_021414710.1	Oncorhynchus mykiss	actin-related protein 2/3 complex subunit 1A-like [Oncorhynchus mykiss]	17.63	17.98	1	9	29.4
920	XP_021430495.1	Oncorhynchus mykiss	V-type proton ATPase subunit E 1-like [Oncorhynchus mykiss]	17.6	17.89	1	12	47.35
921	XP_021454537.1	Oncorhynchus mykiss	troponin I, fast skeletal muscle-like [Oncorhynchus mykiss]	17.58	17.75	1	11	61.05
922	XP_021457627.1	Oncorhynchus mykiss	transcriptional activator protein Pur-beta-like [Oncorhynchus mykiss]	17.58	17.65	1	9	21.13
923	XP_021480026.1	Oncorhynchus mykiss	probable ATP-dependent RNA helicase ddx6 [Oncorhynchus mykiss]	17.5	17.62	5	12	25.93
924	XP_021477561.1	Oncorhynchus mykiss	ran-specific GTPase-activating protein-like isoform X2 [Oncorhynchus mykiss]	17.5	17.57	2	9	44.55
925	XP_021435749.1	Oncorhynchus mykiss	tropomyosin alpha-4 chain isoform X3 [Oncorhynchus mykiss]	17.49	41.87	1	21	63.71
926	XP_021432764.1	Oncorhynchus mykiss	hematopoietic lineage cell-specific protein-like isoform X2 [Oncorhynchus mykiss]	17.48	17.67	4	9	21.72
927	XP_021471344.1	Oncorhynchus mykiss	serine/arginine-rich splicing factor 6-like [Oncorhynchus mykiss]	17.47	22.07	1	15	26.27
928	XP_021444665.1	Oncorhynchus mykiss	protein SGT1 homolog isoform X1 [Oncorhynchus mykiss]	17.46	17.53	2	10	38.82
929	XP_021459858.1	Oncorhynchus mykiss	phosphoribosylformylglycinamidine synthase [Oncorhynchus mykiss]	17.41	17.56	1	9	8.245
930	XP_021458675.1	Oncorhynchus mykiss	heterogeneous nuclear ribonucleoprotein K-like isoform X6 [Oncorhynchus mykiss]	17.4	25.39	6	13	34.03
931	XP_021464509.1	Oncorhynchus mykiss	acetyl-coenzyme A synthetase 2-like, mitochondrial [Oncorhynchus mykiss]	17.35	17.49	1	10	16.45
932	XP_021466415.1	Oncorhynchus mykiss	protein SEC13 homolog [Oncorhynchus mykiss]	17.34	17.38	1	11	42.5
933	XP_021463985.1	Oncorhynchus mykiss	BTB/POZ domain-containing protein KCTD12-like [Oncorhynchus mykiss]	17.33	17.39	2	10	39.21
934	XP_021478128.1	Oncorhynchus mykiss	U4/U6 small nuclear ribonucleoprotein Prp31 [Oncorhynchus mykiss]	17.25	17.4	2	9	25
935	XP_021458913.1	Oncorhynchus mykiss	26S proteasome non-ATPase regulatory subunit 5 [Oncorhynchus mykiss]	17.25	17.35	1	10	23.02
936	XP_021459322.1	Oncorhynchus mykiss	AP-1 complex subunit mu-1 [Oncorhynchus mykiss]	17.19	17.41	2	9	25.53
937	XP_021447079.1	Oncorhynchus mykiss	uncharacterized protein LOC110510081 [Oncorhynchus mykiss]	17.19	17.25	2	10	65.12
938	XP_021481523.1	Oncorhynchus mykiss	NLR family CARD domain-containing protein 3-like [Oncorhynchus mykiss]	17.15	17.25	3	9	9.336
939	XP_021481187.1	Oncorhynchus mykiss	60S ribosomal protein L27 [Oncorhynchus mykiss]	17.14	17.16	2	10	53.68
940	XP_021469807.1	Oncorhynchus mykiss	mitochondrial 2-oxoglutarate/malate carrier protein [Oncorhynchus mykiss]	17.11	17.21	1	10	34.91
941	XP_021456906.1	Oncorhynchus mykiss	ubiquitin-conjugating enzyme E2 N-like [Oncorhynchus mykiss]	17.1	17.13	2	9	58.44
942	XP_021471657.1	Oncorhynchus mykiss	NSFL1 cofactor p47-like isoform X2 [Oncorhynchus mykiss]	17.07	17.11	2	9	23.02
943	XP_021474046.1	Oncorhynchus mykiss	moesin-like isoform X1 [Oncorhynchus mykiss]	17.04	112.24	1	62	74.27
944	XP_021445837.1	Oncorhynchus mykiss	V-type proton ATPase subunit H-like [Oncorhynchus mykiss]	17.04	17.37	1	9	21.33
945	XP_021451813.1	Oncorhynchus mykiss	tropomodulin-3-like [Oncorhynchus mykiss]	17.03	17.1	1	9	38.9
946	XP_021415097.1	Oncorhynchus mykiss	ATP synthase subunit d, mitochondrial-like [Oncorhynchus mykiss]	17.02	17.04	3	10	63.35
947	XP_021426758.1	Oncorhynchus mykiss	propionyl-CoA carboxylase beta chain, mitochondrial-like [Oncorhynchus mykiss]	16.98	17.44	2	8	17.32
948	XP_021439703.1	Oncorhynchus mykiss	nuclear cap-binding protein subunit 1-like isoform X2 [Oncorhynchus mykiss]	16.98	17.08	4	11	12.96
949	XP_021449516.1	Oncorhynchus mykiss	ubiquitin-like modifier-activating enzyme 1, partial [Oncorhynchus mykiss]	16.95	44.34	1	26	47.4
950	XP_021463035.1	Oncorhynchus mykiss	ras-related C3 botulinum toxin substrate 2-like [Oncorhynchus mykiss]	16.95	19.06	1	10	58.33
951	XP_021416648.1	Oncorhynchus mykiss	protein diaphanous homolog 1-like [Oncorhynchus mykiss]	16.95	17.06	1	9	25.91
952	XP_021443347.1	Oncorhynchus mykiss	eukaryotic translation initiation factor 3 subunit K [Oncorhynchus mykiss]	16.91	17	2	11	50
953	XP_021447355.1	Oncorhynchus mykiss	phosphatidylinositol 3,4,5-trisphosphate 3-phosphatase TPTE2-like [Oncorhynchus mykiss]	16.89	16.93	1	11	20.7
954	XP_021429046.1	Oncorhynchus mykiss	aminoacyl tRNA synthase complex-interacting multifunctional protein 1 isoform X3 [Oncorhynchus mykiss]	16.87	17.01	3	9	31.82
955	XP_021425759.1	Oncorhynchus mykiss	bcl-2-like protein 2 [Oncorhynchus mykiss]	16.87	16.98	1	9	46.79
956	XP_021413834.1	Oncorhynchus mykiss	myosin-9-like isoform X2 [Oncorhynchus mykiss]	16.85	327.68	3	211	69.91
957	XP_021416129.1	Oncorhynchus mykiss	antithrombin-III-like [Oncorhynchus mykiss]	16.85	16.93	1	8	22.35
958	XP_021447060.1	Oncorhynchus mykiss	pyruvate dehydrogenase E1 component subunit alpha, mitochondrial-like isoform X2 [Oncorhynchus mykiss]	16.81	16.92	2	9	22.39
959	XP_021448727.1	Oncorhynchus mykiss	beta-galactoside-binding lectin-like [Oncorhynchus mykiss]	16.81	16.84	2	13	71.43
960	XP_021436872.1	Oncorhynchus mykiss	X-ray repair cross-complementing protein 5-like [Oncorhynchus mykiss]	16.8	16.9	2	11	18.23
961	XP_021474197.1	Oncorhynchus mykiss	nucleophosmin-like [Oncorhynchus mykiss]	16.8	16.87	1	11	39.79
962	XP_021481045.1	Oncorhynchus mykiss	growth factor receptor-bound protein 2 isoform X1 [Oncorhynchus mykiss]	16.76	16.82	4	10	45.16
963	XP_021461954.1	Oncorhynchus mykiss	putative aminopeptidase W07G4.4 [Oncorhynchus mykiss]	16.74	55.92	1	32	62.76
964	XP_021437856.1	Oncorhynchus mykiss	alpha-actinin-4-like [Oncorhynchus mykiss]	16.72	123.77	1	73	68.94
965	XP_021477817.1	Oncorhynchus mykiss	glycine-rich RNA-binding protein GRP1A-like [Oncorhynchus mykiss]	16.72	16.74	1	13	56.25
966	NP_001117709.1	Oncorhynchus mykiss	sex hormone-binding globulin precursor [Oncorhynchus mykiss]	16.69	16.79	1	9	26.2
967	XP_021467297.1	Oncorhynchus mykiss	ribonucleoside-diphosphate reductase subunit M2 isoform X1 [Oncorhynchus mykiss]	16.67	16.75	2	10	22.48
968	XP_021439206.1	Oncorhynchus mykiss	MICOS complex subunit MIC60 isoform X3 [Oncorhynchus mykiss]	16.64	16.76	3	12	19.47
969	XP_021470180.1	Oncorhynchus mykiss	transketolase-like [Oncorhynchus mykiss]	16.61	67.15	1	48	74.77
970	XP_021414884.1	Oncorhynchus mykiss	nodal modulator 1-like [Oncorhynchus mykiss]	16.52	16.71	2	9	5.726
971	XP_021415933.1	Oncorhynchus mykiss	CTP synthase 1 [Oncorhynchus mykiss]	16.51	16.7	1	9	17.69
972	XP_021424496.1	Oncorhynchus mykiss	serine/arginine-rich splicing factor 3-like [Oncorhynchus mykiss]	16.51	16.55	1	10	40.7
973	XP_021419202.1	Oncorhynchus mykiss	non-muscle caldesmon-like [Oncorhynchus mykiss]	16.45	16.52	1	10	13.2
974	XP_021413694.1	Oncorhynchus mykiss	phospholipase B-like 1 [Oncorhynchus mykiss]	16.45	16.5	1	10	21.12
975	XP_021417240.1	Oncorhynchus mykiss	LOW QUALITY PROTEIN: complement C3-like [Oncorhynchus mykiss]	16.42	97.39	1	54	30.8
976	XP_021421397.1	Oncorhynchus mykiss	N-acylglucosamine 2-epimerase [Oncorhynchus mykiss]	16.42	16.56	2	10	27.97
977	XP_021425119.1	Oncorhynchus mykiss	aflatoxin B1 aldehyde reductase member 4-like [Oncorhynchus mykiss]	16.41	16.57	1	10	31.94
978	XP_021459077.1	Oncorhynchus mykiss	nardilysin-like [Oncorhynchus mykiss]	16.41	16.56	2	9	9.313
979	XP_021439434.1	Oncorhynchus mykiss	aspartyl aminopeptidase isoform X3 [Oncorhynchus mykiss]	16.41	16.46	3	8	22.11
980	XP_021439714.1	Oncorhynchus mykiss	signal recognition particle subunit SRP72-like [Oncorhynchus mykiss]	16.38	16.52	1	8	15.34
981	XP_021413885.1	Oncorhynchus mykiss	heme oxygenase-like [Oncorhynchus mykiss]	16.38	16.45	1	9	40.59
982	XP_021440887.1	Oncorhynchus mykiss	sorting nexin-6 [Oncorhynchus mykiss]	16.35	16.54	2	9	27.76
983	XP_021466891.1	Oncorhynchus mykiss	precerebellin-like protein isoform X1 [Oncorhynchus mykiss]	16.35	16.36	2	12	52.91
984	XP_021468846.1	Oncorhynchus mykiss	nucleolar GTP-binding protein 1 [Oncorhynchus mykiss]	16.33	16.53	1	9	15.72
985	XP_021434025.1	Oncorhynchus mykiss	N-acetylgalactosamine kinase [Oncorhynchus mykiss]	16.32	16.42	1	9	22.88
986	XP_021436992.1	Oncorhynchus mykiss	proteasome subunit beta type-1-B-like [Oncorhynchus mykiss]	16.32	16.33	1	9	40.25
987	XP_021476990.1	Oncorhynchus mykiss	malectin-like [Oncorhynchus mykiss]	16.29	16.41	2	12	34.95
988	XP_021476751.1	Oncorhynchus mykiss	osteoclast-stimulating factor 1 [Oncorhynchus mykiss]	16.26	16.33	1	10	46.73
989	XP_021460776.1	Oncorhynchus mykiss	14-3-3 protein beta/alpha-A-like [Oncorhynchus mykiss]	16.25	30.67	1	17	47.2
990	XP_021465288.1	Oncorhynchus mykiss	succinate--CoA ligase [GDP-forming] subunit beta, mitochondrial [Oncorhynchus mykiss]	16.25	16.36	1	9	22.57
991	XP_021412259.1	Oncorhynchus mykiss	V-type proton ATPase subunit C 1-A [Oncorhynchus mykiss]	16.21	16.38	2	10	25.13
992	XP_021480453.1	Oncorhynchus mykiss	60S ribosomal protein L19-like [Oncorhynchus mykiss]	16.16	16.2	2	12	27.92
993	XP_021473081.1	Oncorhynchus mykiss	rabankyrin-5 isoform X1 [Oncorhynchus mykiss]	16.15	16.58	2	8	9.052
994	XP_021441984.1	Oncorhynchus mykiss	lysosomal protective protein-like [Oncorhynchus mykiss]	16.12	16.22	1	11	31.26
995	XP_021442596.1	Oncorhynchus mykiss	40S ribosomal protein S25 isoform X1 [Oncorhynchus mykiss]	16.12	16.13	3	9	45.64
996	NP_001118185.1	Oncorhynchus mykiss	fatty acid-binding protein, heart [Oncorhynchus mykiss]	16.1	16.18	1	10	73.68
997	NP_001153970.1	Oncorhynchus mykiss	succinate-CoA ligase GDP-forming alpha subunit [Oncorhynchus mykiss]	16.08	16.09	1	9	32.41
998	NP_001118222.1	Oncorhynchus mykiss	reticulon 4 [Oncorhynchus mykiss]	16.08	16.09	1	8	22.45
999	XP_021438544.1	Oncorhynchus mykiss	galectin-9B-like isoform X2 [Oncorhynchus mykiss]	16.07	36.43	2	23	51.75
1000	XP_021467246.1	Oncorhynchus mykiss	ezrin-like [Oncorhynchus mykiss]	16.07	30.92	1	15	22.26
1001	XP_021464133.1	Oncorhynchus mykiss	myosin light chain 3, skeletal muscle isoform-like [Oncorhynchus mykiss]	16.07	18.08	2	10	73.75
1002	XP_021437213.1	Oncorhynchus mykiss	dipeptidyl peptidase 1-like [Oncorhynchus mykiss]	16.06	16.06	3	11	24.29
1003	XP_021478259.1	Oncorhynchus mykiss	lysosome membrane protein 2-like [Oncorhynchus mykiss]	16.05	16.17	1	10	20.79
1004	XP_021480914.1	Oncorhynchus mykiss	eukaryotic translation initiation factor 3 subunit G-like isoform X2 [Oncorhynchus mykiss]	16.05	16.16	3	9	30.87
1005	NP_001158573.1	Oncorhynchus mykiss	eukaryotic translation initiation factor 3 subunit M [Oncorhynchus mykiss]	16.04	16.05	1	8	25.6
1006	XP_021416284.1	Oncorhynchus mykiss	cell division control protein 42 homolog [Oncorhynchus mykiss]	16.03	18.04	4	10	56.48
1007	XP_021480508.1	Oncorhynchus mykiss	ras-related protein Rab-5C-like [Oncorhynchus mykiss]	16.02	16.43	2	12	60.27
1008	XP_021448733.1	Oncorhynchus mykiss	complement C1q tumor necrosis factor-related protein 3-like [Oncorhynchus mykiss]	16.02	16.03	2	10	54.4
1009	XP_021471098.1	Oncorhynchus mykiss	60S ribosomal protein L34 [Oncorhynchus mykiss]	16.02	16.02	2	8	45.3
1010	XP_021413552.1	Oncorhynchus mykiss	hemoglobin subunit alpha [Oncorhynchus mykiss]	16	22	1	14	93.01
1011	XP_021465599.1	Oncorhynchus mykiss	myosin light polypeptide 6 isoform X1 [Oncorhynchus mykiss]	16	20	9	15	76.16
1012	XP_021433543.1	Oncorhynchus mykiss	thioredoxin [Oncorhynchus mykiss]	16	16	1	8	90.74
1013	XP_021442121.1	Oncorhynchus mykiss	60S acidic ribosomal protein P2-like [Oncorhynchus mykiss]	16	16	2	9	77.19
1014	XP_021438887.1	Oncorhynchus mykiss	SH3 domain-binding glutamic acid-rich-like protein [Oncorhynchus mykiss]	16	16	1	8	84.35
1015	XP_021432499.1	Oncorhynchus mykiss	nucleosome assembly protein 1-like 1 isoform X2 [Oncorhynchus mykiss]	16	16	2	9	22.34
1016	NP_001154920.1	Oncorhynchus mykiss	apolipoprotein A-II precursor [Oncorhynchus mykiss]	16	16	1	12	66.43
1017	XP_021417518.1	Oncorhynchus mykiss	ras GTPase-activating protein-binding protein 1-like [Oncorhynchus mykiss]	15.92	16.1	1	8	20.16
1018	XP_021473003.1	Oncorhynchus mykiss	dihydrolipoyllysine-residue acetyltransferase component of pyruvate dehydrogenase complex, mitochondrial [Oncorhynchus mykiss]	15.91	16.1	1	9	19.87
1019	XP_021459375.1	Oncorhynchus mykiss	rho GTPase-activating protein 45-like isoform X1 [Oncorhynchus mykiss]	15.9	16.14	3	10	9.39
1020	XP_021434284.1	Oncorhynchus mykiss	cis-aconitate decarboxylase [Oncorhynchus mykiss]	15.9	16.04	1	8	21.92
1021	XP_021443315.1	Oncorhynchus mykiss	proteasome subunit alpha type-6-like [Oncorhynchus mykiss]	15.86	22.49	2	12	49.59
1022	XP_021448563.1	Oncorhynchus mykiss	serine/threonine-protein kinase TBK1-like [Oncorhynchus mykiss]	15.85	16.15	1	7	10.3
1023	XP_021474272.1	Oncorhynchus mykiss	barrier-to-autointegration factor [Oncorhynchus mykiss]	15.85	15.92	2	10	65.56
1024	XP_021439585.1	Oncorhynchus mykiss	cofilin-2-like [Oncorhynchus mykiss]	15.83	34.02	1	23	72.46
1025	XP_021444543.1	Oncorhynchus mykiss	far upstream element-binding protein 3-like isoform X1 [Oncorhynchus mykiss]	15.82	18.4	3	10	19.49
1026	XP_021435399.1	Oncorhynchus mykiss	N-myc-interactor [Oncorhynchus mykiss]	15.82	16.05	1	9	23.36
1027	XP_021463031.1	Oncorhynchus mykiss	ubiquitin carboxyl-terminal hydrolase 10-like isoform X4 [Oncorhynchus mykiss]	15.78	15.92	5	8	12.03
1028	XP_021476234.1	Oncorhynchus mykiss	ras suppressor protein 1 isoform X1 [Oncorhynchus mykiss]	15.78	15.91	2	12	34.86
1029	XP_021481188.1	Oncorhynchus mykiss	branched-chain-amino-acid aminotransferase, cytosolic-like [Oncorhynchus mykiss]	15.75	15.92	3	9	24.1
1030	XP_021471493.1	Oncorhynchus mykiss	nuclease-sensitive element-binding protein 1-like isoform X2 [Oncorhynchus mykiss]	15.74	15.82	2	11	27.09
1031	XP_021466466.1	Oncorhynchus mykiss	ubiquitin-like modifier-activating enzyme ATG7 [Oncorhynchus mykiss]	15.73	15.89	1	8	28.39
1032	XP_021459196.1	Oncorhynchus mykiss	sodium/potassium-transporting ATPase subunit beta-233-like [Oncorhynchus mykiss]	15.72	15.8	1	9	28.95
1033	XP_021414830.1	Oncorhynchus mykiss	cathepsin K [Oncorhynchus mykiss]	15.72	15.77	1	8	31.42
1034	XP_021475868.1	Oncorhynchus mykiss	complement C1q-like protein 4 [Oncorhynchus mykiss]	15.67	15.82	1	9	42.55
1035	XP_021435363.1	Oncorhynchus mykiss	10 kDa heat shock protein, mitochondrial-like [Oncorhynchus mykiss]	15.63	15.67	1	9	48.5
1036	XP_021453260.1	Oncorhynchus mykiss	plastin-2 [Oncorhynchus mykiss]	15.62	119.35	1	77	86.9
1037	XP_021477237.1	Oncorhynchus mykiss	L-serine dehydratase/L-threonine deaminase-like [Oncorhynchus mykiss]	15.59	15.63	1	8	36.7
1038	XP_021477384.1	Oncorhynchus mykiss	putative phospholipase B-like 2 [Oncorhynchus mykiss]	15.57	15.7	1	9	21.21
1039	XP_021475794.1	Oncorhynchus mykiss	thioredoxin domain-containing protein 5-like [Oncorhynchus mykiss]	15.56	15.68	1	9	25.18
1040	XP_021481517.1	Oncorhynchus mykiss	enoyl-CoA delta isomerase 1, mitochondrial-like [Oncorhynchus mykiss]	15.55	15.71	2	9	36.3
1041	XP_021413886.1	Oncorhynchus mykiss	2-amino-3-ketobutyrate coenzyme A ligase, mitochondrial [Oncorhynchus mykiss]	15.54	15.6	1	8	24.59
1042	NP_001117967.1	Oncorhynchus mykiss	cathepsin Y [Oncorhynchus mykiss]	15.52	15.56	1	10	50.34
1043	XP_021424805.1	Oncorhynchus mykiss	heterogeneous nuclear ribonucleoprotein A1-like isoform X3 [Oncorhynchus mykiss]	15.51	25.48	6	13	38.69
1044	XP_021479733.1	Oncorhynchus mykiss	GTP-binding protein SAR1b [Oncorhynchus mykiss]	15.49	15.59	1	8	53.54
1045	XP_021465258.1	Oncorhynchus mykiss	actin-related protein 2/3 complex subunit 4-like isoform X1 [Oncorhynchus mykiss]	15.48	15.53	2	8	57.84
1046	XP_021475173.1	Oncorhynchus mykiss	zinc finger protein 638-like [Oncorhynchus mykiss]	15.47	15.84	2	9	5.379
1047	XP_021481481.1	Oncorhynchus mykiss	elongation factor 1-beta-like [Oncorhynchus mykiss]	15.47	15.59	3	10	48.65
1048	XP_021462939.1	Oncorhynchus mykiss	cytochrome c oxidase subunit 5A, mitochondrial-like [Oncorhynchus mykiss]	15.47	15.49	2	8	42.55
1049	XP_021440666.1	Oncorhynchus mykiss	uncharacterized protein LOC110505637 isoform X1 [Oncorhynchus mykiss]	15.45	15.53	1	8	29.75
1050	XP_021454752.1	Oncorhynchus mykiss	vesicle-trafficking protein SEC22b-B-like isoform X2 [Oncorhynchus mykiss]	15.44	15.6	4	9	46.98
1051	XP_021454929.1	Oncorhynchus mykiss	kininogen-1-like [Oncorhynchus mykiss]	15.43	15.47	1	9	28.3
1052	XP_021464154.1	Oncorhynchus mykiss	splicing factor U2AF 35 kDa subunit-like isoform X2 [Oncorhynchus mykiss]	15.42	15.57	4	11	49.39
1053	XP_021446936.1	Oncorhynchus mykiss	fermitin family homolog 3-like [Oncorhynchus mykiss]	15.4	20.17	1	10	19.38
1054	XP_021447710.1	Oncorhynchus mykiss	trichohyalin-like [Oncorhynchus mykiss]	15.39	15.86	1	8	5.46
1055	XP_021444685.1	Oncorhynchus mykiss	protein arginine N-methyltransferase 5-like isoform X2 [Oncorhynchus mykiss]	15.38	15.6	3	7	12.36
1056	XP_021465648.1	Oncorhynchus mykiss	protein transport protein Sec61 subunit alpha-like [Oncorhynchus mykiss]	15.37	15.56	5	9	17.02
1057	XP_021432326.1	Oncorhynchus mykiss	peptidyl-prolyl cis-trans isomerase A-like [Oncorhynchus mykiss]	15.35	15.42	1	9	45.41
1058	XP_021479945.1	Oncorhynchus mykiss	beta-glucuronidase-like [Oncorhynchus mykiss]	15.32	29.55	1	17	30.06
1059	XP_021463539.1	Oncorhynchus mykiss	pro-interleukin-16 [Oncorhynchus mykiss]	15.32	15.4	2	9	6.87
1060	XP_021466481.1	Oncorhynchus mykiss	pyruvate dehydrogenase E1 component subunit beta, mitochondrial [Oncorhynchus mykiss]	15.32	15.36	1	8	31.59
1061	XP_021421845.1	Oncorhynchus mykiss	tyrosine-protein phosphatase non-receptor type 1-like [Oncorhynchus mykiss]	15.27	15.49	1	10	20.63
1062	XP_021452438.1	Oncorhynchus mykiss	regulator of chromosome condensation-like [Oncorhynchus mykiss]	15.27	15.44	4	8	27.45
1063	XP_021451323.1	Oncorhynchus mykiss	microfibril-associated glycoprotein 4-like [Oncorhynchus mykiss]	15.27	15.38	1	8	35.71
1064	XP_021470046.1	Oncorhynchus mykiss	60S ribosomal protein L32 isoform X1 [Oncorhynchus mykiss]	15.27	15.33	4	9	40.74
1065	XP_021480923.1	Oncorhynchus mykiss	glucosidase 2 subunit beta-like [Oncorhynchus mykiss]	15.25	15.31	5	9	14.45
1066	XP_021427983.1	Oncorhynchus mykiss	splicing factor 3A subunit 3 [Oncorhynchus mykiss]	15.24	15.32	2	9	18.96
1067	XP_021450453.1	Oncorhynchus mykiss	plectin-like, partial [Oncorhynchus mykiss]	15.22	15.35	4	8	25.82
1068	XP_021422453.1	Oncorhynchus mykiss	ER membrane protein complex subunit 1-like [Oncorhynchus mykiss]	15.2	15.39	1	9	11.47
1069	XP_021437543.1	Oncorhynchus mykiss	RNA-binding protein FUS-like isoform X2 [Oncorhynchus mykiss]	15.18	15.23	2	8	20.14
1070	XP_021412317.1	Oncorhynchus mykiss	xaa-Pro aminopeptidase 1 [Oncorhynchus mykiss]	15.14	15.43	1	8	13.5
1071	XP_021437532.1	Oncorhynchus mykiss	probable signal peptidase complex subunit 2 isoform X1 [Oncorhynchus mykiss]	15.12	15.29	2	9	35.82
1072	XP_021461275.1	Oncorhynchus mykiss	dipeptidyl peptidase 2 [Oncorhynchus mykiss]	15.11	15.16	1	8	21.77
1073	XP_021463107.1	Oncorhynchus mykiss	cleavage and polyadenylation specificity factor subunit 5-like [Oncorhynchus mykiss]	15.1	15.2	1	8	39.13
1074	NP_001117949.1	Oncorhynchus mykiss	14-3-3A2 protein [Oncorhynchus mykiss]	15.09	21.44	2	11	36.99
1075	XP_021470707.1	Oncorhynchus mykiss	docosahexaenoic acid omega-hydroxylase CYP4F3-like [Oncorhynchus mykiss]	15.08	15.29	1	8	15.29
1076	XP_021454545.1	Oncorhynchus mykiss	troponin T, fast skeletal muscle isoforms-like [Oncorhynchus mykiss]	15.08	15.17	1	7	26.06
1077	NP_001158528.1	Oncorhynchus mykiss	40S ribosomal protein S14 [Oncorhynchus mykiss]	15.04	15.08	2	9	67.55
1078	XP_021412005.1	Oncorhynchus mykiss	heat shock protein 75 kDa, mitochondrial-like [Oncorhynchus mykiss]	15.03	19.83	1	11	17.03
1079	XP_021451079.1	Oncorhynchus mykiss	lysozyme g-like [Oncorhynchus mykiss]	14.98	16.9	3	8	45.33
1080	XP_021479004.1	Oncorhynchus mykiss	probable 28S rRNA (cytosine(4447)-C(5))-methyltransferase [Oncorhynchus mykiss]	14.97	15.23	3	8	11.76
1081	XP_021423585.1	Oncorhynchus mykiss	septin-9-like [Oncorhynchus mykiss]	14.93	15.12	7	9	21
1082	XP_021427100.1	Oncorhynchus mykiss	pro-cathepsin H-like [Oncorhynchus mykiss]	14.93	15.01	1	10	22.26
1083	XP_021472972.1	Oncorhynchus mykiss	centrosomal protein of 135 kDa-like [Oncorhynchus mykiss]	14.91	15.12	1	9	30.26
1084	XP_021466273.1	Oncorhynchus mykiss	eukaryotic translation initiation factor 4B-like isoform X2 [Oncorhynchus mykiss]	14.9	14.99	2	8	15.3
1085	XP_021467910.1	Oncorhynchus mykiss	activator of 90 kDa heat shock protein ATPase homolog 1-like isoform X2 [Oncorhynchus mykiss]	14.89	15.2	2	12	36.09
1086	XP_021429673.1	Oncorhynchus mykiss	EH domain-containing protein 4-like [Oncorhynchus mykiss]	14.86	20.91	1	11	21.06
1087	XP_021443227.1	Oncorhynchus mykiss	tapasin-related protein-like isoform X1 [Oncorhynchus mykiss]	14.83	14.99	2	8	25.52
1088	XP_021443208.1	Oncorhynchus mykiss	transcription elongation factor SPT5 isoform X2 [Oncorhynchus mykiss]	14.82	15.07	12	9	9.418
1089	XP_021435327.1	Oncorhynchus mykiss	LOW QUALITY PROTEIN: nebulin-like [Oncorhynchus mykiss]	14.8	15.31	1	8	6.542
1090	XP_021460507.1	Oncorhynchus mykiss	thymidylate kinase [Oncorhynchus mykiss]	14.79	14.88	1	10	37.44
1091	XP_021425341.1	Oncorhynchus mykiss	cytochrome b-c1 complex subunit 1, mitochondrial-like [Oncorhynchus mykiss]	14.72	14.8	1	8	21.34
1092	XP_021464863.1	Oncorhynchus mykiss	40S ribosomal protein S23 [Oncorhynchus mykiss]	14.72	14.76	4	7	48.95
1093	XP_021470433.1	Oncorhynchus mykiss	heterogeneous nuclear ribonucleoprotein C-like [Oncorhynchus mykiss]	14.7	14.81	1	8	27.27
1094	XP_021456317.1	Oncorhynchus mykiss	phosphoacetylglucosamine mutase [Oncorhynchus mykiss]	14.67	14.76	2	7	16.18
1095	XP_021470206.1	Oncorhynchus mykiss	beta-enolase isoform X2 [Oncorhynchus mykiss]	14.6	27.9	2	17	43.78
1096	XP_021416647.1	Oncorhynchus mykiss	protein diaphanous homolog 1-like [Oncorhynchus mykiss]	14.58	14.59	1	7	14
1097	XP_021456375.1	Oncorhynchus mykiss	sorting nexin-3 [Oncorhynchus mykiss]	14.56	14.79	1	9	51.85
1098	XP_021428377.1	Oncorhynchus mykiss	proteasome subunit alpha type-2 [Oncorhynchus mykiss]	14.54	14.56	2	8	47.86
1099	XP_021464366.1	Oncorhynchus mykiss	26S proteasome non-ATPase regulatory subunit 14 [Oncorhynchus mykiss]	14.53	14.79	2	10	34.52
1100	XP_021445629.1	Oncorhynchus mykiss	complement factor H-like isoform X5 [Oncorhynchus mykiss]	14.53	14.73	5	7	18.82
1101	XP_021476923.1	Oncorhynchus mykiss	protein SET-like [Oncorhynchus mykiss]	14.51	14.53	3	10	33.95
1102	XP_021478244.1	Oncorhynchus mykiss	thioredoxin-like protein 1 [Oncorhynchus mykiss]	14.48	14.59	1	10	33.56
1103	XP_021433150.1	Oncorhynchus mykiss	putative adenosylhomocysteinase 3 [Oncorhynchus mykiss]	14.46	18.53	5	10	17.98
1104	XP_021433216.1	Oncorhynchus mykiss	serine-threonine kinase receptor-associated protein-like [Oncorhynchus mykiss]	14.46	14.54	2	7	32.02
1105	XP_021422653.1	Oncorhynchus mykiss	catechol O-methyltransferase-like isoform X2 [Oncorhynchus mykiss]	14.46	14.51	3	7	31.06
1106	XP_021478063.1	Oncorhynchus mykiss	60S ribosomal protein L18 [Oncorhynchus mykiss]	14.44	14.55	2	8	42.02
1107	XP_021441765.1	Oncorhynchus mykiss	pyruvate kinase PKM-like [Oncorhynchus mykiss]	14.37	60.14	1	36	63.35
1108	XP_021435958.1	Oncorhynchus mykiss	testin-like [Oncorhynchus mykiss]	14.34	14.49	1	8	19.08
1109	XP_021478291.1	Oncorhynchus mykiss	ribosome biogenesis protein BRX1 homolog [Oncorhynchus mykiss]	14.34	14.39	3	8	25.66
1110	XP_021423757.1	Oncorhynchus mykiss	probable ATP-dependent RNA helicase DDX5 isoform X4 [Oncorhynchus mykiss]	14.3	56.12	5	33	60.97
1111	XP_021451320.1	Oncorhynchus mykiss	putative oxidoreductase GLYR1 [Oncorhynchus mykiss]	14.28	14.34	1	7	17.7
1112	XP_021413546.1	Oncorhynchus mykiss	hemoglobin subunit beta-1-like [Oncorhynchus mykiss]	14.27	30.71	1	26	90.48
1113	XP_021468537.1	Oncorhynchus mykiss	UMP-CMP kinase [Oncorhynchus mykiss]	14.25	14.26	1	9	43.38
1114	XP_021444801.1	Oncorhynchus mykiss	phosphotriesterase-related protein isoform X1 [Oncorhynchus mykiss]	14.24	14.33	1	8	26.07
1115	XP_021422723.1	Oncorhynchus mykiss	ADP-ribosylation factor-like protein 8A [Oncorhynchus mykiss]	14.18	14.24	1	8	38.83
1116	XP_021446742.1	Oncorhynchus mykiss	guanine nucleotide-binding protein G(z) subunit alpha [Oncorhynchus mykiss]	14.18	14.23	5	9	27.89
1117	XP_021415780.1	Oncorhynchus mykiss	unconventional myosin-Ig-like [Oncorhynchus mykiss]	14.17	15.03	1	7	6.667
1118	XP_021459534.1	Oncorhynchus mykiss	nuclear pore complex protein Nup160 [Oncorhynchus mykiss]	14.16	14.27	1	8	7.189
1119	XP_021441713.1	Oncorhynchus mykiss	sorbitol dehydrogenase-like isoform X1 [Oncorhynchus mykiss]	14.16	14.25	2	8	22.6
1120	XP_021473167.1	Oncorhynchus mykiss	serine/threonine-protein kinase 10-like [Oncorhynchus mykiss]	14.13	14.73	1	8	8.485
1121	XP_021423217.1	Oncorhynchus mykiss	nck-associated protein 1-like [Oncorhynchus mykiss]	14.13	14.35	1	9	12.03
1122	XP_021416501.1	Oncorhynchus mykiss	casein kinase I isoform X13 [Oncorhynchus mykiss]	14.11	14.27	14	7	21.54
1123	XP_021470298.1	Oncorhynchus mykiss	phosphatidylinositol-binding clathrin assembly protein-like [Oncorhynchus mykiss]	14.11	14.23	1	8	18.32
1124	XP_021438648.1	Oncorhynchus mykiss	LECT2 neutrophil chemotactic factor isoform X1 [Oncorhynchus mykiss]	14.11	14.14	2	7	57.35
1125	XP_021461927.1	Oncorhynchus mykiss	voltage-dependent anion-selective channel protein 2-like [Oncorhynchus mykiss]	14.07	22.11	1	16	45.51
1126	XP_021481166.1	Oncorhynchus mykiss	growth factor receptor-bound protein 2-like [Oncorhynchus mykiss]	14.06	14.16	2	9	34.26
1127	XP_021472381.1	Oncorhynchus mykiss	actin-like protein 6A isoform X2 [Oncorhynchus mykiss]	14.06	14.11	4	9	18.34
1128	XP_021447508.1	Oncorhynchus mykiss	high mobility group protein B2-like [Oncorhynchus mykiss]	14.05	14.05	2	9	40.38
1129	XP_021470480.1	Oncorhynchus mykiss	alpha-actinin-2-like [Oncorhynchus mykiss]	14.02	37.93	1	19	32.18
1130	XP_021443037.1	Oncorhynchus mykiss	porphobilinogen deaminase-like [Oncorhynchus mykiss]	14.02	14.13	1	8	33.43
1131	XP_021479925.1	Oncorhynchus mykiss	complement component 1 Q subcomponent-binding protein, mitochondrial-like isoform X2 [Oncorhynchus mykiss]	14.02	14.06	2	8	38.57
1132	NP_001154166.1	Oncorhynchus mykiss	acyl-CoA-binding protein [Oncorhynchus mykiss]	14.02	14.02	1	7	55.17
1133	XP_021412850.1	Oncorhynchus mykiss	protein disulfide-isomerase-like [Oncorhynchus mykiss]	14	61.73	1	38	58.2
1134	XP_021427662.1	Oncorhynchus mykiss	tubulin beta chain [Oncorhynchus mykiss]	14	57.23	2	44	74.32
1135	XP_021470211.1	Oncorhynchus mykiss	acidic leucine-rich nuclear phosphoprotein 32 family member B-like [Oncorhynchus mykiss]	14	23.86	1	17	30.8
1136	XP_021422638.1	Oncorhynchus mykiss	F-actin-capping protein subunit alpha-1-like [Oncorhynchus mykiss]	14	22.61	1	14	61.54
1137	XP_021429397.1	Oncorhynchus mykiss	cathepsin B-like [Oncorhynchus mykiss]	14	18.02	1	10	30
1138	XP_021467048.1	Oncorhynchus mykiss	40S ribosomal protein S12 [Oncorhynchus mykiss]	14	14.02	2	9	53.79
1139	XP_021481429.1	Oncorhynchus mykiss	parvalbumin beta 1 [Oncorhynchus mykiss]	14	14	5	9	66.97
1140	XP_021424881.1	Oncorhynchus mykiss	uncharacterized protein LOC110494266 [Oncorhynchus mykiss]	14	14	1	7	39.66
1141	XP_021424017.1	Oncorhynchus mykiss	RNA-binding protein 39-like isoform X5 [Oncorhynchus mykiss]	14	14	8	7	16.63
1142	XP_021456677.1	Oncorhynchus mykiss	cytosolic 5'-nucleotidase 1A-like [Oncorhynchus mykiss]	13.92	14.1	1	8	27.12
1143	XP_021473267.1	Oncorhynchus mykiss	small nuclear ribonucleoprotein Sm D2-like isoform X2 [Oncorhynchus mykiss]	13.91	13.94	2	9	57.85
1144	XP_021420535.1	Oncorhynchus mykiss	WD repeat-containing protein 61 [Oncorhynchus mykiss]	13.9	14.04	1	7	32.46
1145	XP_021462785.1	Oncorhynchus mykiss	GRB2-related adapter protein-like [Oncorhynchus mykiss]	13.86	14.01	1	8	30.36
1146	XP_021464252.1	Oncorhynchus mykiss	eukaryotic translation initiation factor 5B-like [Oncorhynchus mykiss]	13.85	14	2	8	8.772
1147	XP_021448570.1	Oncorhynchus mykiss	protein ABHD16A-like isoform X2 [Oncorhynchus mykiss]	13.83	14.06	2	8	15.83
1148	XP_021480047.1	Oncorhynchus mykiss	apolipoprotein A-IV-like [Oncorhynchus mykiss]	13.78	13.95	2	7	32.94
1149	XP_021481190.1	Oncorhynchus mykiss	interferon-induced 35 kDa protein homolog [Oncorhynchus mykiss]	13.76	13.9	1	9	22.87
1150	XP_021450255.1	Oncorhynchus mykiss	fumarate hydratase, mitochondrial [Oncorhynchus mykiss]	13.75	13.82	1	7	39
1151	XP_021432827.1	Oncorhynchus mykiss	methionine aminopeptidase 2-like [Oncorhynchus mykiss]	13.74	13.85	1	7	19.12
1152	XP_021463036.1	Oncorhynchus mykiss	AP-1 complex subunit gamma-1-like isoform X2 [Oncorhynchus mykiss]	13.71	13.93	8	8	11.02
1153	XP_021457425.1	Oncorhynchus mykiss	60S ribosomal protein L12 isoform X1 [Oncorhynchus mykiss]	13.71	13.76	2	9	61.21
1154	XP_021454873.1	Oncorhynchus mykiss	calreticulin-like [Oncorhynchus mykiss]	13.66	20.42	1	13	26.16
1155	NP_001154148.1	Oncorhynchus mykiss	epididymal secretory protein E1 precursor [Oncorhynchus mykiss]	13.66	13.74	1	9	51.33
1156	XP_021445871.1	Oncorhynchus mykiss	glutathione S-transferase kappa 1-like isoform X3 [Oncorhynchus mykiss]	13.62	13.84	10	7	42.86
1157	XP_021449058.1	Oncorhynchus mykiss	complement factor I [Oncorhynchus mykiss]	13.62	13.79	1	8	18.08
1158	XP_021470971.1	Oncorhynchus mykiss	glycogen phosphorylase, muscle form-like [Oncorhynchus mykiss]	13.59	37.36	1	23	24.44
1159	XP_021434190.1	Oncorhynchus mykiss	staphylococcal nuclease domain-containing protein 1-like [Oncorhynchus mykiss]	13.59	13.65	1	9	44.38
1160	XP_021424915.1	Oncorhynchus mykiss	histone H1x [Oncorhynchus mykiss]	13.58	13.62	1	7	37.63
1161	XP_021427485.1	Oncorhynchus mykiss	double-strand-break repair protein rad21 homolog [Oncorhynchus mykiss]	13.57	13.69	4	7	15.53
1162	XP_021465007.1	Oncorhynchus mykiss	protein ABHD14B [Oncorhynchus mykiss]	13.56	13.71	1	8	51.18
1163	XP_021474729.1	Oncorhynchus mykiss	caspase-3-like [Oncorhynchus mykiss]	13.56	13.64	2	7	31.34
1164	NP_001117855.1	Oncorhynchus mykiss	chitinase precursor [Oncorhynchus mykiss]	13.56	13.59	1	7	16.85
1165	XP_021435957.1	Oncorhynchus mykiss	ras-related protein Rab-8A-like [Oncorhynchus mykiss]	13.55	19.28	1	10	56.8
1166	XP_021476163.1	Oncorhynchus mykiss	endophilin-B1-like [Oncorhynchus mykiss]	13.54	13.75	1	7	21.33
1167	XP_021419133.1	Oncorhynchus mykiss	leukotriene A-4 hydrolase-like [Oncorhynchus mykiss]	13.5	45.61	1	29	46.7
1168	XP_021475983.1	Oncorhynchus mykiss	N-alpha-acetyltransferase 50 isoform X2 [Oncorhynchus mykiss]	13.49	13.58	4	7	43.45
1169	XP_021460993.1	Oncorhynchus mykiss	arrestin domain-containing protein 3-like isoform X2 [Oncorhynchus mykiss]	13.48	13.6	2	7	18.62
1170	XP_021450535.1	Oncorhynchus mykiss	protein flightless-1 homolog [Oncorhynchus mykiss]	13.47	13.59	1	8	22.17
1171	XP_021474316.1	Oncorhynchus mykiss	spectrin beta chain, non-erythrocytic 1-like [Oncorhynchus mykiss]	13.46	138.36	1	67	33.26
1172	XP_021418468.1	Oncorhynchus mykiss	annexin A13-like [Oncorhynchus mykiss]	13.46	13.59	1	6	22.15
1173	XP_021480112.1	Oncorhynchus mykiss	ferritin, middle subunit-like [Oncorhynchus mykiss]	13.43	13.46	16	8	39.2
1174	XP_021425770.1	Oncorhynchus mykiss	ATP-dependent RNA helicase DDX19A-like [Oncorhynchus mykiss]	13.41	13.63	1	7	18.38
1175	XP_021433884.1	Oncorhynchus mykiss	ependymin-like [Oncorhynchus mykiss]	13.41	13.45	1	9	47.47
1176	XP_021441355.1	Oncorhynchus mykiss	glycine N-methyltransferase [Oncorhynchus mykiss]	13.39	13.47	1	9	30.61
1177	XP_021475788.1	Oncorhynchus mykiss	flap endonuclease 1 [Oncorhynchus mykiss]	13.38	13.43	2	9	31.05
1178	XP_021464136.1	Oncorhynchus mykiss	long-chain specific acyl-CoA dehydrogenase, mitochondrial-like isoform X2 [Oncorhynchus mykiss]	13.36	13.43	2	6	17.76
1179	XP_021468542.1	Oncorhynchus mykiss	nucleolin-like [Oncorhynchus mykiss]	13.35	13.53	1	7	13
1180	XP_021470329.1	Oncorhynchus mykiss	serum albumin 1 [Oncorhynchus mykiss]	13.33	13.36	1	7	50.49
1181	NP_001118163.1	Oncorhynchus mykiss	tubulin alpha chain, testis-specific [Oncorhynchus mykiss]	13.3	37.77	2	24	46.44
1182	XP_021412892.1	Oncorhynchus mykiss	signal recognition particle subunit SRP68-like [Oncorhynchus mykiss]	13.29	13.42	2	8	17.59
1183	XP_021416243.1	Oncorhynchus mykiss	proteasome subunit beta type-8-like [Oncorhynchus mykiss]	13.28	15.36	1	10	41.95
1184	XP_021436334.1	Oncorhynchus mykiss	cyclin-dependent kinase 1-like isoform X2 [Oncorhynchus mykiss]	13.23	15.74	2	9	26.82
1185	XP_021433887.1	Oncorhynchus mykiss	splicing factor 1-like, partial [Oncorhynchus mykiss]	13.21	13.34	2	9	14.6
1186	XP_021428355.1	Oncorhynchus mykiss	casein kinase II subunit alpha-like [Oncorhynchus mykiss]	13.21	13.31	3	7	26.09
1187	XP_021416027.1	Oncorhynchus mykiss	tropomyosin alpha-3 chain isoform X9 [Oncorhynchus mykiss]	13.18	46.15	3	24	60.48
1188	XP_021481290.1	Oncorhynchus mykiss	nucleolar transcription factor 1-like isoform X5 [Oncorhynchus mykiss]	13.17	13.31	11	9	12.43
1189	XP_021460263.1	Oncorhynchus mykiss	N(G),N(G)-dimethylarginine dimethylaminohydrolase 1 [Oncorhynchus mykiss]	13.16	13.24	1	7	35.21
1190	XP_021438958.1	Oncorhynchus mykiss	transmembrane emp24 domain-containing protein 9-like [Oncorhynchus mykiss]	13.14	13.31	2	6	23.32
1191	XP_021438899.1	Oncorhynchus mykiss	catenin alpha-1 [Oncorhynchus mykiss]	13.13	13.35	1	8	9.051
1192	XP_021478354.1	Oncorhynchus mykiss	annexin A3-like isoform X1 [Oncorhynchus mykiss]	13.12	15.77	2	9	31.27
1193	XP_021459363.1	Oncorhynchus mykiss	heterogeneous nuclear ribonucleoprotein M-like isoform X3 [Oncorhynchus mykiss]	13.11	43.97	3	21	34.66
1194	XP_021428303.1	Oncorhynchus mykiss	protein argonaute-2-like isoform X6 [Oncorhynchus mykiss]	13.11	13.3	14	7	9.236
1195	NP_001153953.1	Oncorhynchus mykiss	mannan-binding lectin H3 precursor [Oncorhynchus mykiss]	13.1	13.18	1	8	31.4
1196	XP_021428837.1	Oncorhynchus mykiss	S-methyl-5'-thioadenosine phosphorylase isoform X1 [Oncorhynchus mykiss]	13.09	13.12	1	7	30.33
1197	XP_021471654.1	Oncorhynchus mykiss	syntenin-1-like [Oncorhynchus mykiss]	13.08	13.26	1	7	24.58
1198	XP_021413091.1	Oncorhynchus mykiss	metalloreductase STEAP4 [Oncorhynchus mykiss]	13.08	13.24	3	8	18.09
1199	XP_021457865.1	Oncorhynchus mykiss	tenascin-like isoform X7 [Oncorhynchus mykiss]	13.06	13.28	7	7	5.909
1200	XP_021432990.1	Oncorhynchus mykiss	6-phosphofructo-2-kinase/fructose-2,6-bisphosphatase 3-like isoform X3 [Oncorhynchus mykiss]	13.03	17.07	3	9	20.35
1201	XP_021461812.1	Oncorhynchus mykiss	squamous cell carcinoma antigen recognized by T-cells 3-like isoform X3 [Oncorhynchus mykiss]	13.03	13.34	6	8	10.32
1202	XP_021450569.1	Oncorhynchus mykiss	collagen alpha-2(VI) chain-like, partial [Oncorhynchus mykiss]	12.99	29.66	1	16	39.06
1203	XP_021452692.1	Oncorhynchus mykiss	myosin light chain kinase, smooth muscle-like isoform X3 [Oncorhynchus mykiss]	12.95	15.14	7	8	4.816
1204	XP_021443423.1	Oncorhynchus mykiss	acidic leucine-rich nuclear phosphoprotein 32 family member E-like [Oncorhynchus mykiss]	12.95	12.99	1	8	29.13
1205	NP_001154088.1	Oncorhynchus mykiss	peptide methionine sulfoxide reductase [Oncorhynchus mykiss]	12.95	12.98	1	7	46.04
1206	XP_021457645.1	Oncorhynchus mykiss	ATP synthase subunit alpha, mitochondrial [Oncorhynchus mykiss]	12.93	57.8	1	30	58.29
1207	XP_021481534.1	Oncorhynchus mykiss	cytosolic endo-beta-N-acetylglucosaminidase [Oncorhynchus mykiss]	12.93	13.23	1	7	10.82
1208	XP_021432293.1	Oncorhynchus mykiss	F-actin-capping protein subunit alpha-2 [Oncorhynchus mykiss]	12.92	19.54	1	13	55.94
1209	XP_021415541.1	Oncorhynchus mykiss	chromobox protein homolog 3-like isoform X2 [Oncorhynchus mykiss]	12.89	13	2	6	44.63
1210	XP_021472975.1	Oncorhynchus mykiss	structural maintenance of chromosomes protein 2-like [Oncorhynchus mykiss]	12.87	13.05	1	6	18.53
1211	NP_001158688.1	Oncorhynchus mykiss	Proteasome subunit beta type 8 [Oncorhynchus mykiss]	12.87	12.97	1	7	32.25
1212	XP_021465575.1	Oncorhynchus mykiss	guanine nucleotide-binding protein G(k) subunit alpha-like [Oncorhynchus mykiss]	12.86	23.81	1	14	44.07
1213	XP_021437890.1	Oncorhynchus mykiss	huntingtin-interacting protein 1-like [Oncorhynchus mykiss]	12.86	13.08	1	5	6.256
1214	XP_021447556.1	Oncorhynchus mykiss	ribonuclease UK114 [Oncorhynchus mykiss]	12.78	12.8	2	9	56.62
1215	XP_021448622.1	Oncorhynchus mykiss	spindle assembly checkpoint component MAD1-like, partial [Oncorhynchus mykiss]	12.77	12.88	1	9	29.43
1216	XP_021471231.1	Oncorhynchus mykiss	cellular nucleic acid-binding protein-like [Oncorhynchus mykiss]	12.72	12.78	3	9	43.29
1217	XP_021478886.1	Oncorhynchus mykiss	cation-dependent mannose-6-phosphate receptor-like [Oncorhynchus mykiss]	12.68	12.75	1	7	24.64
1218	XP_021419705.1	Oncorhynchus mykiss	ras-related protein Rab-21, partial [Oncorhynchus mykiss]	12.68	12.74	2	6	31.94
1219	NP_001158577.1	Oncorhynchus mykiss	Fatty acid-binding protein, heart [Oncorhynchus mykiss]	12.67	14.73	1	11	54.81
1220	XP_021416241.1	Oncorhynchus mykiss	proteasome subunit beta type-7-like isoform X1 [Oncorhynchus mykiss]	12.67	12.72	1	7	35.74
1221	XP_021429829.1	Oncorhynchus mykiss	glucosamine-6-phosphate isomerase 2 [Oncorhynchus mykiss]	12.67	12.7	1	7	29.45
1222	XP_021435467.1	Oncorhynchus mykiss	cytochrome c [Oncorhynchus mykiss]	12.66	12.71	1	7	62.5
1223	XP_021422861.1	Oncorhynchus mykiss	3-hydroxyacyl-CoA dehydrogenase type-2 [Oncorhynchus mykiss]	12.62	12.68	1	7	35
1224	XP_021421480.1	Oncorhynchus mykiss	signal transducer and activator of transcription 6-like [Oncorhynchus mykiss]	12.61	12.7	1	7	8.846
1225	XP_021428092.1	Oncorhynchus mykiss	digestive cysteine proteinase 1 [Oncorhynchus mykiss]	12.61	12.63	1	6	17.24
1226	XP_021464511.1	Oncorhynchus mykiss	septin-11-like isoform X2 [Oncorhynchus mykiss]	12.59	19.13	8	11	17.38
1227	XP_021481788.1	Oncorhynchus mykiss	COP9 signalosome complex subunit 6 [Oncorhynchus mykiss]	12.59	12.72	2	8	34.01
1228	XP_021415459.1	Oncorhynchus mykiss	antigen peptide transporter 1-like [Oncorhynchus mykiss]	12.59	12.68	1	6	12.97
1229	XP_021431620.1	Oncorhynchus mykiss	proteasome activator complex subunit 3-like [Oncorhynchus mykiss]	12.57	12.8	1	7	32.42
1230	NP_001158646.1	Oncorhynchus mykiss	40S ribosomal protein S15 [Oncorhynchus mykiss]	12.57	12.61	2	8	54.48
1231	XP_021449868.1	Oncorhynchus mykiss	BRCA2 and CDKN1A-interacting protein [Oncorhynchus mykiss]	12.5	12.6	1	9	31.68
1232	NP_001117801.1	Oncorhynchus mykiss	superoxide dismutase [Cu-Zn] [Oncorhynchus mykiss]	12.5	12.52	1	6	53.25
1233	XP_021467141.1	Oncorhynchus mykiss	eukaryotic translation initiation factor 5-like [Oncorhynchus mykiss]	12.47	12.58	6	7	17.84
1234	XP_021443692.1	Oncorhynchus mykiss	glia maturation factor gamma-like [Oncorhynchus mykiss]	12.46	12.52	2	8	52.82
1235	XP_021428102.1	Oncorhynchus mykiss	proto-oncogene tyrosine-protein kinase Yrk-like isoform X1 [Oncorhynchus mykiss]	12.44	18.25	2	11	20.26
1236	XP_021422190.1	Oncorhynchus mykiss	acetyl-coenzyme A synthetase, cytoplasmic-like [Oncorhynchus mykiss]	12.44	12.54	1	7	11.02
1237	XP_021465498.1	Oncorhynchus mykiss	cell division control protein 42 homolog isoform X1 [Oncorhynchus mykiss]	12.43	16.5	1	9	48.17
1238	XP_021462219.1	Oncorhynchus mykiss	niban-like protein 1 [Oncorhynchus mykiss]	12.42	12.6	1	7	8.097
1239	XP_021458821.1	Oncorhynchus mykiss	UV excision repair protein RAD23 homolog B-like [Oncorhynchus mykiss]	12.4	12.5	1	7	17.57
1240	XP_021474275.1	Oncorhynchus mykiss	peroxiredoxin-5, mitochondrial-like isoform X1 [Oncorhynchus mykiss]	12.38	18.67	2	12	51.58
1241	XP_021422918.1	Oncorhynchus mykiss	peptidyl-prolyl cis-trans isomerase FKBP1A-like [Oncorhynchus mykiss]	12.37	12.38	2	9	62.96
1242	XP_021445619.1	Oncorhynchus mykiss	alpha-2-HS-glycoprotein [Oncorhynchus mykiss]	12.36	12.37	1	6	15.51
1243	XP_021462745.1	Oncorhynchus mykiss	cytochrome b-c1 complex subunit Rieske, mitochondrial [Oncorhynchus mykiss]	12.34	12.42	2	7	35.9
1244	XP_021423991.1	Oncorhynchus mykiss	3-hydroxybutyrate dehydrogenase type 2 [Oncorhynchus mykiss]	12.33	12.35	1	8	30.61
1245	XP_021474302.1	Oncorhynchus mykiss	stress-induced-phosphoprotein 1-like [Oncorhynchus mykiss]	12.31	62.56	1	32	52.67
1246	XP_021466591.1	Oncorhynchus mykiss	cohesin subunit SA-2-like [Oncorhynchus mykiss]	12.28	12.58	1	7	6.178
1247	XP_021463663.1	Oncorhynchus mykiss	carnitine O-palmitoyltransferase 1, liver isoform-like [Oncorhynchus mykiss]	12.27	12.37	1	7	9.832
1248	XP_021456817.1	Oncorhynchus mykiss	ATP-dependent RNA helicase DDX1 [Oncorhynchus mykiss]	12.26	12.43	1	7	12.55
1249	XP_021453372.1	Oncorhynchus mykiss	lambda-crystallin homolog isoform X1 [Oncorhynchus mykiss]	12.26	12.31	3	6	32.7
1250	XP_021472454.1	Oncorhynchus mykiss	proliferation-associated protein 2G4-like [Oncorhynchus mykiss]	12.25	54.61	1	32	75.63
1251	XP_021463052.1	Oncorhynchus mykiss	SAFB-like transcription modulator [Oncorhynchus mykiss]	12.25	12.66	1	6	5.761
1252	XP_021475961.1	Oncorhynchus mykiss	60S ribosomal protein L21 [Oncorhynchus mykiss]	12.25	12.36	2	8	48.75
1253	XP_021425602.1	Oncorhynchus mykiss	TAR DNA-binding protein 43-like [Oncorhynchus mykiss]	12.23	12.31	1	7	22.91
1254	NP_001158519.1	Oncorhynchus mykiss	60S ribosomal protein L31 [Oncorhynchus mykiss]	12.21	12.23	10	6	38.46
1255	XP_021438876.1	Oncorhynchus mykiss	rho guanine nucleotide exchange factor 6-like [Oncorhynchus mykiss]	12.18	12.32	1	6	10.16
1256	XP_021478531.1	Oncorhynchus mykiss	transmembrane emp24 domain-containing protein 2-like isoform X2 [Oncorhynchus mykiss]	12.17	12.22	8	7	35.32
1257	XP_021431666.1	Oncorhynchus mykiss	aconitate hydratase, mitochondrial-like [Oncorhynchus mykiss]	12.16	33.21	2	20	25.19
1258	XP_021457955.1	Oncorhynchus mykiss	vacuolar protein sorting-associated protein 29 isoform X2 [Oncorhynchus mykiss]	12.16	12.22	4	7	44.51
1259	NP_001118025.1	Oncorhynchus mykiss	tapasin long form precursor [Oncorhynchus mykiss]	12.15	12.16	1	6	17.65
1260	XP_021415469.1	Oncorhynchus mykiss	syntaxin-12-like [Oncorhynchus mykiss]	12.14	12.2	1	7	34.33
1261	XP_021461791.1	Oncorhynchus mykiss	RNA-binding protein EWS-like isoform X6 [Oncorhynchus mykiss]	12.14	12.18	6	8	11.2
1262	XP_021453636.1	Oncorhynchus mykiss	60S ribosomal protein L24-like [Oncorhynchus mykiss]	12.14	12.15	2	7	35.67
1263	XP_021445521.1	Oncorhynchus mykiss	twinfilin-1-like [Oncorhynchus mykiss]	12.12	27.2	1	16	47.43
1264	XP_021478308.1	Oncorhynchus mykiss	alpha-adducin-like [Oncorhynchus mykiss]	12.12	14.27	1	7	11.21
1265	XP_021429787.1	Oncorhynchus mykiss	fermitin family homolog 2 isoform X6 [Oncorhynchus mykiss]	12.1	12.24	6	6	12.22
1266	XP_021427854.1	Oncorhynchus mykiss	hepatoma-derived growth factor-like isoform X1 [Oncorhynchus mykiss]	12.1	12.23	2	6	32.59
1267	XP_021441132.1	Oncorhynchus mykiss	legumain, partial [Oncorhynchus mykiss]	12.07	12.07	1	12	38.76
1268	XP_021468843.1	Oncorhynchus mykiss	ATP-dependent 6-phosphofructokinase, platelet type-like isoform X3 [Oncorhynchus mykiss]	12.05	24.84	2	13	21.2
1269	NP_001117971.1	Oncorhynchus mykiss	cystatin B [Oncorhynchus mykiss]	12.05	12.05	1	6	75.51
1270	XP_021474012.1	Oncorhynchus mykiss	plastin-3 [Oncorhynchus mykiss]	12.04	22.99	1	15	18.62
1271	XP_021412722.1	Oncorhynchus mykiss	lysozyme g-like [Oncorhynchus mykiss]	12.04	12.08	1	8	54.84
1272	XP_021463462.1	Oncorhynchus mykiss	signal peptidase complex catalytic subunit SEC11A-like [Oncorhynchus mykiss]	12.03	12.08	2	7	32.4
1273	XP_021437332.1	Oncorhynchus mykiss	2-oxoisovalerate dehydrogenase subunit alpha, mitochondrial [Oncorhynchus mykiss]	12.02	12.18	1	7	17.26
1274	XP_021466304.1	Oncorhynchus mykiss	ubiquitin-conjugating enzyme E2 variant 1-like [Oncorhynchus mykiss]	12.01	12.05	2	8	40.82
1275	NP_001118196.1	Oncorhynchus mykiss	keratin, type I cytoskeletal 18 [Oncorhynchus mykiss]	12	84.67	1	49	83.56
1276	XP_021439756.1	Oncorhynchus mykiss	calnexin-like isoform X3 [Oncorhynchus mykiss]	12	35.6	4	21	32.31
1277	XP_021480954.1	Oncorhynchus mykiss	hemoglobin subunit alpha-4-like [Oncorhynchus mykiss]	12	34	1	25	95.8
1278	XP_021432310.1	Oncorhynchus mykiss	prosaposin-like [Oncorhynchus mykiss]	12	23.22	1	12	20.67
1279	XP_021480566.1	Oncorhynchus mykiss	ADP-ribosylation factor 2 [Oncorhynchus mykiss]	12	20.33	4	12	60.22
1280	XP_021475714.1	Oncorhynchus mykiss	elongin-C [Oncorhynchus mykiss]	12	12	3	6	58.04
1281	XP_021464925.1	Oncorhynchus mykiss	60S acidic ribosomal protein P2-like [Oncorhynchus mykiss]	12	12	1	9	73.21
1282	XP_021476062.1	Oncorhynchus mykiss	phosphatidylinositol 5-phosphate 4-kinase type-2 alpha-like [Oncorhynchus mykiss]	11.99	12.12	1	7	19.63
1283	XP_021414481.1	Oncorhynchus mykiss	transportin-2-like, partial [Oncorhynchus mykiss]	11.98	12.08	2	6	18.68
1284	XP_021466353.1	Oncorhynchus mykiss	small nuclear ribonucleoprotein-associated protein B' [Oncorhynchus mykiss]	11.98	12.02	1	6	23.32
1285	XP_021418254.1	Oncorhynchus mykiss	plectin-like isoform X7 [Oncorhynchus mykiss]	11.97	133.75	17	59	14.69
1286	XP_021424108.1	Oncorhynchus mykiss	eukaryotic translation initiation factor 2 subunit 2-like [Oncorhynchus mykiss]	11.97	12.06	2	7	19.16
1287	XP_021434130.1	Oncorhynchus mykiss	cleavage and polyadenylation specificity factor subunit 6 [Oncorhynchus mykiss]	11.97	12.05	1	7	12.19
1288	XP_021469917.1	Oncorhynchus mykiss	sideroflexin-1-like [Oncorhynchus mykiss]	11.94	12.08	1	6	20.81
1289	XP_021459438.1	Oncorhynchus mykiss	mast cell protease 1A-like [Oncorhynchus mykiss]	11.93	18.24	1	11	38.49
1290	XP_021413174.1	Oncorhynchus mykiss	cathepsin D-like [Oncorhynchus mykiss]	11.92	11.99	1	7	24.88
1291	XP_021467344.1	Oncorhynchus mykiss	heterogeneous nuclear ribonucleoprotein Q-like isoform X6 [Oncorhynchus mykiss]	11.9	32.6	6	19	33.57
1292	XP_021453807.1	Oncorhynchus mykiss	3-hydroxyisobutyrate dehydrogenase, mitochondrial-like [Oncorhynchus mykiss]	11.88	12.03	2	8	20.7
1293	XP_021436527.1	Oncorhynchus mykiss	eukaryotic translation initiation factor 4E-like isoform X2 [Oncorhynchus mykiss]	11.86	12.04	3	7	40
1294	XP_021458214.1	Oncorhynchus mykiss	WD repeat-containing protein 5 isoform X2 [Oncorhynchus mykiss]	11.84	11.98	3	7	24.77
1295	XP_021412386.1	Oncorhynchus mykiss	aspartate aminotransferase, cytoplasmic-like [Oncorhynchus mykiss]	11.82	12.11	1	9	25.37
1296	XP_021450456.1	Oncorhynchus mykiss	apoptosis-associated speck-like protein containing a CARD [Oncorhynchus mykiss]	11.82	11.97	1	7	42.42
1297	XP_021442530.1	Oncorhynchus mykiss	very-long-chain 3-oxoacyl-CoA reductase-B-like [Oncorhynchus mykiss]	11.8	11.86	2	6	20.69
1298	XP_021452467.1	Oncorhynchus mykiss	neural cell adhesion molecule 1-like isoform X3 [Oncorhynchus mykiss]	11.79	11.9	3	7	12.37
1299	XP_021464182.1	Oncorhynchus mykiss	paraspeckle component 1-like isoform X2 [Oncorhynchus mykiss]	11.78	12.03	3	7	15.63
1300	XP_021442336.1	Oncorhynchus mykiss	deoxyuridine 5'-triphosphate nucleotidohydrolase-like isoform X1 [Oncorhynchus mykiss]	11.77	11.87	4	6	32.55
1301	XP_021465388.1	Oncorhynchus mykiss	heterochromatin protein 1-binding protein 3-like isoform X3 [Oncorhynchus mykiss]	11.76	35.59	5	17	27.44
1302	XP_021473240.1	Oncorhynchus mykiss	H/ACA ribonucleoprotein complex subunit 2 [Oncorhynchus mykiss]	11.76	11.79	1	6	35.9
1303	XP_021470281.1	Oncorhynchus mykiss	N-acetyl-D-glucosamine kinase [Oncorhynchus mykiss]	11.74	11.8	1	7	22.65
1304	XP_021452139.1	Oncorhynchus mykiss	NACHT, LRR and PYD domains-containing protein 1b allele 2-like [Oncorhynchus mykiss]	11.72	11.8	4	6	20.7
1305	XP_021474050.1	Oncorhynchus mykiss	adrenodoxin-like [Oncorhynchus mykiss]	11.72	11.74	1	7	55.68
1306	XP_021420385.1	Oncorhynchus mykiss	alpha-N-acetylgalactosamine-specific lectin-like [Oncorhynchus mykiss]	11.72	11.74	1	9	38.92
1307	XP_021436749.1	Oncorhynchus mykiss	nuclear protein localization protein 4 homolog [Oncorhynchus mykiss]	11.7	11.85	2	6	10.48
1308	XP_021460552.1	Oncorhynchus mykiss	mitochondrial import receptor subunit TOM70 [Oncorhynchus mykiss]	11.69	11.93	1	7	12.03
1309	XP_021456774.1	Oncorhynchus mykiss	dihydrolipoyllysine-residue succinyltransferase component of 2-oxoglutarate dehydrogenase complex, mitochondrial-like [Oncorhynchus mykiss]	11.69	11.77	1	6	15.19
1310	XP_021433346.1	Oncorhynchus mykiss	high mobility group protein B3-like [Oncorhynchus mykiss]	11.68	11.84	2	8	42.03
1311	XP_021417293.1	Oncorhynchus mykiss	EH domain-containing protein 1-like [Oncorhynchus mykiss]	11.66	33.15	3	16	31.84
1312	XP_021446160.1	Oncorhynchus mykiss	peptidyl-prolyl cis-trans isomerase A-like [Oncorhynchus mykiss]	11.64	17.8	1	15	79.88
1313	XP_021465474.1	Oncorhynchus mykiss	protein DJ-1zDJ-1 [Oncorhynchus mykiss]	11.64	11.72	1	6	38.62
1314	XP_021436936.1	Oncorhynchus mykiss	parvalbumin beta 2-like [Oncorhynchus mykiss]	11.64	11.68	3	7	58.33
1315	XP_021473437.1	Oncorhynchus mykiss	serine/arginine-rich splicing factor 7-like [Oncorhynchus mykiss]	11.62	11.69	3	7	22.99
1316	XP_021414637.1	Oncorhynchus mykiss	pyrroline-5-carboxylate reductase 1, mitochondrial-like [Oncorhynchus mykiss]	11.61	11.66	2	6	24.38
1317	XP_021477946.1	Oncorhynchus mykiss	methylcrotonoyl-CoA carboxylase beta chain, mitochondrial [Oncorhynchus mykiss]	11.59	11.86	1	7	17.84
1318	XP_021464129.1	Oncorhynchus mykiss	lanC-like protein 1 [Oncorhynchus mykiss]	11.58	11.69	1	7	25
1319	XP_021469967.1	Oncorhynchus mykiss	DNA ligase 1-like [Oncorhynchus mykiss]	11.57	11.84	1	7	7.418
1320	XP_021436909.1	Oncorhynchus mykiss	ribosomal L1 domain-containing protein 1-like [Oncorhynchus mykiss]	11.55	11.73	1	7	21.29
1321	XP_021468624.1	Oncorhynchus mykiss	40S ribosomal protein S28 [Oncorhynchus mykiss]	11.55	11.6	2	6	56.52
1322	XP_021412735.1	Oncorhynchus mykiss	nuclear pore complex protein Nup133-like [Oncorhynchus mykiss]	11.54	11.82	1	7	7.456
1323	XP_021425090.1	Oncorhynchus mykiss	H-2 class II histocompatibility antigen, E-S beta chain [Oncorhynchus mykiss]	11.54	11.61	1	7	36.44
1324	XP_021420241.1	Oncorhynchus mykiss	microfibril-associated glycoprotein 4-like [Oncorhynchus mykiss]	11.53	11.66	1	7	26.58
1325	XP_021472503.1	Oncorhynchus mykiss	N-alpha-acetyltransferase 10-like [Oncorhynchus mykiss]	11.51	12.3	3	6	30.73
1326	XP_021478655.1	Oncorhynchus mykiss	PDZ and LIM domain protein 5-like isoform X6 [Oncorhynchus mykiss]	11.5	11.73	6	6	13.02
1327	NP_001158580.1	Oncorhynchus mykiss	heme-binding protein 2 precursor [Oncorhynchus mykiss]	11.49	11.62	1	6	31.16
1328	XP_021459278.1	Oncorhynchus mykiss	coatomer subunit epsilon [Oncorhynchus mykiss]	11.49	11.56	1	6	22.52
1329	XP_021433207.1	Oncorhynchus mykiss	lamina-associated polypeptide 2-like isoform X2 [Oncorhynchus mykiss]	11.47	15.75	8	8	11.91
1330	XP_021436988.1	Oncorhynchus mykiss	protein phosphatase 1G-like [Oncorhynchus mykiss]	11.46	11.54	2	6	14.72
1331	XP_021438881.1	Oncorhynchus mykiss	transcriptional regulator ATRX-like [Oncorhynchus mykiss]	11.44	11.9	2	7	2.894
1332	XP_021446977.1	Oncorhynchus mykiss	proteasome subunit beta type-6-like [Oncorhynchus mykiss]	11.42	11.5	1	5	26.72
1333	NP_001117950.1	Oncorhynchus mykiss	calreticulin [Oncorhynchus mykiss]	11.41	43.03	1	25	46.3
1334	XP_021422729.1	Oncorhynchus mykiss	troponin C, skeletal muscle-like [Oncorhynchus mykiss]	11.41	11.45	1	6	44.37
1335	XP_021457253.1	Oncorhynchus mykiss	methylglutaconyl-CoA hydratase, mitochondrial [Oncorhynchus mykiss]	11.4	11.53	1	7	26.07
1336	XP_021474968.1	Oncorhynchus mykiss	lectin-like [Oncorhynchus mykiss]	11.39	11.52	4	6	39.46
1337	XP_021435156.1	Oncorhynchus mykiss	guanylate-binding protein 1-like [Oncorhynchus mykiss]	11.38	11.61	3	7	14.22
1338	XP_021475430.1	Oncorhynchus mykiss	oxygen-dependent coproporphyrinogen-III oxidase, mitochondrial-like [Oncorhynchus mykiss]	11.38	11.46	1	6	16.7
1339	XP_021463120.1	Oncorhynchus mykiss	aspartate aminotransferase, mitochondrial-like [Oncorhynchus mykiss]	11.36	29	1	17	41.82
1340	XP_021472273.1	Oncorhynchus mykiss	basement membrane-specific heparan sulfate proteoglycan core protein-like [Oncorhynchus mykiss]	11.35	11.63	1	6	1.845
1341	XP_021447061.1	Oncorhynchus mykiss	peroxiredoxin-4-like [Oncorhynchus mykiss]	11.34	17.11	1	10	42.53
1342	XP_021418981.1	Oncorhynchus mykiss	rho-related GTP-binding protein RhoG-like [Oncorhynchus mykiss]	11.34	13.71	4	7	60.21
1343	XP_021441122.1	Oncorhynchus mykiss	serine/arginine-rich splicing factor 5-like [Oncorhynchus mykiss]	11.3	15.87	1	9	20.8
1344	XP_021474533.1	Oncorhynchus mykiss	sorting nexin-12-like isoform X2 [Oncorhynchus mykiss]	11.3	13.6	11	8	52.83
1345	XP_021458202.1	Oncorhynchus mykiss	erythrocyte band 7 integral membrane protein-like [Oncorhynchus mykiss]	11.28	11.41	1	6	26.92
1346	XP_021465825.1	Oncorhynchus mykiss	citrate synthase, mitochondrial-like [Oncorhynchus mykiss]	11.25	26.06	1	13	35.98
1347	XP_021435317.1	Oncorhynchus mykiss	protein disulfide-isomerase A5-like [Oncorhynchus mykiss]	11.24	11.59	1	7	14.26
1348	XP_021444106.1	Oncorhynchus mykiss	integrin-linked protein kinase [Oncorhynchus mykiss]	11.24	11.39	2	6	13.94
1349	XP_021432885.1	Oncorhynchus mykiss	V-type proton ATPase subunit E 1-like [Oncorhynchus mykiss]	11.23	16.68	2	10	43.81
1350	XP_021475772.1	Oncorhynchus mykiss	allograft inflammatory factor 1-like [Oncorhynchus mykiss]	11.23	11.27	2	7	46.26
1351	XP_021426203.1	Oncorhynchus mykiss	proteasome subunit beta type-9 isoform X1 [Oncorhynchus mykiss]	11.23	11.27	3	7	37.79
1352	XP_021464004.1	Oncorhynchus mykiss	echinoderm microtubule-associated protein-like 4 [Oncorhynchus mykiss]	11.22	13.85	1	9	8.798
1353	XP_021449726.1	Oncorhynchus mykiss	ubiquilin-4-like [Oncorhynchus mykiss]	11.22	11.32	4	6	12.16
1354	XP_021412465.1	Oncorhynchus mykiss	choline transporter-like protein 2 isoform X4 [Oncorhynchus mykiss]	11.21	11.39	8	7	7.102
1355	XP_021411950.1	Oncorhynchus mykiss	uncharacterized protein LOC110485215 [Oncorhynchus mykiss]	11.21	11.38	1	6	8.175
1356	XP_021459494.1	Oncorhynchus mykiss	dual specificity mitogen-activated protein kinase kinase 2 [Oncorhynchus mykiss]	11.19	11.43	2	5	15.46
1357	XP_021431988.1	Oncorhynchus mykiss	angiotensinogen [Oncorhynchus mykiss]	11.16	11.34	1	8	21.57
1358	XP_021440896.1	Oncorhynchus mykiss	signal recognition particle 54 kDa protein-like [Oncorhynchus mykiss]	11.15	11.38	1	7	14.29
1359	XP_021425320.1	Oncorhynchus mykiss	inter-alpha-trypsin inhibitor heavy chain H3-like [Oncorhynchus mykiss]	11.15	11.18	1	6	8.031
1360	XP_021451784.1	Oncorhynchus mykiss	ladderlectin-like [Oncorhynchus mykiss]	11.12	11.2	3	8	43.55
1361	XP_021469841.1	Oncorhynchus mykiss	putative 60S ribosomal protein L37a [Oncorhynchus mykiss]	11.12	11.16	2	7	58.7
1362	XP_021423324.1	Oncorhynchus mykiss	methylthioribose-1-phosphate isomerase [Oncorhynchus mykiss]	11.1	11.14	1	7	23.51
1363	XP_021469679.1	Oncorhynchus mykiss	muscleblind-like protein 1 [Oncorhynchus mykiss]	11.08	11.16	63	6	12.41
1364	NP_001123454.1	Oncorhynchus mykiss	thymosin beta-11 [Oncorhynchus mykiss]	11.06	11.12	2	7	54.76
1365	XP_021416862.1	Oncorhynchus mykiss	saxitoxin and tetrodotoxin-binding protein 2-like, partial [Oncorhynchus mykiss]	11.05	11.09	1	7	38.16
1366	NP_001117775.1	Oncorhynchus mykiss	nucleoside diphosphate kinase [Oncorhynchus mykiss]	11.04	13.63	1	8	47.02
1367	XP_021435303.1	Oncorhynchus mykiss	ras-related protein Ral-B-like [Oncorhynchus mykiss]	11.03	11.23	2	6	35.58
1368	XP_021420922.1	Oncorhynchus mykiss	ADP-dependent glucokinase isoform X2 [Oncorhynchus mykiss]	11.01	11.14	4	6	13.39
1369	XP_021430507.1	Oncorhynchus mykiss	isovaleryl-CoA dehydrogenase, mitochondrial [Oncorhynchus mykiss]	10.97	11.15	1	6	18.6
1370	XP_021425514.1	Oncorhynchus mykiss	dolichyl-diphosphooligosaccharide--protein glycosyltransferase subunit 2-like [Oncorhynchus mykiss]	10.96	22.17	1	12	22
1371	XP_021426712.1	Oncorhynchus mykiss	tropomyosin alpha-1 chain-like isoform X3 [Oncorhynchus mykiss]	10.94	59.87	3	30	64.44
1372	XP_021478470.1	Oncorhynchus mykiss	S-adenosylmethionine synthase-like [Oncorhynchus mykiss]	10.94	13.42	1	7	20.26
1373	XP_021457804.1	Oncorhynchus mykiss	nucleolysin TIA-1 isoform X4 [Oncorhynchus mykiss]	10.94	11.04	5	5	15.58
1374	XP_021440090.1	Oncorhynchus mykiss	protein quaking-A-like isoform X3 [Oncorhynchus mykiss]	10.93	11.02	4	6	19.53
1375	XP_021461826.1	Oncorhynchus mykiss	serine/arginine-rich splicing factor 9-like isoform X1 [Oncorhynchus mykiss]	10.92	16.18	3	9	29.54
1376	XP_021436350.1	Oncorhynchus mykiss	uncharacterized protein LOC110502557 [Oncorhynchus mykiss]	10.9	11.03	1	7	31.9
1377	XP_021443762.1	Oncorhynchus mykiss	isobutyryl-CoA dehydrogenase, mitochondrial isoform X2 [Oncorhynchus mykiss]	10.89	11	3	6	18.66
1378	XP_021458018.1	Oncorhynchus mykiss	intracellular hyaluronan-binding protein 4-like [Oncorhynchus mykiss]	10.89	10.98	1	7	20.33
1379	XP_021476897.1	Oncorhynchus mykiss	60S ribosomal protein L35 [Oncorhynchus mykiss]	10.88	11	2	10	30.89
1380	XP_021480496.1	Oncorhynchus mykiss	2',3'-cyclic-nucleotide 3'-phosphodiesterase [Oncorhynchus mykiss]	10.87	21.44	1	12	30.08
1381	XP_021438872.1	Oncorhynchus mykiss	V-type proton ATPase 116 kDa subunit a-like [Oncorhynchus mykiss]	10.87	11.57	1	6	9.277
1382	XP_021460916.1	Oncorhynchus mykiss	transmembrane emp24 domain-containing protein 7-like [Oncorhynchus mykiss]	10.87	10.92	4	6	30.09
1383	XP_021470325.1	Oncorhynchus mykiss	condensin complex subunit 3-like isoform X2 [Oncorhynchus mykiss]	10.86	11.01	2	6	3.632
1384	XP_021476076.1	Oncorhynchus mykiss	retinol dehydrogenase 12-like [Oncorhynchus mykiss]	10.84	11.07	1	5	23.83
1385	XP_021473538.1	Oncorhynchus mykiss	replication factor C subunit 2 [Oncorhynchus mykiss]	10.82	10.99	1	7	18.98
1386	XP_021413807.1	Oncorhynchus mykiss	phenylalanine--tRNA ligase alpha subunit [Oncorhynchus mykiss]	10.81	10.99	1	9	18.31
1387	XP_021452609.1	Oncorhynchus mykiss	ATP-dependent RNA helicase DDX18-like [Oncorhynchus mykiss]	10.76	11.07	1	7	10.77
1388	XP_021459557.1	Oncorhynchus mykiss	AP-3 complex subunit delta-1-like isoform X5 [Oncorhynchus mykiss]	10.76	11.02	12	6	5.466
1389	XP_021460429.1	Oncorhynchus mykiss	60S ribosomal protein L36-like [Oncorhynchus mykiss]	10.76	10.81	2	6	33.33
1390	NP_001268271.1	Oncorhynchus mykiss	fatty acid-binding protein, brain [Oncorhynchus mykiss]	10.71	13.08	1	9	65.91
1391	XP_021433106.1	Oncorhynchus mykiss	single-stranded DNA-binding protein, mitochondrial-like [Oncorhynchus mykiss]	10.7	10.74	5	5	38.51
1392	XP_021442101.1	Oncorhynchus mykiss	retinoic acid receptor RXR-beta-A-like isoform X2 [Oncorhynchus mykiss]	10.69	10.8	4	7	17.67
1393	XP_021451308.1	Oncorhynchus mykiss	replication protein A 32 kDa subunit-A-like isoform X2 [Oncorhynchus mykiss]	10.67	10.69	2	6	22.63
1394	XP_021443939.1	Oncorhynchus mykiss	dehydrogenase/reductase SDR family member 13-like [Oncorhynchus mykiss]	10.66	10.74	1	5	17.3
1395	XP_021435586.1	Oncorhynchus mykiss	GA-binding protein alpha chain-like [Oncorhynchus mykiss]	10.65	10.87	6	6	14.58
1396	XP_021427880.1	Oncorhynchus mykiss	rho guanine nucleotide exchange factor 2-like isoform X3 [Oncorhynchus mykiss]	10.65	10.85	5	7	7.734
1397	XP_021432243.1	Oncorhynchus mykiss	serine/arginine-rich splicing factor 2-like [Oncorhynchus mykiss]	10.65	10.72	5	5	22.75
1398	XP_021433476.1	Oncorhynchus mykiss	splicing factor 3B subunit 2-like isoform X3 [Oncorhynchus mykiss]	10.64	11.48	5	6	8.184
1399	XP_021463266.1	Oncorhynchus mykiss	caprin-1-like isoform X3 [Oncorhynchus mykiss]	10.62	10.82	3	7	10.87
1400	XP_021427341.1	Oncorhynchus mykiss	dolichyl-diphosphooligosaccharide--protein glycosyltransferase subunit STT3B isoform X2 [Oncorhynchus mykiss]	10.61	12.68	3	7	8.219
1401	XP_021446505.1	Oncorhynchus mykiss	crk-like protein [Oncorhynchus mykiss]	10.59	10.86	1	7	30.92
1402	XP_021433034.1	Oncorhynchus mykiss	lipase maturation factor 2-like [Oncorhynchus mykiss]	10.56	10.59	1	5	10.23
1403	XP_021474093.1	Oncorhynchus mykiss	60S ribosomal protein L36a [Oncorhynchus mykiss]	10.55	10.62	3	6	28.3
1404	XP_021423104.1	Oncorhynchus mykiss	eukaryotic translation initiation factor 6 isoform X3 [Oncorhynchus mykiss]	10.55	10.57	6	6	36.73
1405	XP_021448584.1	Oncorhynchus mykiss	V-type proton ATPase subunit d 1, partial [Oncorhynchus mykiss]	10.49	10.52	1	5	43.17
1406	XP_021444060.1	Oncorhynchus mykiss	calcium-binding protein 39 [Oncorhynchus mykiss]	10.45	10.59	5	6	16.13
1407	XP_021445803.1	Oncorhynchus mykiss	thioredoxin domain-containing protein 12 [Oncorhynchus mykiss]	10.45	10.53	1	6	29.03
1408	XP_021457106.1	Oncorhynchus mykiss	GDP-mannose 4,6 dehydratase [Oncorhynchus mykiss]	10.45	10.51	1	6	22.25
1409	XP_021437325.1	Oncorhynchus mykiss	EH domain-containing protein 2 isoform X3 [Oncorhynchus mykiss]	10.43	12.93	3	10	14.55
1410	XP_021469797.1	Oncorhynchus mykiss	serine/threonine-protein kinase OSR1-like [Oncorhynchus mykiss]	10.41	10.53	2	6	12.35
1411	XP_021415393.1	Oncorhynchus mykiss	mRNA cap guanine-N7 methyltransferase [Oncorhynchus mykiss]	10.4	10.5	3	5	18.07
1412	XP_021446711.1	Oncorhynchus mykiss	bromodomain-containing protein 3-like isoform X5 [Oncorhynchus mykiss]	10.4	10.47	15	5	10.8
1413	XP_021460036.1	Oncorhynchus mykiss	nucleoprotein TPR-like [Oncorhynchus mykiss]	10.38	11.35	1	6	2.834
1414	XP_021446014.1	Oncorhynchus mykiss	transcription elongation factor SPT6-like [Oncorhynchus mykiss]	10.38	10.53	1	5	5.33
1415	NP_001153784.1	Oncorhynchus mykiss	cytochrome b558 alpha-subunit [Oncorhynchus mykiss]	10.38	10.43	1	5	34.57
1416	XP_021426893.1	Oncorhynchus mykiss	retinol dehydrogenase 7-like [Oncorhynchus mykiss]	10.37	10.42	1	5	15.36
1417	XP_021426051.1	Oncorhynchus mykiss	myosin-8-like [Oncorhynchus mykiss]	10.36	266.11	1	159	59.38
1418	XP_021461640.1	Oncorhynchus mykiss	hyaluronan-binding protein 2 [Oncorhynchus mykiss]	10.36	10.44	1	7	13.48
1419	NP_001118201.1	Oncorhynchus mykiss	vimentin [Oncorhynchus mykiss]	10.34	18.9	1	10	20.82
1420	XP_021443383.1	Oncorhynchus mykiss	tyrosine-protein kinase BAZ1B-like [Oncorhynchus mykiss]	10.34	10.85	3	5	3.139
1421	XP_021462902.1	Oncorhynchus mykiss	mini-chromosome maintenance complex-binding protein [Oncorhynchus mykiss]	10.34	10.42	1	6	11.04
1422	XP_021464227.1	Oncorhynchus mykiss	importin subunit alpha-4 isoform X1 [Oncorhynchus mykiss]	10.33	10.41	5	6	13.19
1423	XP_021457241.1	Oncorhynchus mykiss	histidine triad nucleotide-binding protein 1 [Oncorhynchus mykiss]	10.33	10.34	1	8	71.43
1424	XP_021423729.1	Oncorhynchus mykiss	rho GDP-dissociation inhibitor 1-like [Oncorhynchus mykiss]	10.32	20.47	2	11	61.27
1425	XP_021480089.1	Oncorhynchus mykiss	aldehyde dehydrogenase family 16 member A1 [Oncorhynchus mykiss]	10.32	10.46	1	7	11.22
1426	XP_021473418.1	Oncorhynchus mykiss	sorcin isoform X1 [Oncorhynchus mykiss]	10.32	10.33	1	6	23.3
1427	XP_021420518.1	Oncorhynchus mykiss	dnaJ homolog subfamily C member 9-like [Oncorhynchus mykiss]	10.3	10.4	1	6	27.95
1428	XP_021449847.1	Oncorhynchus mykiss	type-4 ice-structuring protein LS-12-like [Oncorhynchus mykiss]	10.3	10.39	1	9	51.02
1429	XP_021458130.1	Oncorhynchus mykiss	78 kDa glucose-regulated protein-like [Oncorhynchus mykiss]	10.29	78.95	1	45	56.31
1430	NP_001154170.1	Oncorhynchus mykiss	prefoldin subunit 1 [Oncorhynchus mykiss]	10.29	10.4	1	5	37.7
1431	XP_021457236.1	Oncorhynchus mykiss	isochorismatase domain-containing protein 1 [Oncorhynchus mykiss]	10.28	10.35	1	7	25.8
1432	XP_021466055.1	Oncorhynchus mykiss	plasma membrane calcium-transporting ATPase 1-like isoform X3 [Oncorhynchus mykiss]	10.24	10.38	5	5	5.097
1433	XP_021439872.1	Oncorhynchus mykiss	chloride intracellular channel protein 2-like [Oncorhynchus mykiss]	10.24	10.36	1	9	35.1
1434	XP_021445498.1	Oncorhynchus mykiss	calponin-2-like [Oncorhynchus mykiss]	10.24	10.32	1	6	24.44
1435	XP_021434852.1	Oncorhynchus mykiss	uridine 5'-monophosphate synthase-like [Oncorhynchus mykiss]	10.22	22.6	1	14	22.73
1436	XP_021470432.1	Oncorhynchus mykiss	protein NDRG2-like [Oncorhynchus mykiss]	10.22	10.33	1	7	20.92
1437	XP_021472165.1	Oncorhynchus mykiss	microtubule-associated protein RP/EB family member 1-like isoform X2 [Oncorhynchus mykiss]	10.21	26.19	2	14	58.08
1438	XP_021415053.1	Oncorhynchus mykiss	dual specificity mitogen-activated protein kinase kinase 6 [Oncorhynchus mykiss]	10.2	10.38	1	7	24.69
1439	XP_021433991.1	Oncorhynchus mykiss	macrosialin-like [Oncorhynchus mykiss]	10.17	10.21	1	6	13.33
1440	XP_021477488.1	Oncorhynchus mykiss	dynein light chain 1, cytoplasmic-like [Oncorhynchus mykiss]	10.17	10.18	2	5	40.14
1441	XP_021464723.1	Oncorhynchus mykiss	nuclear factor NF-kappa-B p100 subunit-like isoform X2 [Oncorhynchus mykiss]	10.16	10.39	2	6	9.361
1442	XP_021425967.1	Oncorhynchus mykiss	arachidonate 15-lipoxygenase B-like [Oncorhynchus mykiss]	10.16	10.34	1	6	9.735
1443	XP_021449350.1	Oncorhynchus mykiss	complement factor D-like [Oncorhynchus mykiss]	10.15	10.2	1	7	32.16
1444	XP_021454409.1	Oncorhynchus mykiss	60S ribosomal protein L27a isoform X2 [Oncorhynchus mykiss]	10.15	10.19	4	6	29.73
1445	XP_021457178.1	Oncorhynchus mykiss	ras-related protein Rab-10 [Oncorhynchus mykiss]	10.13	14.17	3	7	38.31
1446	XP_021475552.1	Oncorhynchus mykiss	phosphatidylethanolamine-binding protein 1 isoform X1 [Oncorhynchus mykiss]	10.13	10.19	2	6	39.04
1447	XP_021453440.1	Oncorhynchus mykiss	ATP synthase subunit O, mitochondrial-like [Oncorhynchus mykiss]	10.12	18.68	1	10	56.52
1448	XP_021443043.1	Oncorhynchus mykiss	U1 small nuclear ribonucleoprotein A [Oncorhynchus mykiss]	10.11	10.17	3	6	18.51
1449	XP_021454014.1	Oncorhynchus mykiss	40S ribosomal protein S27-like [Oncorhynchus mykiss]	10.1	10.13	2	6	35.79
1450	XP_021472488.1	Oncorhynchus mykiss	neural cell adhesion molecule L1-like [Oncorhynchus mykiss]	10.08	10.44	1	6	6.356
1451	XP_021425166.1	Oncorhynchus mykiss	carboxylesterase 5A-like isoform X2 [Oncorhynchus mykiss]	10.08	10.17	2	6	12.97
1452	XP_021463165.1	Oncorhynchus mykiss	cytochrome c oxidase subunit 4 isoform 1, mitochondrial-like [Oncorhynchus mykiss]	10.08	10.08	5	6	30.77
1453	XP_021437612.1	Oncorhynchus mykiss	latexin-like [Oncorhynchus mykiss]	10.08	10.08	1	6	15.86
1454	XP_021481233.1	Oncorhynchus mykiss	serine/threonine-protein phosphatase alpha-2 isoform-like [Oncorhynchus mykiss]	10.07	23.58	4	13	40.96
1455	XP_021479887.1	Oncorhynchus mykiss	heterogeneous nuclear ribonucleoprotein H-like isoform X2 [Oncorhynchus mykiss]	10.06	16.54	4	9	23.42
1456	XP_021428390.1	Oncorhynchus mykiss	serine/arginine-rich splicing factor 10-like [Oncorhynchus mykiss]	10.05	10.19	2	6	23.22
1457	XP_021424326.1	Oncorhynchus mykiss	glutaredoxin-1-like [Oncorhynchus mykiss]	10.05	10.06	1	5	74.53
1458	XP_021413590.1	Oncorhynchus mykiss	hemicentin-1-like isoform X2 [Oncorhynchus mykiss]	10.04	10.05	3	5	15.72
1459	XP_021460894.1	Oncorhynchus mykiss	histone H1-like [Oncorhynchus mykiss]	10.03	18.04	1	10	32.02
1460	XP_021467196.1	Oncorhynchus mykiss	hippocalcin-like protein 1 [Oncorhynchus mykiss]	10.03	10.03	5	6	27.98
1461	XP_021469190.1	Oncorhynchus mykiss	40S ribosomal protein S24 isoform X3 [Oncorhynchus mykiss]	10.02	10.03	8	6	28.78
1462	XP_021445172.1	Oncorhynchus mykiss	calcyclin-binding protein [Oncorhynchus mykiss]	10.02	10.03	1	6	27.59
1463	XP_021418799.1	Oncorhynchus mykiss	small glutamine-rich tetratricopeptide repeat-containing protein alpha-like [Oncorhynchus mykiss]	10.02	10.03	1	5	16.91
1464	XP_021478380.1	Oncorhynchus mykiss	activated RNA polymerase II transcriptional coactivator p15-like [Oncorhynchus mykiss]	10.02	10.02	3	8	37.12
1465	XP_021477838.1	Oncorhynchus mykiss	histone H2A.V isoform X2 [Oncorhynchus mykiss]	10.01	12.01	8	7	53.91
1466	XP_021423832.1	Oncorhynchus mykiss	ras-related protein ORAB-1-like [Oncorhynchus mykiss]	10	26.74	2	18	65.84
1467	XP_021436481.1	Oncorhynchus mykiss	voltage-dependent anion-selective channel protein 2-like [Oncorhynchus mykiss]	10	25.86	1	15	56.18
1468	XP_021470599.1	Oncorhynchus mykiss	thioredoxin-like [Oncorhynchus mykiss]	10	14	1	7	44.37
1469	XP_021462965.1	Oncorhynchus mykiss	PDZ and LIM domain protein 1-like [Oncorhynchus mykiss]	10	10.08	1	6	20
1470	XP_021455436.1	Oncorhynchus mykiss	prothymosin alpha-A-like isoform X2 [Oncorhynchus mykiss]	10	10.07	2	8	34.58
1471	XP_021476031.1	Oncorhynchus mykiss	eukaryotic translation initiation factor 1A, X-chromosomal [Oncorhynchus mykiss]	10	10	3	6	40.28
1472	XP_021471288.1	Oncorhynchus mykiss	nascent polypeptide-associated complex subunit alpha isoform X2 [Oncorhynchus mykiss]	10	10	5	7	25.82
1473	XP_021472476.1	Oncorhynchus mykiss	40S ribosomal protein S26 [Oncorhynchus mykiss]	10	10	1	5	50.86
1474	XP_021431888.1	Oncorhynchus mykiss	NHP2-like protein 1 [Oncorhynchus mykiss]	10	10	2	5	51.56
1475	XP_021422835.1	Oncorhynchus mykiss	40S ribosomal protein S21-like [Oncorhynchus mykiss]	10	10	1	6	46.91
1476	XP_021416622.1	Oncorhynchus mykiss	macrophage migration inhibitory factor-like [Oncorhynchus mykiss]	10	10	2	5	59.65
1477	XP_021414937.1	Oncorhynchus mykiss	peptidyl-prolyl cis-trans isomerase NIMA-interacting 1 [Oncorhynchus mykiss]	10	10	1	5	34.38
1478	XP_021437990.1	Oncorhynchus mykiss	alpha-2-macroglobulin-like isoform X3 [Oncorhynchus mykiss]	9.98	12.38	4	6	4.795
1479	XP_021442860.1	Oncorhynchus mykiss	eukaryotic translation initiation factor 4H-like isoform X4 [Oncorhynchus mykiss]	9.98	10.06	10	6	26.81
1480	XP_021424705.1	Oncorhynchus mykiss	anamorsin-B [Oncorhynchus mykiss]	9.97	10.05	1	6	25.24
1481	XP_021418046.1	Oncorhynchus mykiss	acyl-coenzyme A thioesterase 9, mitochondrial-like isoform X3 [Oncorhynchus mykiss]	9.96	10.2	8	5	13.43
1482	XP_021472498.1	Oncorhynchus mykiss	translocon-associated protein subunit delta-like [Oncorhynchus mykiss]	9.96	10	2	7	30.54
1483	XP_021463217.1	Oncorhynchus mykiss	thioredoxin-dependent peroxide reductase, mitochondrial-like [Oncorhynchus mykiss]	9.95	10.04	1	6	25.7
1484	XP_021422254.1	Oncorhynchus mykiss	vesicle-associated membrane protein-associated protein B-like isoform X1 [Oncorhynchus mykiss]	9.92	10.04	5	5	18.37
1485	XP_021452805.1	Oncorhynchus mykiss	lupus La protein homolog B-like [Oncorhynchus mykiss]	9.91	20.28	1	11	25.69
1486	XP_021469056.1	Oncorhynchus mykiss	biliverdin reductase A isoform X1 [Oncorhynchus mykiss]	9.91	16.35	2	8	25
1487	XP_021458555.1	Oncorhynchus mykiss	tricarboxylate transport protein, mitochondrial isoform X2 [Oncorhynchus mykiss]	9.88	9.96	2	5	18.79
1488	XP_021438265.1	Oncorhynchus mykiss	glyoxalase domain-containing protein 4-like isoform X1 [Oncorhynchus mykiss]	9.88	9.94	2	5	20.81
1489	XP_021458608.1	Oncorhynchus mykiss	heterogeneous nuclear ribonucleoprotein D-like [Oncorhynchus mykiss]	9.87	9.95	1	6	20.13
1490	XP_021480918.1	Oncorhynchus mykiss	hsp90 co-chaperone Cdc37-like [Oncorhynchus mykiss]	9.86	9.98	1	5	15.12
1491	XP_021416293.1	Oncorhynchus mykiss	carnitine O-acetyltransferase-like isoform X2 [Oncorhynchus mykiss]	9.83	9.88	3	5	9.756
1492	XP_021466262.1	Oncorhynchus mykiss	calcium/calmodulin-dependent protein kinase type II subunit gamma isoform X2 [Oncorhynchus mykiss]	9.82	17.19	5	10	20.25
1493	XP_021431810.1	Oncorhynchus mykiss	glycerol-3-phosphate phosphatase-like [Oncorhynchus mykiss]	9.79	9.91	1	5	21.57
1494	XP_021458305.1	Oncorhynchus mykiss	omega-amidase NIT2 [Oncorhynchus mykiss]	9.78	9.86	1	6	22.11
1495	XP_021415406.1	Oncorhynchus mykiss	serine/threonine-protein kinase 3-like [Oncorhynchus mykiss]	9.77	10.05	1	5	12.3
1496	XP_021420975.1	Oncorhynchus mykiss	integrin beta-3-like isoform X2 [Oncorhynchus mykiss]	9.77	9.94	2	6	9.689
1497	XP_021478092.1	Oncorhynchus mykiss	VHSV-induced protein-9 isoform X1 [Oncorhynchus mykiss]	9.76	15	2	10	24.3
1498	XP_021452897.1	Oncorhynchus mykiss	heterogeneous nuclear ribonucleoprotein A3-like [Oncorhynchus mykiss]	9.74	11	4	5	20.65
1499	XP_021458878.1	Oncorhynchus mykiss	nucleoporin p54 isoform X5 [Oncorhynchus mykiss]	9.74	10.25	5	7	16.43
1500	XP_021467243.1	Oncorhynchus mykiss	serine/threonine-protein phosphatase 2A 56 kDa regulatory subunit alpha isoform-like [Oncorhynchus mykiss]	9.73	9.85	2	6	13.92
1501	XP_021420238.1	Oncorhynchus mykiss	nidogen-1 [Oncorhynchus mykiss]	9.71	10.04	1	6	5.916
1502	XP_021425284.1	Oncorhynchus mykiss	interferon-induced GTP-binding protein Mx3 isoform X1 [Oncorhynchus mykiss]	9.71	9.9	2	6	10.43
1503	XP_021470901.1	Oncorhynchus mykiss	perilipin-2-like isoform X2 [Oncorhynchus mykiss]	9.71	9.81	2	5	18.65
1504	XP_021444674.1	Oncorhynchus mykiss	caspase-8-like [Oncorhynchus mykiss]	9.69	9.81	1	5	18.4
1505	XP_021417073.1	Oncorhynchus mykiss	N(4)-(beta-N-acetylglucosaminyl)-L-asparaginase [Oncorhynchus mykiss]	9.69	9.74	1	5	15.87
1506	XP_021479964.1	Oncorhynchus mykiss	transportin-2-like [Oncorhynchus mykiss]	9.68	9.79	1	5	12.03
1507	XP_021441698.1	Oncorhynchus mykiss	haptoglobin-like isoform X2 [Oncorhynchus mykiss]	9.66	24.4	3	13	49.51
1508	XP_021419862.1	Oncorhynchus mykiss	nucleosome assembly protein 1-like 4 isoform X2 [Oncorhynchus mykiss]	9.66	13.92	5	8	20.56
1509	XP_021446811.1	Oncorhynchus mykiss	nucleophosmin-like [Oncorhynchus mykiss]	9.65	13.81	1	9	35.36
1510	XP_021480244.1	Oncorhynchus mykiss	integrin alpha-IIb-like [Oncorhynchus mykiss]	9.65	9.8	1	6	6.055
1511	XP_021415483.1	Oncorhynchus mykiss	U5 small nuclear ribonucleoprotein 40 kDa protein-like [Oncorhynchus mykiss]	9.64	10.06	1	6	19.25
1512	XP_021412177.1	Oncorhynchus mykiss	GTPase IMAP family member 7-like [Oncorhynchus mykiss]	9.64	9.93	1	5	11.72
1513	XP_021417296.1	Oncorhynchus mykiss	UBX domain-containing protein 1-like isoform X2 [Oncorhynchus mykiss]	9.64	9.81	3	5	16.77
1514	XP_021450865.1	Oncorhynchus mykiss	non-muscle caldesmon-like [Oncorhynchus mykiss]	9.63	9.67	1	5	15.56
1515	XP_021455260.1	Oncorhynchus mykiss	elongation factor 1-delta isoform X2 [Oncorhynchus mykiss]	9.62	12.81	4	10	12.14
1516	XP_021422187.1	Oncorhynchus mykiss	switch-associated protein 70 [Oncorhynchus mykiss]	9.62	10.01	1	7	13.1
1517	XP_021464756.1	Oncorhynchus mykiss	RNA-binding protein 12 [Oncorhynchus mykiss]	9.6	9.78	3	7	9.268
1518	XP_021421011.1	Oncorhynchus mykiss	alpha-N-acetylglucosaminidase [Oncorhynchus mykiss]	9.59	10.01	1	8	11.85
1519	XP_021463404.1	Oncorhynchus mykiss	lysophosphatidylcholine acyltransferase 2-like [Oncorhynchus mykiss]	9.59	9.8	2	6	12.79
1520	XP_021474923.1	Oncorhynchus mykiss	endonuclease domain-containing 1 protein-like [Oncorhynchus mykiss]	9.58	9.65	1	5	18.59
1521	XP_021479750.1	Oncorhynchus mykiss	S-phase kinase-associated protein 1 [Oncorhynchus mykiss]	9.55	9.76	2	6	31.29
1522	XP_021431874.1	Oncorhynchus mykiss	cytochrome b-c1 complex subunit 2, mitochondrial [Oncorhynchus mykiss]	9.53	12.61	1	8	20.4
1523	XP_021468057.1	Oncorhynchus mykiss	coiled-coil domain-containing protein 6-like [Oncorhynchus mykiss]	9.53	9.77	2	6	14.07
1524	XP_021425040.1	Oncorhynchus mykiss	succinate dehydrogenase [ubiquinone] iron-sulfur subunit, mitochondrial [Oncorhynchus mykiss]	9.53	9.6	3	6	19.43
1525	XP_021443469.1	Oncorhynchus mykiss	methylosome subunit pICln-like isoform X4 [Oncorhynchus mykiss]	9.53	9.57	4	6	32.92
1526	XP_021447650.1	Oncorhynchus mykiss	protein kinase C beta type [Oncorhynchus mykiss]	9.52	12.41	1	9	15.7
1527	XP_021415177.1	Oncorhynchus mykiss	glucosamine-6-phosphate isomerase isoform X2 [Oncorhynchus mykiss]	9.51	11.91	5	9	30.88
1528	XP_021481529.1	Oncorhynchus mykiss	acyl-CoA synthetase family member 2, mitochondrial-like isoform X2 [Oncorhynchus mykiss]	9.51	9.74	5	6	14.65
1529	XP_021424979.1	Oncorhynchus mykiss	prefoldin subunit 5 [Oncorhynchus mykiss]	9.51	9.65	1	8	34.64
1530	XP_021480396.1	Oncorhynchus mykiss	nucleoside diphosphate kinase B-like [Oncorhynchus mykiss]	9.47	17.82	1	12	66.45
1531	XP_021435535.1	Oncorhynchus mykiss	ATP-dependent 6-phosphofructokinase, liver type-like [Oncorhynchus mykiss]	9.45	10.96	1	7	9.64
1532	XP_021435517.1	Oncorhynchus mykiss	fibronectin-like [Oncorhynchus mykiss]	9.44	11.45	1	6	7.167
1533	XP_021442923.1	Oncorhynchus mykiss	ATP-binding cassette sub-family F member 3-like [Oncorhynchus mykiss]	9.42	9.59	2	5	7.173
1534	XP_021470007.1	Oncorhynchus mykiss	collagen alpha-2(VI) chain-like, partial [Oncorhynchus mykiss]	9.41	34.99	1	21	37.58
1535	XP_021467800.1	Oncorhynchus mykiss	RAC-alpha serine/threonine-protein kinase isoform X2 [Oncorhynchus mykiss]	9.39	9.7	13	6	13.74
1536	XP_021456398.1	Oncorhynchus mykiss	pre-mRNA-processing factor 17 [Oncorhynchus mykiss]	9.37	9.48	1	5	9.672
1537	XP_021421393.1	Oncorhynchus mykiss	beta-2-microglobulin-like [Oncorhynchus mykiss]	9.37	9.46	8	8	59.48
1538	XP_021458090.1	Oncorhynchus mykiss	far upstream element-binding protein 3-like isoform X8 [Oncorhynchus mykiss]	9.36	20.08	9	9	15.25
1539	XP_021474914.1	Oncorhynchus mykiss	T-cell ecto-ADP-ribosyltransferase 2-like [Oncorhynchus mykiss]	9.36	9.5	3	5	20.07
1540	NP_001153993.1	Oncorhynchus mykiss	Ferritin, heavy subunit [Oncorhynchus mykiss]	9.34	10.04	2	8	38.07
1541	XP_021452665.1	Oncorhynchus mykiss	aspartate--tRNA ligase, cytoplasmic-like [Oncorhynchus mykiss]	9.32	33.75	1	18	37.29
1542	XP_021427566.1	Oncorhynchus mykiss	adenylate kinase 2, mitochondrial isoform X2 [Oncorhynchus mykiss]	9.31	21.52	2	11	40.34
1543	XP_021428265.1	Oncorhynchus mykiss	nuclear transcription factor Y subunit gamma-like isoform X2 [Oncorhynchus mykiss]	9.31	9.47	6	5	10.82
1544	XP_021453431.1	Oncorhynchus mykiss	ribulose-phosphate 3-epimerase [Oncorhynchus mykiss]	9.31	9.35	1	5	28.07
1545	XP_021453090.1	Oncorhynchus mykiss	serine/threonine-protein phosphatase 6 regulatory ankyrin repeat subunit B-like [Oncorhynchus mykiss]	9.3	9.64	1	6	7.814
1546	XP_021479540.1	Oncorhynchus mykiss	calpain small subunit 1-like [Oncorhynchus mykiss]	9.28	15.8	1	8	49.07
1547	XP_021481694.1	Oncorhynchus mykiss	ubiquitin carboxyl-terminal hydrolase 7-like [Oncorhynchus mykiss]	9.28	9.42	1	6	13.5
1548	XP_021461955.1	Oncorhynchus mykiss	fumarylacetoacetate hydrolase domain-containing protein 2-like isoform X1 [Oncorhynchus mykiss]	9.28	9.35	2	5	18.89
1549	XP_021447515.1	Oncorhynchus mykiss	protein S100-A1-like isoform X2 [Oncorhynchus mykiss]	9.28	9.32	3	5	45.45
1550	XP_021429710.1	Oncorhynchus mykiss	pinin-like [Oncorhynchus mykiss]	9.27	9.39	1	5	7.37
1551	XP_021426497.1	Oncorhynchus mykiss	coagulation factor VII-like [Oncorhynchus mykiss]	9.24	9.41	2	7	20.29
1552	XP_021441371.1	Oncorhynchus mykiss	lactoylglutathione lyase [Oncorhynchus mykiss]	9.24	9.34	1	7	30
1553	XP_021455136.1	Oncorhynchus mykiss	plasminogen activator inhibitor 1 RNA-binding protein-like isoform X4 [Oncorhynchus mykiss]	9.23	25.16	4	13	28.6
1554	XP_021414119.1	Oncorhynchus mykiss	protein DEK-like isoform X2 [Oncorhynchus mykiss]	9.23	9.35	2	5	13.33
1555	XP_021468215.1	Oncorhynchus mykiss	superoxide dismutase [Mn], mitochondrial [Oncorhynchus mykiss]	9.23	9.29	1	5	26.99
1556	XP_021416112.1	Oncorhynchus mykiss	large proline-rich protein BAG6-like isoform X3 [Oncorhynchus mykiss]	9.2	9.35	4	5	4.959
1557	XP_021429201.1	Oncorhynchus mykiss	sialic acid synthase-like [Oncorhynchus mykiss]	9.2	9.29	2	6	16.16
1558	XP_021420848.1	Oncorhynchus mykiss	histone H1.0-B-like [Oncorhynchus mykiss]	9.19	9.28	1	5	19.19
1559	NP_001158652.1	Oncorhynchus mykiss	receptor expression-enhancing protein 5 [Oncorhynchus mykiss]	9.18	9.26	1	5	21.65
1560	XP_021475033.1	Oncorhynchus mykiss	signal peptidase complex subunit 3-like isoform X1 [Oncorhynchus mykiss]	9.15	9.25	2	6	28.33
1561	XP_021432123.1	Oncorhynchus mykiss	exportin-5-like [Oncorhynchus mykiss]	9.13	9.32	1	5	5.441
1562	XP_021440110.1	Oncorhynchus mykiss	CAAX prenyl protease 1 homolog [Oncorhynchus mykiss]	9.13	9.3	1	5	11.37
1563	XP_021442356.1	Oncorhynchus mykiss	E3 ubiquitin-protein ligase TRIM39-like [Oncorhynchus mykiss]	9.12	9.27	3	4	9.579
1564	XP_021447394.1	Oncorhynchus mykiss	zinc finger protein 696-like [Oncorhynchus mykiss]	9.11	9.22	4	6	17.07
1565	NP_001117675.1	Oncorhynchus mykiss	branched-chain alpha-keto acid lipoamide acyltransferase [Oncorhynchus mykiss]	9.1	9.33	1	6	11.52
1566	XP_021474749.1	Oncorhynchus mykiss	fatty acid-binding protein, intestinal [Oncorhynchus mykiss]	9.1	9.15	1	6	45.45
1567	XP_021424854.1	Oncorhynchus mykiss	methyltransferase-like protein 7A isoform X3 [Oncorhynchus mykiss]	9.06	9.16	1	6	22.73
1568	XP_021463526.1	Oncorhynchus mykiss	pleckstrin homology domain-containing family O member 2-like [Oncorhynchus mykiss]	9.05	9.37	4	5	8.042
1569	XP_021465072.1	Oncorhynchus mykiss	prothymosin alpha-like [Oncorhynchus mykiss]	9.05	9.16	1	6	33.86
1570	XP_021441576.1	Oncorhynchus mykiss	cytoplasmic dynein 1 light intermediate chain 2-like isoform X3 [Oncorhynchus mykiss]	9.05	9.1	5	5	14.01
1571	XP_021468592.1	Oncorhynchus mykiss	60S ribosomal protein L5-like [Oncorhynchus mykiss]	9.04	13.2	1	7	26.85
1572	XP_021464892.1	Oncorhynchus mykiss	myosin-binding protein H-like [Oncorhynchus mykiss]	9.04	9.16	1	5	13.32
1573	XP_021477455.1	Oncorhynchus mykiss	proteinase-activated receptor 1-like [Oncorhynchus mykiss]	9.02	9.08	1	5	12.92
1574	XP_021452978.1	Oncorhynchus mykiss	NADH dehydrogenase [ubiquinone] 1 alpha subcomplex subunit 10, mitochondrial-like [Oncorhynchus mykiss]	9.01	9.11	2	5	17.66
1575	XP_021439546.1	Oncorhynchus mykiss	ras-related protein Rab-6A-like isoform X4 [Oncorhynchus mykiss]	9	11.47	4	7	42.18
1576	XP_021417723.1	Oncorhynchus mykiss	proteasome subunit beta type-2-like [Oncorhynchus mykiss]	8.99	16.02	1	10	60.58
1577	XP_021412843.1	Oncorhynchus mykiss	THO complex subunit 4-like [Oncorhynchus mykiss]	8.99	9.12	2	4	15.02
1578	XP_021464757.1	Oncorhynchus mykiss	cysteine desulfurase, mitochondrial [Oncorhynchus mykiss]	8.98	9.17	1	7	17.3
1579	XP_021454745.1	Oncorhynchus mykiss	uncharacterized protein LOC110521475 isoform X2 [Oncorhynchus mykiss]	8.98	9.1	3	5	36.67
1580	NP_001118215.1	Oncorhynchus mykiss	type II keratin E1 [Oncorhynchus mykiss]	8.97	44.09	1	25	28.32
1581	XP_021438955.1	Oncorhynchus mykiss	vesicular integral-membrane protein VIP36-like isoform X1 [Oncorhynchus mykiss]	8.97	9.21	1	6	27.95
1582	XP_021468207.1	Oncorhynchus mykiss	methylmalonyl-CoA mutase, mitochondrial isoform X2 [Oncorhynchus mykiss]	8.96	9.14	4	5	7.884
1583	XP_021442329.1	Oncorhynchus mykiss	COP9 signalosome complex subunit 2-like isoform X4 [Oncorhynchus mykiss]	8.96	9.07	6	4	10.61
1584	XP_021423477.1	Oncorhynchus mykiss	myosin-11-like isoform X3 [Oncorhynchus mykiss]	8.95	235.49	3	135	56.17
1585	XP_021442139.1	Oncorhynchus mykiss	nucleobindin-2-like isoform X2 [Oncorhynchus mykiss]	8.92	9.16	2	5	12.45
1586	XP_021423404.1	Oncorhynchus mykiss	putative RNA-binding protein Luc7-like 2 [Oncorhynchus mykiss]	8.9	9.13	2	6	13.48
1587	XP_021422458.1	Oncorhynchus mykiss	proteasomal ubiquitin receptor ADRM1-like [Oncorhynchus mykiss]	8.9	8.98	1	5	9.927
1588	NP_001117743.1	Oncorhynchus mykiss	caspase 6 precursor [Oncorhynchus mykiss]	8.9	8.95	1	6	23.51
1589	XP_021413293.1	Oncorhynchus mykiss	U3 small nucleolar RNA-associated protein 18 homolog [Oncorhynchus mykiss]	8.89	8.96	1	6	13.03
1590	XP_021441276.1	Oncorhynchus mykiss	cleavage stimulation factor subunit 3 [Oncorhynchus mykiss]	8.88	9	1	5	12.37
1591	XP_021457811.1	Oncorhynchus mykiss	betaine--homocysteine S-methyltransferase 1-like [Oncorhynchus mykiss]	8.87	9.12	1	4	12.5
1592	XP_021422626.1	Oncorhynchus mykiss	complement C1q tumor necrosis factor-related protein 3 [Oncorhynchus mykiss]	8.85	10.05	1	7	38.6
1593	XP_021420920.1	Oncorhynchus mykiss	myosin-binding protein C, fast-type-like [Oncorhynchus mykiss]	8.84	9.21	1	6	4.762
1594	XP_021420253.1	Oncorhynchus mykiss	protein MEMO1 [Oncorhynchus mykiss]	8.84	9.08	2	5	20.2
1595	XP_021447008.1	Oncorhynchus mykiss	carbonyl reductase [NADPH] 1-like [Oncorhynchus mykiss]	8.84	8.96	3	5	21.74
1596	XP_021438740.1	Oncorhynchus mykiss	bifunctional epoxide hydrolase 2-like [Oncorhynchus mykiss]	8.83	31.27	1	17	37.31
1597	XP_021431053.1	Oncorhynchus mykiss	HEAT repeat-containing protein 1 [Oncorhynchus mykiss]	8.83	9.03	1	5	3.022
1598	XP_021456486.1	Oncorhynchus mykiss	sorting nexin-9-like isoform X7 [Oncorhynchus mykiss]	8.83	8.95	7	5	7.679
1599	XP_021459283.1	Oncorhynchus mykiss	myeloid-derived growth factor-like [Oncorhynchus mykiss]	8.83	8.91	1	5	42.33
1600	XP_021425616.1	Oncorhynchus mykiss	ubiquitin-like modifier-activating enzyme 1 [Oncorhynchus mykiss]	8.82	11.21	1	6	7.389
1601	XP_021476655.1	Oncorhynchus mykiss	pescadillo homolog [Oncorhynchus mykiss]	8.81	8.97	1	5	8.489
1602	XP_021418339.1	Oncorhynchus mykiss	importin-4 [Oncorhynchus mykiss]	8.81	8.97	1	5	6.44
1603	XP_021432234.1	Oncorhynchus mykiss	uncharacterized protein LOC110499420 [Oncorhynchus mykiss]	8.81	8.91	1	4	41.9
1604	XP_021464685.1	Oncorhynchus mykiss	zinc finger CCCH domain-containing protein 15-like [Oncorhynchus mykiss]	8.79	9.06	2	5	12.29
1605	XP_021449751.1	Oncorhynchus mykiss	uncharacterized protein LOC110514995 [Oncorhynchus mykiss]	8.79	8.99	1	4	13.81
1606	XP_021450734.1	Oncorhynchus mykiss	casein kinase II subunit beta [Oncorhynchus mykiss]	8.76	8.85	9	6	24.65
1607	XP_021481195.1	Oncorhynchus mykiss	nucleobindin-2-like [Oncorhynchus mykiss]	8.75	9.06	2	5	11.18
1608	XP_021480140.1	Oncorhynchus mykiss	pre-mRNA-splicing factor SYF1 [Oncorhynchus mykiss]	8.74	8.94	2	5	6.933
1609	XP_021452695.1	Oncorhynchus mykiss	pre-mRNA-processing factor 40 homolog A-like isoform X2 [Oncorhynchus mykiss]	8.73	8.95	5	6	7.441
1610	XP_021412923.1	Oncorhynchus mykiss	beta-2-glycoprotein 1-like [Oncorhynchus mykiss]	8.73	8.79	1	4	12.08
1611	XP_021427815.1	Oncorhynchus mykiss	peptidyl-prolyl cis-trans isomerase FKBP4-like [Oncorhynchus mykiss]	8.72	33.33	1	17	43.12
1612	XP_021428175.1	Oncorhynchus mykiss	fatty acid-binding protein, heart-like [Oncorhynchus mykiss]	8.72	12.89	1	7	48.89
1613	XP_021427227.1	Oncorhynchus mykiss	NADH dehydrogenase [ubiquinone] flavoprotein 1, mitochondrial-like [Oncorhynchus mykiss]	8.71	9.31	1	4	8.439
1614	XP_021431557.1	Oncorhynchus mykiss	COP9 signalosome complex subunit 3-like [Oncorhynchus mykiss]	8.71	8.91	3	5	17.02
1615	NP_001117848.1	Oncorhynchus mykiss	keratin, type I cytoskeletal 13 [Oncorhynchus mykiss]	8.69	15.79	14	8	17.68
1616	XP_021431982.1	Oncorhynchus mykiss	ATP-binding cassette sub-family B member 10, mitochondrial isoform X1 [Oncorhynchus mykiss]	8.69	8.94	2	6	9.066
1617	XP_021466282.1	Oncorhynchus mykiss	bridging integrator 2-like isoform X2 [Oncorhynchus mykiss]	8.69	8.85	3	6	12.8
1618	XP_021437632.1	Oncorhynchus mykiss	tubulin-folding cofactor B [Oncorhynchus mykiss]	8.69	8.77	1	5	22.76
1619	XP_021415580.1	Oncorhynchus mykiss	transformer-2 protein homolog alpha-like [Oncorhynchus mykiss]	8.69	8.76	1	5	16.99
1620	XP_021443367.1	Oncorhynchus mykiss	SUMO-activating enzyme subunit 1 [Oncorhynchus mykiss]	8.68	21.07	2	10	31.23
1621	XP_021461868.1	Oncorhynchus mykiss	erlin-1 [Oncorhynchus mykiss]	8.67	13.56	2	7	23.78
1622	XP_021454938.1	Oncorhynchus mykiss	methylcrotonoyl-CoA carboxylase subunit alpha, mitochondrial-like isoform X2 [Oncorhynchus mykiss]	8.67	11	4	7	12.99
1623	XP_021422496.1	Oncorhynchus mykiss	mimecan-like [Oncorhynchus mykiss]	8.67	8.71	1	5	22.59
1624	XP_021455239.1	Oncorhynchus mykiss	calumenin-B isoform X2 [Oncorhynchus mykiss]	8.66	8.75	2	5	16.77
1625	XP_021467157.1	Oncorhynchus mykiss	complement C1q-like protein 2 isoform X1 [Oncorhynchus mykiss]	8.64	10.53	2	6	33.98
1626	XP_021420767.1	Oncorhynchus mykiss	proliferation marker protein Ki-67-like [Oncorhynchus mykiss]	8.64	9.08	1	6	4.165
1627	XP_021463151.1	Oncorhynchus mykiss	methenyltetrahydrofolate synthase domain-containing protein-like isoform X2 [Oncorhynchus mykiss]	8.64	8.87	3	4	8.007
1628	XP_021455529.1	Oncorhynchus mykiss	serine/threonine-protein phosphatase 4 catalytic subunit [Oncorhynchus mykiss]	8.63	11.06	3	8	27.97
1629	XP_021441185.1	Oncorhynchus mykiss	eukaryotic translation initiation factor 4 gamma 2-like [Oncorhynchus mykiss]	8.63	8.88	2	5	5.315
1630	XP_021467065.1	Oncorhynchus mykiss	transmembrane protein Tmp21-like isoform X2 [Oncorhynchus mykiss]	8.62	8.64	2	5	29.03
1631	XP_021420077.1	Oncorhynchus mykiss	C4b-binding protein alpha chain isoform X5 [Oncorhynchus mykiss]	8.59	8.71	7	6	15.84
1632	XP_021453320.1	Oncorhynchus mykiss	E3 SUMO-protein ligase RanBP2-like isoform X3 [Oncorhynchus mykiss]	8.58	8.94	3	7	2.745
1633	XP_021471061.1	Oncorhynchus mykiss	fibroleukin [Oncorhynchus mykiss]	8.58	8.61	1	4	8.044
1634	XP_021470401.1	Oncorhynchus mykiss	astrocytic phosphoprotein PEA-15-like [Oncorhynchus mykiss]	8.57	8.59	2	7	43.85
1635	XP_021443099.1	Oncorhynchus mykiss	AP-2 complex subunit sigma isoform X1 [Oncorhynchus mykiss]	8.56	8.58	2	4	29.58
1636	XP_021472688.1	Oncorhynchus mykiss	constitutive coactivator of PPAR-gamma-like protein 2 [Oncorhynchus mykiss]	8.55	8.7	1	4	4.649
1637	XP_021466861.1	Oncorhynchus mykiss	protein SSUH2 homolog [Oncorhynchus mykiss]	8.55	8.61	1	5	15.45
1638	XP_021426697.1	Oncorhynchus mykiss	ATP-dependent RNA helicase DDX3X-like isoform X3 [Oncorhynchus mykiss]	8.54	46.01	5	26	36.71
1639	XP_021478812.1	Oncorhynchus mykiss	cytochrome c oxidase subunit 6B1-like [Oncorhynchus mykiss]	8.54	8.64	3	5	56.98
1640	XP_021418517.1	Oncorhynchus mykiss	protein disulfide-isomerase TMX3 [Oncorhynchus mykiss]	8.54	8.56	1	4	11.98
1641	XP_021481253.1	Oncorhynchus mykiss	coiled-coil domain-containing protein 47 [Oncorhynchus mykiss]	8.52	8.77	2	7	16.6
1642	sp|P63279|UBC9_HUMAN	HUMAN	SUMO-conjugating enzyme UBC9 OS=Homo sapiens GN=UBE2I PE=1 SV=1	8.51	8.58	10	6	34.18
1643	XP_021417018.1	Oncorhynchus mykiss	nucleophosmin-like isoform X3 [Oncorhynchus mykiss]	8.5	8.52	3	4	24.01
1644	XP_021425014.1	Oncorhynchus mykiss	bystin [Oncorhynchus mykiss]	8.49	8.61	2	5	13.38
1645	XP_021471396.1	Oncorhynchus mykiss	U6 snRNA-associated Sm-like protein LSm2 [Oncorhynchus mykiss]	8.48	8.51	1	5	61.05
1646	XP_021470945.1	Oncorhynchus mykiss	macrophage-capping protein-like isoform X3 [Oncorhynchus mykiss]	8.46	20.11	3	13	40.61
1647	XP_021459275.1	Oncorhynchus mykiss	nicalin-1-like isoform X5 [Oncorhynchus mykiss]	8.44	8.53	9	4	8.571
1648	XP_021414421.1	Oncorhynchus mykiss	transducin beta-like protein 3 [Oncorhynchus mykiss]	8.43	8.6	1	5	6.469
1649	XP_021433797.1	Oncorhynchus mykiss	rap1 GTPase-GDP dissociation stimulator 1-like [Oncorhynchus mykiss]	8.43	8.55	1	5	9.868
1650	XP_021440313.1	Oncorhynchus mykiss	chloride intracellular channel protein 4 [Oncorhynchus mykiss]	8.42	10.72	1	6	29.76
1651	XP_021429677.1	Oncorhynchus mykiss	early endosome antigen 1-like [Oncorhynchus mykiss]	8.42	8.73	1	5	4.214
1652	XP_021457462.1	Oncorhynchus mykiss	D-dopachrome decarboxylase-A-like [Oncorhynchus mykiss]	8.42	8.47	1	5	42.37
1653	XP_021459049.1	Oncorhynchus mykiss	transcription factor BTF3 homolog 4-like isoform X3 [Oncorhynchus mykiss]	8.42	8.44	5	7	44.3
1654	XP_021449631.1	Oncorhynchus mykiss	cathepsin S [Oncorhynchus mykiss]	8.41	17.95	1	12	30.87
1655	XP_021417568.1	Oncorhynchus mykiss	trichohyalin-like isoform X4 [Oncorhynchus mykiss]	8.41	8.6	12	5	8.616
1656	XP_021440913.1	Oncorhynchus mykiss	galectin-5-like isoform X2 [Oncorhynchus mykiss]	8.39	8.42	2	5	19.1
1657	NP_001118057.1	Oncorhynchus mykiss	LBP (LPS binding protein)/BPI (bactericidal/permeability-increasing protein)-1 precursor [Oncorhynchus mykiss]	8.38	12.44	1	7	16.28
1658	XP_021438473.1	Oncorhynchus mykiss	vasodilator-stimulated phosphoprotein-like isoform X3 [Oncorhynchus mykiss]	8.37	10.44	3	5	16.88
1659	XP_021464533.1	Oncorhynchus mykiss	glutaminase kidney isoform, mitochondrial-like isoform X2 [Oncorhynchus mykiss]	8.36	8.47	3	7	11.63
1660	XP_021429847.1	Oncorhynchus mykiss	cell division cycle 5-like protein [Oncorhynchus mykiss]	8.35	9.72	2	5	5.459
1661	XP_021469440.1	Oncorhynchus mykiss	poly [ADP-ribose] polymerase 2 [Oncorhynchus mykiss]	8.35	8.49	1	5	9.063
1662	XP_021431390.1	Oncorhynchus mykiss	DNA mismatch repair protein Msh2 [Oncorhynchus mykiss]	8.35	8.46	1	4	4.741
1663	XP_021471285.1	Oncorhynchus mykiss	prostaglandin E synthase 3-like isoform X2 [Oncorhynchus mykiss]	8.34	8.41	2	5	40.25
1664	NP_001117918.1	Oncorhynchus mykiss	glycogen synthase kinase binding protein [Oncorhynchus mykiss]	8.31	8.96	2	6	10.87
1665	XP_021468131.1	Oncorhynchus mykiss	ADP-ribosylation factor 6 [Oncorhynchus mykiss]	8.3	8.53	9	4	30.29
1666	XP_021444075.1	Oncorhynchus mykiss	uncharacterized protein LOC110507970 [Oncorhynchus mykiss]	8.3	8.41	1	5	15.57
1667	XP_021445482.1	Oncorhynchus mykiss	gamma-interferon-inducible lysosomal thiol reductase-like [Oncorhynchus mykiss]	8.3	8.31	1	6	25.59
1668	XP_021421816.1	Oncorhynchus mykiss	apoptosis inhibitor 5-like [Oncorhynchus mykiss]	8.29	31.82	1	18	32.64
1669	XP_021436667.1	Oncorhynchus mykiss	heterogeneous nuclear ribonucleoprotein H3 [Oncorhynchus mykiss]	8.28	10.34	1	5	14.71
1670	XP_021480215.1	Oncorhynchus mykiss	adenylosuccinate lyase-like [Oncorhynchus mykiss]	8.28	8.4	1	5	14.64
1671	XP_021462874.1	Oncorhynchus mykiss	eukaryotic translation initiation factor 3 subunit J [Oncorhynchus mykiss]	8.28	8.29	2	4	19.68
1672	XP_021458212.1	Oncorhynchus mykiss	protein VAC14 homolog isoform X1 [Oncorhynchus mykiss]	8.27	8.45	2	4	5.549
1673	XP_021451045.1	Oncorhynchus mykiss	tRNA-splicing ligase RtcB homolog, partial [Oncorhynchus mykiss]	8.27	8.34	1	7	23.61
1674	XP_021430351.1	Oncorhynchus mykiss	saccharopine dehydrogenase-like oxidoreductase [Oncorhynchus mykiss]	8.26	8.39	1	7	19.44
1675	XP_021435099.1	Oncorhynchus mykiss	macrophage receptor MARCO-like [Oncorhynchus mykiss]	8.25	8.27	1	4	13.17
1676	XP_021416245.1	Oncorhynchus mykiss	proteasome subunit beta type-6-B like protein [Oncorhynchus mykiss]	8.25	8.26	1	6	29.25
1677	XP_021429234.1	Oncorhynchus mykiss	fibrinogen gamma chain-like isoform X2 [Oncorhynchus mykiss]	8.24	50.18	2	29	46.26
1678	NP_001158662.1	Oncorhynchus mykiss	programmed cell death protein 6 [Oncorhynchus mykiss]	8.24	8.29	3	5	31.63
1679	XP_021436974.1	Oncorhynchus mykiss	60S ribosomal protein L38 [Oncorhynchus mykiss]	8.24	8.25	2	4	48.57
1680	XP_021467280.1	Oncorhynchus mykiss	proteasome subunit alpha type-6-like [Oncorhynchus mykiss]	8.23	18.82	1	10	38.62
1681	XP_021447265.1	Oncorhynchus mykiss	apolipoprotein C-I-like [Oncorhynchus mykiss]	8.23	8.28	1	6	55.17
1682	XP_021481472.1	Oncorhynchus mykiss	RNA-binding protein with serine-rich domain 1-like [Oncorhynchus mykiss]	8.22	8.23	2	7	20.59
1683	NP_001117986.1	Oncorhynchus mykiss	lectin [Oncorhynchus mykiss]	8.22	8.23	1	4	50.45
1684	XP_021471391.1	Oncorhynchus mykiss	microtubule-associated protein RP/EB family member 1-like [Oncorhynchus mykiss]	8.21	10.08	1	5	24.9
1685	XP_021424722.1	Oncorhynchus mykiss	SAP domain-containing ribonucleoprotein-like [Oncorhynchus mykiss]	8.21	8.27	1	5	17.92
1686	XP_021461366.1	Oncorhynchus mykiss	small nuclear ribonucleoprotein Sm D3 [Oncorhynchus mykiss]	8.21	8.22	3	6	47.24
1687	XP_021451926.1	Oncorhynchus mykiss	transcription factor A, mitochondrial-like [Oncorhynchus mykiss]	8.18	8.24	1	4	16.2
1688	XP_021439297.1	Oncorhynchus mykiss	heterogeneous nuclear ribonucleoprotein A/B-like isoform X2 [Oncorhynchus mykiss]	8.17	14.96	6	8	17.99
1689	XP_021454431.1	Oncorhynchus mykiss	UPF0676 protein C1494.01-like [Oncorhynchus mykiss]	8.17	8.3	1	5	21.47
1690	XP_021427905.1	Oncorhynchus mykiss	nuclear transport factor 2-like [Oncorhynchus mykiss]	8.17	8.18	3	4	42.97
1691	XP_021459259.1	Oncorhynchus mykiss	cystathionine gamma-lyase-like [Oncorhynchus mykiss]	8.15	20.47	1	12	32.84
1692	XP_021449362.1	Oncorhynchus mykiss	butyrophilin subfamily 3 member A1-like [Oncorhynchus mykiss]	8.15	8.19	1	5	12.46
1693	XP_021461385.1	Oncorhynchus mykiss	sarcoplasmic/endoplasmic reticulum calcium ATPase 2-like [Oncorhynchus mykiss]	8.14	36.99	1	18	32.61
1694	XP_021456478.1	Oncorhynchus mykiss	protein unc-45 homolog A [Oncorhynchus mykiss]	8.13	8.39	1	5	6.716
1695	XP_021443603.1	Oncorhynchus mykiss	ribosome maturation protein SBDS [Oncorhynchus mykiss]	8.12	8.35	3	7	35.6
1696	XP_021421004.1	Oncorhynchus mykiss	polymerase I and transcript release factor [Oncorhynchus mykiss]	8.11	8.17	1	6	12.23
1697	XP_021457394.1	Oncorhynchus mykiss	proteasome subunit beta type-7 isoform X2 [Oncorhynchus mykiss]	8.1	8.24	2	5	20.58
1698	XP_021417525.1	Oncorhynchus mykiss	ganglioside GM2 activator-like [Oncorhynchus mykiss]	8.1	8.11	1	4	21.72
1699	NP_001158561.1	Oncorhynchus mykiss	Replication protein A 14 kDa subunit [Oncorhynchus mykiss]	8.09	8.09	1	4	42.15
1700	XP_021421009.1	Oncorhynchus mykiss	C-reactive protein-like [Oncorhynchus mykiss]	8.08	8.09	1	4	19.01
1701	XP_021415405.1	Oncorhynchus mykiss	deoxyribonuclease-2-alpha-like [Oncorhynchus mykiss]	8.08	8.08	1	5	14.87
1702	XP_021441036.1	Oncorhynchus mykiss	cathepsin B-like [Oncorhynchus mykiss]	8.06	14.09	1	8	30
1703	XP_021473641.1	Oncorhynchus mykiss	membrane-associated progesterone receptor component 1-like [Oncorhynchus mykiss]	8.06	8.25	1	5	33.7
1704	XP_021473032.1	Oncorhynchus mykiss	uncharacterized protein LOC110533273 [Oncorhynchus mykiss]	8.05	12.72	2	8	11.34
1705	XP_021438573.1	Oncorhynchus mykiss	serpin H1-like [Oncorhynchus mykiss]	8.04	19.6	2	11	28.4
1706	XP_021469836.1	Oncorhynchus mykiss	peroxisomal trans-2-enoyl-CoA reductase [Oncorhynchus mykiss]	8.04	8.18	1	5	18.79
1707	XP_021446725.1	Oncorhynchus mykiss	serine/threonine-protein phosphatase 2A 55 kDa regulatory subunit B alpha isoform-like [Oncorhynchus mykiss]	8.04	8.16	3	4	10.04
1708	NP_001117968.1	Oncorhynchus mykiss	CD63 antigen [Oncorhynchus mykiss]	8.04	8.05	1	5	15.77
1709	XP_021451893.1	Oncorhynchus mykiss	tumor protein p63-regulated gene 1-like protein, partial [Oncorhynchus mykiss]	8.04	8.04	1	4	24.16
1710	XP_021444860.1	Oncorhynchus mykiss	guanylate kinase-like isoform X3 [Oncorhynchus mykiss]	8.03	8.14	3	6	25.25
1711	XP_021463484.1	Oncorhynchus mykiss	huntingtin-interacting protein K-like isoform X2 [Oncorhynchus mykiss]	8.03	8.03	3	4	33.88
1712	XP_021466904.1	Oncorhynchus mykiss	neural precursor cell expressed, developmentally down-regulated 8 isoform X1 [Oncorhynchus mykiss]	8.03	8.03	6	4	30.56
1713	XP_021455118.1	Oncorhynchus mykiss	multifunctional protein ADE2-like isoform X2 [Oncorhynchus mykiss]	8.02	33.08	2	18	43.76
1714	XP_021481262.1	Oncorhynchus mykiss	ATP-dependent RNA helicase DDX42-like isoform X2 [Oncorhynchus mykiss]	8.02	8.26	4	5	5.269
1715	NP_001117836.1	Oncorhynchus mykiss	40S ribosomal protein S20 [Oncorhynchus mykiss]	8.02	8.02	1	4	29.41
1716	XP_021413550.1	Oncorhynchus mykiss	hemoglobin subunit alpha-4-like [Oncorhynchus mykiss]	8.01	32.02	1	24	76.22
1717	XP_021436382.1	Oncorhynchus mykiss	reticulon-4-like isoform X2 [Oncorhynchus mykiss]	8.01	13.79	6	7	8.674
1718	XP_021459433.1	Oncorhynchus mykiss	basigin-like [Oncorhynchus mykiss]	8.01	8.08	1	4	21.4
1719	XP_021456633.1	Oncorhynchus mykiss	ADP-ribosylation factor-like protein 1 [Oncorhynchus mykiss]	8.01	8.01	3	4	28.18
1720	XP_021419817.1	Oncorhynchus mykiss	fish-egg lectin-like [Oncorhynchus mykiss]	8.01	8.01	2	4	26.67
1721	XP_021452021.1	Oncorhynchus mykiss	myosin heavy chain, fast skeletal muscle-like [Oncorhynchus mykiss]	8	280.52	1	162	63.17
1722	XP_021423224.1	Oncorhynchus mykiss	DNA replication licensing factor mcm2-like [Oncorhynchus mykiss]	8	61.58	1	37	42.86
1723	XP_021479552.1	Oncorhynchus mykiss	40S ribosomal protein S3-like [Oncorhynchus mykiss]	8	44.59	2	22	76.4
1724	XP_021443148.1	Oncorhynchus mykiss	flavin reductase (NADPH)-like [Oncorhynchus mykiss]	8	25.95	1	14	49.28
1725	NP_001117678.1	Oncorhynchus mykiss	collagen a3(I) precursor [Oncorhynchus mykiss]	8	19.31	1	13	8.025
1726	XP_021463247.1	Oncorhynchus mykiss	60S acidic ribosomal protein P2-like [Oncorhynchus mykiss]	8	14	1	9	77.19
1727	XP_021480106.1	Oncorhynchus mykiss	uncharacterized protein LOC110537948 [Oncorhynchus mykiss]	8	12	1	8	58.74
1728	XP_021434637.1	Oncorhynchus mykiss	fibrous sheath CABYR-binding protein-like [Oncorhynchus mykiss]	8	8.03	1	4	8.532
1729	sp|P00761|TRYP_PIG	PIG	Trypsin OS=Sus scrofa PE=1 SV=1	8	8	1	10	25.11
1730	XP_021477621.1	Oncorhynchus mykiss	protein S100-A1-like isoform X2 [Oncorhynchus mykiss]	8	8	2	4	51.49
1731	XP_021473812.1	Oncorhynchus mykiss	non-histone chromosomal protein HMG-14-like [Oncorhynchus mykiss]	8	8	1	4	62.07
1732	XP_021468125.1	Oncorhynchus mykiss	40S ribosomal protein S29 [Oncorhynchus mykiss]	8	8	1	6	53.57
1733	XP_021462617.1	Oncorhynchus mykiss	NADH dehydrogenase [ubiquinone] iron-sulfur protein 3, mitochondrial-like [Oncorhynchus mykiss]	8	8	2	4	19.22
1734	XP_021456417.1	Oncorhynchus mykiss	ras-related protein Rab-32-like [Oncorhynchus mykiss]	8	8	2	4	20.19
1735	XP_021427930.1	Oncorhynchus mykiss	SH3 domain-binding glutamic acid-rich-like protein 3 [Oncorhynchus mykiss]	8	8	3	5	41.3
1736	NP_008293.1	Oncorhynchus mykiss	cytochrome c oxidase subunit II (mitochondrion) [Oncorhynchus mykiss]	8	8	1	5	23.04
1737	NP_001158648.1	Oncorhynchus mykiss	Vacuolar ATP synthase subunit G 1 [Oncorhynchus mykiss]	8	8	3	5	47.46
1738	XP_021427214.1	Oncorhynchus mykiss	ATP synthase-coupling factor 6, mitochondrial-like [Oncorhynchus mykiss]	7.98	8.1	2	4	38.89
1739	XP_021425787.1	Oncorhynchus mykiss	dynactin subunit 2 [Oncorhynchus mykiss]	7.97	8.05	1	6	15.84
1740	XP_021436559.1	Oncorhynchus mykiss	phosphoglycerate mutase 1-like [Oncorhynchus mykiss]	7.95	20.95	1	11	57.87
1741	XP_021468776.1	Oncorhynchus mykiss	5'-3' exoribonuclease 1-like isoform X3 [Oncorhynchus mykiss]	7.94	8.42	4	4	2.357
1742	NP_001117811.1	Oncorhynchus mykiss	elongation factor EF1 alpha [Oncorhynchus mykiss]	7.93	54.19	1	46	72.67
1743	XP_021438191.1	Oncorhynchus mykiss	flotillin-2-like [Oncorhynchus mykiss]	7.91	33.93	1	18	43.22
1744	XP_021433504.1	Oncorhynchus mykiss	prefoldin subunit 2-like [Oncorhynchus mykiss]	7.91	7.95	1	5	29.37
1745	XP_021471627.1	Oncorhynchus mykiss	nucleolar complex protein 2 homolog isoform X2 [Oncorhynchus mykiss]	7.89	8.15	2	5	7.843
1746	XP_021477298.1	Oncorhynchus mykiss	U4/U6.U5 tri-snRNP-associated protein 2-like [Oncorhynchus mykiss]	7.89	8.11	3	5	15.59
1747	XP_021423846.1	Oncorhynchus mykiss	calcineurin subunit B type 1 [Oncorhynchus mykiss]	7.89	7.93	3	4	34.71
1748	XP_021453156.1	Oncorhynchus mykiss	core-binding factor subunit beta isoform X2 [Oncorhynchus mykiss]	7.88	8.16	3	5	26.44
1749	XP_021465264.1	Oncorhynchus mykiss	ras-related protein rab7-like [Oncorhynchus mykiss]	7.87	24.96	4	14	65.22
1750	XP_021481242.1	Oncorhynchus mykiss	elongin-B [Oncorhynchus mykiss]	7.86	8	2	5	52.1
1751	XP_021464740.1	Oncorhynchus mykiss	cytochrome c1, heme protein, mitochondrial-like [Oncorhynchus mykiss]	7.86	7.92	2	5	20.52
1752	XP_021427535.1	Oncorhynchus mykiss	adenylyl cyclase-associated protein 1-like isoform X2 [Oncorhynchus mykiss]	7.84	47.13	2	27	52.75
1753	XP_021466989.1	Oncorhynchus mykiss	serine/threonine-protein phosphatase 4 regulatory subunit 3-like [Oncorhynchus mykiss]	7.84	8.01	5	4	6.91
1754	NP_001118217.1	Oncorhynchus mykiss	heat shock protein 70b [Oncorhynchus mykiss]	7.83	19.15	2	12	16.93
1755	XP_021467180.1	Oncorhynchus mykiss	prolyl endopeptidase-like [Oncorhynchus mykiss]	7.83	8.8	1	6	8.608
1756	XP_021458423.1	Oncorhynchus mykiss	serine/arginine-rich splicing factor 9-like [Oncorhynchus mykiss]	7.82	26.02	8	16	53.23
1757	XP_021433555.1	Oncorhynchus mykiss	dehydrogenase/reductase SDR family member 4-like isoform X1 [Oncorhynchus mykiss]	7.81	8.15	6	6	27.3
1758	XP_021454059.1	Oncorhynchus mykiss	syntaxin-7 isoform X1 [Oncorhynchus mykiss]	7.81	8.07	2	7	24.05
1759	XP_021438998.1	Oncorhynchus mykiss	ribose-phosphate pyrophosphokinase 1-like [Oncorhynchus mykiss]	7.79	15.38	6	8	29.56
1760	XP_021473700.1	Oncorhynchus mykiss	transient receptor potential cation channel subfamily V member 1-like isoform X2 [Oncorhynchus mykiss]	7.77	8.01	2	6	7.96
1761	XP_021471488.1	Oncorhynchus mykiss	peptidyl-prolyl cis-trans isomerase H isoform X2 [Oncorhynchus mykiss]	7.76	7.9	4	4	25.47
1762	XP_021466352.1	Oncorhynchus mykiss	probable ATP-dependent RNA helicase DDX27 [Oncorhynchus mykiss]	7.75	7.92	1	4	6.477
1763	XP_021478277.1	Oncorhynchus mykiss	protein ERGIC-53 isoform X2 [Oncorhynchus mykiss]	7.75	7.84	3	9	15.99
1764	XP_021449253.1	Oncorhynchus mykiss	olfactomedin-4-like [Oncorhynchus mykiss]	7.74	7.86	1	5	12.8
1765	XP_021481746.1	Oncorhynchus mykiss	reticulocalbin-3 isoform X2 [Oncorhynchus mykiss]	7.72	7.93	1	3	15.82
1766	XP_021418775.1	Oncorhynchus mykiss	kinesin-1 heavy chain [Oncorhynchus mykiss]	7.72	7.83	2	4	5.126
1767	XP_021457758.1	Oncorhynchus mykiss	short-chain specific acyl-CoA dehydrogenase, mitochondrial-like [Oncorhynchus mykiss]	7.72	7.82	2	4	10.37
1768	XP_021418758.1	Oncorhynchus mykiss	enoyl-CoA delta isomerase 2, mitochondrial-like [Oncorhynchus mykiss]	7.72	7.78	1	4	12.31
1769	XP_021470976.1	Oncorhynchus mykiss	RNA-binding protein 4.1-like isoform X4 [Oncorhynchus mykiss]	7.7	19.97	1	10	29.48
1770	XP_021415558.1	Oncorhynchus mykiss	endoplasmic reticulum-Golgi intermediate compartment protein 1 [Oncorhynchus mykiss]	7.7	7.82	1	4	16.21
1771	XP_021419663.1	Oncorhynchus mykiss	cytoskeleton-associated protein 4 [Oncorhynchus mykiss]	7.69	7.91	1	4	9.27
1772	XP_021424314.1	Oncorhynchus mykiss	isocitrate dehydrogenase [NAD] subunit beta, mitochondrial isoform X1 [Oncorhynchus mykiss]	7.69	7.79	2	5	14.91
1773	XP_021423804.1	Oncorhynchus mykiss	importin subunit alpha-1-like [Oncorhynchus mykiss]	7.69	7.79	1	5	10.08
1774	XP_021429629.1	Oncorhynchus mykiss	protein transport protein Sec23A [Oncorhynchus mykiss]	7.67	12.56	1	7	11.37
1775	XP_021468555.1	Oncorhynchus mykiss	serine--pyruvate aminotransferase-like [Oncorhynchus mykiss]	7.67	7.91	1	5	16.36
1776	XP_021456464.1	Oncorhynchus mykiss	low molecular weight phosphotyrosine protein phosphatase isoform X3 [Oncorhynchus mykiss]	7.66	7.85	3	5	28.48
1777	XP_021467903.1	Oncorhynchus mykiss	guanylate-binding protein 1-like [Oncorhynchus mykiss]	7.64	8.17	1	6	11.84
1778	XP_021429586.1	Oncorhynchus mykiss	histone-lysine N-methyltransferase setd3-like isoform X2 [Oncorhynchus mykiss]	7.64	7.92	4	5	6.871
1779	XP_021463185.1	Oncorhynchus mykiss	toll-interacting protein-like [Oncorhynchus mykiss]	7.62	7.77	2	6	21.82
1780	XP_021477492.1	Oncorhynchus mykiss	ubiquitin recognition factor in ER-associated degradation protein 1-like isoform X2 [Oncorhynchus mykiss]	7.62	7.72	3	5	14.94
1781	XP_021438913.1	Oncorhynchus mykiss	glutathione peroxidase 3-like [Oncorhynchus mykiss]	7.6	7.81	1	5	29.69
1782	XP_021424443.1	Oncorhynchus mykiss	prolargin-like [Oncorhynchus mykiss]	7.6	7.78	2	4	13.68
1783	XP_021439602.1	Oncorhynchus mykiss	saxitoxin and tetrodotoxin-binding protein 1-like [Oncorhynchus mykiss]	7.59	7.62	1	4	26.09
1784	XP_021469216.1	Oncorhynchus mykiss	microtubule-associated protein RP/EB family member 2-like isoform X1 [Oncorhynchus mykiss]	7.58	9.53	5	5	15.84
1785	XP_021479013.1	Oncorhynchus mykiss	THO complex subunit 2-like [Oncorhynchus mykiss]	7.57	7.71	3	4	2.739
1786	XP_021440109.1	Oncorhynchus mykiss	ATPase inhibitor B, mitochondrial-like [Oncorhynchus mykiss]	7.56	7.67	2	4	37.38
1787	XP_021458967.1	Oncorhynchus mykiss	guanine nucleotide-binding protein subunit beta-4-like [Oncorhynchus mykiss]	7.55	13.82	2	8	27.11
1788	XP_021429369.1	Oncorhynchus mykiss	UPF0568 protein C14orf166 homolog isoform X2 [Oncorhynchus mykiss]	7.55	7.63	2	4	20.75
1789	XP_021455306.1	Oncorhynchus mykiss	non-specific lipid-transfer protein-like [Oncorhynchus mykiss]	7.54	7.59	1	4	26.17
1790	XP_021479529.1	Oncorhynchus mykiss	heterogeneous nuclear ribonucleoprotein L-like isoform X4 [Oncorhynchus mykiss]	7.53	22.08	4	12	22.26
1791	XP_021445616.1	Oncorhynchus mykiss	profilin-2-like isoform X1 [Oncorhynchus mykiss]	7.5	13.93	2	9	58.99
1792	NP_001154122.1	Oncorhynchus mykiss	VAMP (vesicle-associated membrane protein)-associated protein A [Oncorhynchus mykiss]	7.5	7.58	1	4	20.49
1793	XP_021460559.1	Oncorhynchus mykiss	cytoplasmic FMR1-interacting protein 1 homolog, partial [Oncorhynchus mykiss]	7.49	7.54	3	4	19
1794	XP_021421975.1	Oncorhynchus mykiss	beta-catenin-like protein 1 isoform X2 [Oncorhynchus mykiss]	7.48	7.66	4	5	9.126
1795	XP_021458525.1	Oncorhynchus mykiss	pumilio homolog 3 isoform X1 [Oncorhynchus mykiss]	7.47	7.79	2	4	6.481
1796	XP_021466167.1	Oncorhynchus mykiss	inter-alpha-trypsin inhibitor heavy chain H3-like isoform X5 [Oncorhynchus mykiss]	7.45	27.51	5	16	17.77
1797	XP_021446277.1	Oncorhynchus mykiss	cell division control protein 42 homolog [Oncorhynchus mykiss]	7.44	17.87	2	10	63.87
1798	XP_021471414.1	Oncorhynchus mykiss	60S ribosomal protein L22 [Oncorhynchus mykiss]	7.44	7.49	2	4	44.27
1799	XP_021439262.1	Oncorhynchus mykiss	stress-70 protein, mitochondrial-like [Oncorhynchus mykiss]	7.43	68.56	1	43	55.64
1800	XP_021437685.1	Oncorhynchus mykiss	phospholipase D3-like [Oncorhynchus mykiss]	7.43	9.73	2	6	13.81
1801	XP_021461692.1	Oncorhynchus mykiss	drebrin-like protein B isoform X4 [Oncorhynchus mykiss]	7.42	24.99	4	14	35.1
1802	XP_021445717.1	Oncorhynchus mykiss	ras-related protein Rab-18-B-like [Oncorhynchus mykiss]	7.42	9.62	1	5	27.18
1803	sp|P02769|ALBU_BOVIN	BOVIN	Serum albumin OS=Bos taurus GN=ALB PE=1 SV=4	7.42	7.55	1	4	4.942
1804	XP_021428254.1	Oncorhynchus mykiss	ras-related protein Rab-5A [Oncorhynchus mykiss]	7.41	14.17	3	9	43.98
1805	XP_021480534.1	Oncorhynchus mykiss	complement C1q-like protein 2 [Oncorhynchus mykiss]	7.41	7.49	1	5	25.32
1806	XP_021441032.1	Oncorhynchus mykiss	thioredoxin-related transmembrane protein 1-like [Oncorhynchus mykiss]	7.4	7.5	1	4	14.47
1807	XP_021460225.1	Oncorhynchus mykiss	carnitine O-palmitoyltransferase 2, mitochondrial [Oncorhynchus mykiss]	7.39	7.66	1	4	7.97
1808	NP_001154101.1	Oncorhynchus mykiss	Crystallin J1A [Oncorhynchus mykiss]	7.39	7.52	2	4	27.78
1809	XP_021427154.1	Oncorhynchus mykiss	quinone oxidoreductase-like protein 1 isoform X2 [Oncorhynchus mykiss]	7.37	7.61	6	4	14.33
1810	XP_021430467.1	Oncorhynchus mykiss	tryptophan--tRNA ligase, cytoplasmic [Oncorhynchus mykiss]	7.37	7.56	1	4	10.78
1811	XP_021457719.1	Oncorhynchus mykiss	5'-AMP-activated protein kinase catalytic subunit alpha-1-like [Oncorhynchus mykiss]	7.36	7.53	4	4	10.71
1812	XP_021477662.1	Oncorhynchus mykiss	ictacalcin-like [Oncorhynchus mykiss]	7.36	7.49	2	5	50
1813	XP_021446929.1	Oncorhynchus mykiss	neutral alpha-glucosidase AB-like [Oncorhynchus mykiss]	7.35	16.49	1	10	9.619
1814	XP_021459082.1	Oncorhynchus mykiss	rab GTPase-activating protein 1-like [Oncorhynchus mykiss]	7.35	7.61	1	4	4.485
1815	XP_021480231.1	Oncorhynchus mykiss	3-mercaptopyruvate sulfurtransferase-like [Oncorhynchus mykiss]	7.35	7.59	1	7	18.92
1816	XP_021477732.1	Oncorhynchus mykiss	gamma-glutamyl hydrolase-like [Oncorhynchus mykiss]	7.35	7.54	1	4	10.09
1817	XP_021418114.1	Oncorhynchus mykiss	V-type proton ATPase catalytic subunit A-like [Oncorhynchus mykiss]	7.34	53.55	1	29	53.65
1818	XP_021479778.1	Oncorhynchus mykiss	dihydropyrimidinase-related protein 3-like isoform X1 [Oncorhynchus mykiss]	7.32	7.57	2	5	6.755
1819	XP_021420264.1	Oncorhynchus mykiss	ATP synthase subunit g, mitochondrial-like [Oncorhynchus mykiss]	7.32	7.37	1	4	51.46
1820	XP_021479797.1	Oncorhynchus mykiss	septin-8-A isoform X1 [Oncorhynchus mykiss]	7.3	15.62	3	8	18.35
1821	XP_021471494.1	Oncorhynchus mykiss	cytosolic acyl coenzyme A thioester hydrolase [Oncorhynchus mykiss]	7.3	7.35	1	4	12.66
1822	XP_021469396.1	Oncorhynchus mykiss	rho GTPase-activating protein 30-like isoform X5 [Oncorhynchus mykiss]	7.29	7.39	6	5	2.671
1823	XP_021463137.1	Oncorhynchus mykiss	programmed cell death protein 5-like isoform X2 [Oncorhynchus mykiss]	7.29	7.35	2	4	37.01
1824	XP_021441051.1	Oncorhynchus mykiss	EMILIN-1-like [Oncorhynchus mykiss]	7.28	7.58	1	5	4.822
1825	XP_021425646.1	Oncorhynchus mykiss	glutathione peroxidase 1 [Oncorhynchus mykiss]	7.25	9.5	1	5	28.37
1826	XP_021468780.1	Oncorhynchus mykiss	protein phosphatase 1 regulatory subunit 7 [Oncorhynchus mykiss]	7.25	7.31	1	4	10.93
1827	XP_021426214.1	Oncorhynchus mykiss	trafficking protein particle complex subunit 3 isoform X1 [Oncorhynchus mykiss]	7.25	7.29	3	4	23.33
1828	XP_021429272.1	Oncorhynchus mykiss	annexin A2-B-like [Oncorhynchus mykiss]	7.22	9.46	1	5	40.5
1829	XP_021453054.1	Oncorhynchus mykiss	putative methyltransferase DDB_G0268948 [Oncorhynchus mykiss]	7.22	7.43	1	5	22.14
1830	XP_021450218.1	Oncorhynchus mykiss	DNA-directed RNA polymerase II subunit RPB3 [Oncorhynchus mykiss]	7.22	7.36	1	4	13.11
1831	XP_021467719.1	Oncorhynchus mykiss	CAD protein isoform X3 [Oncorhynchus mykiss]	7.21	59.87	3	31	13.41
1832	XP_021454056.1	Oncorhynchus mykiss	talin-2-like isoform X2 [Oncorhynchus mykiss]	7.21	18.97	3	12	4.868
1833	XP_021430681.1	Oncorhynchus mykiss	ribosomal protein S6 kinase 2 alpha-like [Oncorhynchus mykiss]	7.18	19.03	1	11	15.28
1834	XP_021432542.1	Oncorhynchus mykiss	ras-related protein Rab-8B [Oncorhynchus mykiss]	7.18	15.68	1	9	45.37
1835	NP_001154085.1	Oncorhynchus mykiss	3'(2'),5'-bisphosphate nucleotidase 1 [Oncorhynchus mykiss]	7.18	7.35	1	4	15.21
1836	XP_021472493.1	Oncorhynchus mykiss	isocitrate dehydrogenase [NAD] subunit gamma, mitochondrial-like [Oncorhynchus mykiss]	7.18	7.28	3	4	10.18
1837	XP_021454956.1	Oncorhynchus mykiss	enoyl-CoA hydratase domain-containing protein 2, mitochondrial isoform X1 [Oncorhynchus mykiss]	7.17	7.63	3	4	14.46
1838	XP_021460184.1	Oncorhynchus mykiss	exocyst complex component 2 [Oncorhynchus mykiss]	7.17	7.61	3	5	6.392
1839	XP_021457665.1	Oncorhynchus mykiss	transcription factor BTF3 [Oncorhynchus mykiss]	7.17	7.3	5	7	35.19
1840	XP_021439805.1	Oncorhynchus mykiss	electron transfer flavoprotein-ubiquinone oxidoreductase, mitochondrial isoform X2 [Oncorhynchus mykiss]	7.16	7.3	3	5	9.032
1841	XP_021473640.1	Oncorhynchus mykiss	phosphoglycerate kinase [Oncorhynchus mykiss]	7.14	33.52	1	20	45.08
1842	XP_021421636.1	Oncorhynchus mykiss	G-protein coupled receptor 182-like [Oncorhynchus mykiss]	7.13	7.74	1	6	16.07
1843	XP_021427549.1	Oncorhynchus mykiss	acyl-protein thioesterase 2-like isoform X2 [Oncorhynchus mykiss]	7.13	7.26	2	5	34.05
1844	XP_021427782.1	Oncorhynchus mykiss	T-complex protein 1 subunit gamma [Oncorhynchus mykiss]	7.1	43.23	1	21	44.44
1845	XP_021471774.1	Oncorhynchus mykiss	spermidine synthase [Oncorhynchus mykiss]	7.1	7.46	1	5	20.07
1846	XP_021446845.1	Oncorhynchus mykiss	FUN14 domain-containing protein 1A-like [Oncorhynchus mykiss]	7.1	7.26	1	4	23.87
1847	XP_021471348.1	Oncorhynchus mykiss	choline dehydrogenase, mitochondrial [Oncorhynchus mykiss]	7.08	7.3	1	5	8.852
1848	XP_021415052.1	Oncorhynchus mykiss	hsp70-binding protein 1-like isoform X2 [Oncorhynchus mykiss]	7.08	7.18	6	4	15.96
1849	XP_021437549.1	Oncorhynchus mykiss	cullin-3-like isoform X2 [Oncorhynchus mykiss]	7.07	7.26	5	4	6.91
1850	XP_021445885.1	Oncorhynchus mykiss	complement factor B isoform X2 [Oncorhynchus mykiss]	7.05	15.17	3	8	10.35
1851	XP_021460341.1	Oncorhynchus mykiss	pre-mRNA-splicing factor 38A [Oncorhynchus mykiss]	7.04	7.15	2	4	12.5
1852	XP_021438885.1	Oncorhynchus mykiss	magnesium transporter protein 1 [Oncorhynchus mykiss]	7.03	7.33	1	6	18.13
1853	XP_021416208.1	Oncorhynchus mykiss	proteasome subunit beta type-7-like [Oncorhynchus mykiss]	7.03	7.23	1	4	15.83
1854	XP_021445009.1	Oncorhynchus mykiss	vacuolar protein sorting-associated protein 4B isoform X2 [Oncorhynchus mykiss]	7.02	7.18	4	5	14.16
1855	XP_021477479.1	Oncorhynchus mykiss	voltage-dependent anion-selective channel protein 2-like isoform X2 [Oncorhynchus mykiss]	6.98	18.7	6	13	36.65
1856	XP_021429547.1	Oncorhynchus mykiss	synaptosomal-associated protein 23 isoform X2 [Oncorhynchus mykiss]	6.98	7.29	2	5	21.4
1857	XP_021446339.1	Oncorhynchus mykiss	cytochrome c oxidase subunit 5B, mitochondrial-like [Oncorhynchus mykiss]	6.98	7.06	1	4	34.92
1858	XP_021460428.1	Oncorhynchus mykiss	lon protease homolog, mitochondrial [Oncorhynchus mykiss]	6.97	7.2	1	5	5.621
1859	XP_021473669.1	Oncorhynchus mykiss	G protein-coupled receptor kinase 6-like [Oncorhynchus mykiss]	6.97	7.12	2	4	10.26
1860	XP_021424395.1	Oncorhynchus mykiss	serine/threonine-protein kinase 38-like [Oncorhynchus mykiss]	6.95	7.16	5	4	7.173
1861	XP_021469621.1	Oncorhynchus mykiss	splicing factor 3A subunit 2-like [Oncorhynchus mykiss]	6.95	7.14	3	4	15.58
1862	XP_021461815.1	Oncorhynchus mykiss	uncharacterized protein LOC110525740 isoform X1 [Oncorhynchus mykiss]	6.94	18.53	5	11	8.274
1863	NP_001118110.1	Oncorhynchus mykiss	calcium/calmodulin-dependent protein kinase I [Oncorhynchus mykiss]	6.93	7.63	4	5	11.34
1864	XP_021478555.1	Oncorhynchus mykiss	exportin-7-like isoform X9 [Oncorhynchus mykiss]	6.92	7.47	16	6	6.928
1865	XP_021461132.1	Oncorhynchus mykiss	RNA cytidine acetyltransferase [Oncorhynchus mykiss]	6.9	7.23	1	5	6.94
1866	XP_021473364.1	Oncorhynchus mykiss	ribosomal oxygenase 2 [Oncorhynchus mykiss]	6.9	7.06	1	4	7.216
1867	XP_021422485.1	Oncorhynchus mykiss	MAP kinase-activated protein kinase 2-like isoform X2 [Oncorhynchus mykiss]	6.9	7.06	3	4	11.37
1868	XP_021419117.1	Oncorhynchus mykiss	transportin-3-like isoform X2 [Oncorhynchus mykiss]	6.88	7.15	3	5	5.646
1869	XP_021441163.1	Oncorhynchus mykiss	DNA-directed RNA polymerases I, II, and III subunit RPABC1-like [Oncorhynchus mykiss]	6.88	7.04	2	4	30
1870	XP_021416101.1	Oncorhynchus mykiss	protein S100-A13-like [Oncorhynchus mykiss]	6.88	6.95	1	3	36.54
1871	XP_021440576.1	Oncorhynchus mykiss	RNA-binding protein 12B-like isoform X1 [Oncorhynchus mykiss]	6.87	7.05	3	3	4.863
1872	XP_021447858.1	Oncorhynchus mykiss	keratin, type I cytoskeletal 9-like isoform X5 [Oncorhynchus mykiss]	6.86	11.27	9	6	34.01
1873	XP_021445951.1	Oncorhynchus mykiss	ependymin-like [Oncorhynchus mykiss]	6.86	6.92	1	4	21.96
1874	XP_021425868.1	Oncorhynchus mykiss	acyl-CoA dehydrogenase family member 9, mitochondrial [Oncorhynchus mykiss]	6.85	7.17	1	6	10.19
1875	XP_021443945.1	Oncorhynchus mykiss	unconventional myosin-XVIIIa-like [Oncorhynchus mykiss]	6.84	7.18	1	5	2.136
1876	XP_021466385.1	Oncorhynchus mykiss	SWI/SNF-related matrix-associated actin-dependent regulator of chromatin subfamily D member 1-like [Oncorhynchus mykiss]	6.84	7.08	1	3	6.641
1877	XP_021468060.1	Oncorhynchus mykiss	platelet-activating factor acetylhydrolase-like [Oncorhynchus mykiss]	6.84	7.03	2	4	9.804
1878	XP_021479983.1	Oncorhynchus mykiss	phosphatidylinositol transfer protein beta isoform-like [Oncorhynchus mykiss]	6.84	6.95	1	4	15.06
1879	NP_001154111.1	Oncorhynchus mykiss	catechol O-methyltransferase domain-containing protein 1 [Oncorhynchus mykiss]	6.83	8.94	5	6	27.23
1880	XP_021460167.1	Oncorhynchus mykiss	DNA replication licensing factor MCM3 [Oncorhynchus mykiss]	6.82	10.98	1	5	6.892
1881	XP_021425893.1	Oncorhynchus mykiss	guanine nucleotide-binding protein G(o) subunit alpha [Oncorhynchus mykiss]	6.81	11.09	1	6	22.03
1882	XP_021475098.1	Oncorhynchus mykiss	U6 snRNA-associated Sm-like protein LSm6 [Oncorhynchus mykiss]	6.8	7.01	5	4	42.5
1883	XP_021443381.1	Oncorhynchus mykiss	E3 ubiquitin-protein ligase TRIP12-like isoform X3 [Oncorhynchus mykiss]	6.78	6.85	17	3	1.607
1884	XP_021477086.1	Oncorhynchus mykiss	probable cytosolic iron-sulfur protein assembly protein CIAO1 isoform X1 [Oncorhynchus mykiss]	6.77	6.89	2	4	12.65
1885	XP_021472556.1	Oncorhynchus mykiss	serine--tRNA ligase, cytoplasmic-like [Oncorhynchus mykiss]	6.76	44.71	1	24	50.49
1886	XP_021480709.1	Oncorhynchus mykiss	calponin-1-like [Oncorhynchus mykiss]	6.76	6.88	2	4	18.24
1887	XP_021451933.1	Oncorhynchus mykiss	microfibril-associated glycoprotein 4-like [Oncorhynchus mykiss]	6.75	6.8	1	3	14.41
1888	XP_021476600.1	Oncorhynchus mykiss	uncharacterized protein LOC110535723 [Oncorhynchus mykiss]	6.75	6.78	4	4	12.5
1889	XP_021421395.1	Oncorhynchus mykiss	TAR DNA-binding protein 43-like [Oncorhynchus mykiss]	6.74	11.01	2	5	15.79
1890	XP_021418588.1	Oncorhynchus mykiss	protein FAM49B-like [Oncorhynchus mykiss]	6.73	13.26	3	9	28.75
1891	XP_021470326.1	Oncorhynchus mykiss	arachidonate 12-lipoxygenase, 12S-type-like [Oncorhynchus mykiss]	6.73	7.02	1	3	4.925
1892	XP_021462827.1	Oncorhynchus mykiss	nucleolysin TIAR isoform X2 [Oncorhynchus mykiss]	6.72	9.18	6	5	13.23
1893	XP_021479189.1	Oncorhynchus mykiss	uncharacterized protein LOC110537454 [Oncorhynchus mykiss]	6.71	6.99	5	4	1.697
1894	XP_021476111.1	Oncorhynchus mykiss	DNA polymerase alpha catalytic subunit [Oncorhynchus mykiss]	6.71	6.97	1	5	3.956
1895	NP_001158702.1	Oncorhynchus mykiss	WD repeat-containing protein 82 [Oncorhynchus mykiss]	6.71	6.93	1	5	11.82
1896	XP_021481743.1	Oncorhynchus mykiss	ADP-ribose pyrophosphatase, mitochondrial [Oncorhynchus mykiss]	6.71	6.75	1	4	10.66
1897	XP_021459832.1	Oncorhynchus mykiss	probable phospholipid-transporting ATPase IF isoform X9 [Oncorhynchus mykiss]	6.69	6.99	15	4	3.853
1898	XP_021438590.1	Oncorhynchus mykiss	ES1 protein homolog, mitochondrial-like [Oncorhynchus mykiss]	6.69	6.8	1	4	19.64
1899	XP_021420369.1	Oncorhynchus mykiss	uncharacterized protein C17orf62 homolog [Oncorhynchus mykiss]	6.69	6.74	2	3	10.84
1900	XP_021465901.1	Oncorhynchus mykiss	voltage-gated hydrogen channel 1-like [Oncorhynchus mykiss]	6.69	6.73	2	3	9.211
1901	XP_021429538.1	Oncorhynchus mykiss	cysteine-rich protein 1 [Oncorhynchus mykiss]	6.68	6.72	1	6	67.95
1902	XP_021480491.1	Oncorhynchus mykiss	cytosolic 5'-nucleotidase 3-like [Oncorhynchus mykiss]	6.67	6.95	2	4	15.57
1903	XP_021452833.1	Oncorhynchus mykiss	histone acetyltransferase type B catalytic subunit [Oncorhynchus mykiss]	6.67	6.81	1	4	12.8
1904	XP_021420297.1	Oncorhynchus mykiss	nucleolar and coiled-body phosphoprotein 1 isoform X6 [Oncorhynchus mykiss]	6.67	6.77	6	3	5.599
1905	XP_021413112.1	Oncorhynchus mykiss	ribonuclease H2 subunit A [Oncorhynchus mykiss]	6.64	6.66	4	4	15.86
1906	XP_021431896.1	Oncorhynchus mykiss	COP9 signalosome complex subunit 1 isoform X2 [Oncorhynchus mykiss]	6.63	6.93	3	4	9.524
1907	XP_021448979.1	Oncorhynchus mykiss	interleukin enhancer-binding factor 2 homolog [Oncorhynchus mykiss]	6.63	6.87	1	5	15.52
1908	XP_021468064.1	Oncorhynchus mykiss	splicing factor 3B subunit 6 isoform X2 [Oncorhynchus mykiss]	6.63	6.73	4	4	40.8
1909	XP_021465471.1	Oncorhynchus mykiss	mRNA turnover protein 4 homolog [Oncorhynchus mykiss]	6.63	6.66	2	3	13.75
1910	XP_021467813.1	Oncorhynchus mykiss	WD repeat-containing protein 26 isoform X2 [Oncorhynchus mykiss]	6.62	6.7	4	6	8.153
1911	XP_021468702.1	Oncorhynchus mykiss	sulfotransferase 6B1-like [Oncorhynchus mykiss]	6.61	6.74	1	5	17.33
1912	XP_021421690.1	Oncorhynchus mykiss	V-type proton ATPase subunit S1-like [Oncorhynchus mykiss]	6.61	6.64	2	3	9.287
1913	XP_021446590.1	Oncorhynchus mykiss	surfeit locus protein 4 isoform X2 [Oncorhynchus mykiss]	6.6	6.62	2	3	14.13
1914	XP_021425037.1	Oncorhynchus mykiss	ATPase family AAA domain-containing protein 3-like [Oncorhynchus mykiss]	6.59	6.87	1	6	6.847
1915	XP_021474236.1	Oncorhynchus mykiss	cofilin-2-like [Oncorhynchus mykiss]	6.58	35.23	1	22	67.07
1916	XP_021460611.1	Oncorhynchus mykiss	tumor necrosis factor receptor type 1-associated DEATH domain protein isoform X1 [Oncorhynchus mykiss]	6.58	6.6	3	3	15.33
1917	XP_021445701.1	Oncorhynchus mykiss	serine/arginine repetitive matrix protein 1-like [Oncorhynchus mykiss]	6.56	6.64	1	4	7.617
1918	XP_021476743.1	Oncorhynchus mykiss	alpha-1-antitrypsin-like isoform X7 [Oncorhynchus mykiss]	6.56	6.59	13	3	4.096
1919	XP_021456718.1	Oncorhynchus mykiss	serine/arginine-rich splicing factor 5-like [Oncorhynchus mykiss]	6.55	10.72	4	8	17.67
1920	XP_021475538.1	Oncorhynchus mykiss	non-syndromic hearing impairment protein 5 homolog isoform X2 [Oncorhynchus mykiss]	6.55	6.64	3	3	5.35
1921	XP_021441678.1	Oncorhynchus mykiss	adenine phosphoribosyltransferase-like [Oncorhynchus mykiss]	6.53	6.81	1	3	18.68
1922	XP_021464835.1	Oncorhynchus mykiss	DNA-directed RNA polymerases I, II, and III subunit RPABC3 [Oncorhynchus mykiss]	6.53	6.55	1	3	28
1923	XP_021415489.1	Oncorhynchus mykiss	programmed cell death 6-interacting protein-like [Oncorhynchus mykiss]	6.52	22.19	1	12	34
1924	XP_021463545.1	Oncorhynchus mykiss	LDLR chaperone MESD-like [Oncorhynchus mykiss]	6.52	6.63	3	4	18.81
1925	XP_021461120.1	Oncorhynchus mykiss	tyrosine-protein kinase CSK-like [Oncorhynchus mykiss]	6.51	17.06	1	9	23.28
1926	XP_021417877.1	Oncorhynchus mykiss	C-type lectin domain family 4 member E-like [Oncorhynchus mykiss]	6.5	8.78	2	5	25.2
1927	XP_021470306.1	Oncorhynchus mykiss	glutaredoxin 3-like [Oncorhynchus mykiss]	6.5	6.6	1	4	19.13
1928	XP_021437474.1	Oncorhynchus mykiss	RNA-binding protein 8A isoform X2 [Oncorhynchus mykiss]	6.5	6.56	5	4	24.35
1929	XP_021472187.1	Oncorhynchus mykiss	tyrosine-protein phosphatase non-receptor type 1-like [Oncorhynchus mykiss]	6.49	14.09	1	9	17.49
1930	XP_021468491.1	Oncorhynchus mykiss	profilin-2-like isoform X2 [Oncorhynchus mykiss]	6.48	10.62	3	7	58.99
1931	XP_021429965.1	Oncorhynchus mykiss	charged multivesicular body protein 3-like isoform X1 [Oncorhynchus mykiss]	6.48	6.79	3	4	18.72
1932	XP_021446775.1	Oncorhynchus mykiss	prosaposin-like isoform X1 [Oncorhynchus mykiss]	6.48	6.56	1	3	10.14
1933	XP_021479365.1	Oncorhynchus mykiss	nuclear pore complex protein Nup88 [Oncorhynchus mykiss]	6.48	6.52	1	3	5.075
1934	XP_021428132.1	Oncorhynchus mykiss	small nuclear ribonucleoprotein Sm D1 [Oncorhynchus mykiss]	6.46	6.48	3	5	37.82
1935	XP_021449042.1	Oncorhynchus mykiss	CD9 antigen-like [Oncorhynchus mykiss]	6.45	6.52	1	4	22.37
1936	XP_021434469.1	Oncorhynchus mykiss	inosine-uridine preferring nucleoside hydrolase-like isoform X2 [Oncorhynchus mykiss]	6.43	6.45	2	3	9.091
1937	XP_021463168.1	Oncorhynchus mykiss	eukaryotic translation initiation factor 3 subunit A-like isoform X6 [Oncorhynchus mykiss]	6.42	92.12	6	50	36.86
1938	XP_021474505.1	Oncorhynchus mykiss	uncharacterized protein LOC110534139 isoform X6 [Oncorhynchus mykiss]	6.42	6.52	11	3	1.195
1939	XP_021447790.1	Oncorhynchus mykiss	intercellular adhesion molecule 1-like isoform X3 [Oncorhynchus mykiss]	6.42	6.44	4	3	10.41
1940	XP_021420187.1	Oncorhynchus mykiss	alpha-enolase-like [Oncorhynchus mykiss]	6.41	56.59	1	35	73.82
1941	XP_021457246.1	Oncorhynchus mykiss	serine palmitoyltransferase 1 [Oncorhynchus mykiss]	6.41	6.54	1	4	10.38
1942	XP_021423270.1	Oncorhynchus mykiss	vascular cell adhesion protein 1-like isoform X2 [Oncorhynchus mykiss]	6.41	6.53	3	6	17.18
1943	XP_021420678.1	Oncorhynchus mykiss	chromobox protein homolog 1 isoform X3 [Oncorhynchus mykiss]	6.4	8.48	5	4	29.28
1944	XP_021447396.1	Oncorhynchus mykiss	WASH complex subunit 5 [Oncorhynchus mykiss]	6.4	6.87	1	3	2.847
1945	XP_021423391.1	Oncorhynchus mykiss	ATPase asna1-like [Oncorhynchus mykiss]	6.4	6.49	2	4	15.84
1946	XP_021433285.1	Oncorhynchus mykiss	probable 2-oxoglutarate dehydrogenase E1 component DHKTD1, mitochondrial isoform X1 [Oncorhynchus mykiss]	6.39	6.48	2	4	6.566
1947	XP_021419827.1	Oncorhynchus mykiss	nuclear pore complex protein Nup107-like [Oncorhynchus mykiss]	6.36	6.51	1	3	7.561
1948	XP_021453574.1	Oncorhynchus mykiss	ribonuclease H2 subunit B isoform X2 [Oncorhynchus mykiss]	6.36	6.48	2	4	20.64
1949	XP_021426631.1	Oncorhynchus mykiss	ubiquitin-like-conjugating enzyme ATG3 [Oncorhynchus mykiss]	6.33	6.4	3	3	12.03
1950	XP_021467169.1	Oncorhynchus mykiss	enhancer of rudimentary homolog [Oncorhynchus mykiss]	6.32	6.34	4	3	34.62
1951	XP_021413313.1	Oncorhynchus mykiss	putative all-trans-retinol 13,14-reductase [Oncorhynchus mykiss]	6.31	6.44	1	3	7.225
1952	XP_021458550.1	Oncorhynchus mykiss	protein PBDC1-like [Oncorhynchus mykiss]	6.31	6.41	1	3	19.88
1953	XP_021420701.1	Oncorhynchus mykiss	syntaxin-4-like [Oncorhynchus mykiss]	6.31	6.37	3	3	12.16
1954	NP_001118077.1	Oncorhynchus mykiss	C-type mannose-binding lectin precursor [Oncorhynchus mykiss]	6.3	8.35	1	5	30.81
1955	XP_021453823.1	Oncorhynchus mykiss	steroid 21-hydroxylase-like [Oncorhynchus mykiss]	6.29	6.98	2	4	10.84
1956	XP_021457406.1	Oncorhynchus mykiss	serine/threonine-protein phosphatase 2A activator [Oncorhynchus mykiss]	6.29	6.37	1	4	11.95
1957	XP_021478070.1	Oncorhynchus mykiss	nuclear pore complex glycoprotein p62 isoform X1 [Oncorhynchus mykiss]	6.29	6.35	5	3	7.719
1958	XP_021422968.1	Oncorhynchus mykiss	canalicular multispecific organic anion transporter 2 [Oncorhynchus mykiss]	6.28	6.37	2	4	3.294
1959	XP_021417186.1	Oncorhynchus mykiss	tyrosine-protein kinase BTK isoform X2 [Oncorhynchus mykiss]	6.27	6.42	3	3	5.521
1960	XP_021441071.1	Oncorhynchus mykiss	uncharacterized protein LOC110505920 [Oncorhynchus mykiss]	6.27	6.36	1	6	32.89
1961	XP_021427620.1	Oncorhynchus mykiss	glyceraldehyde-3-phosphate dehydrogenase-like [Oncorhynchus mykiss]	6.26	16.55	2	9	35.03
1962	XP_021434786.1	Oncorhynchus mykiss	beta-hexosaminidase subunit alpha-like [Oncorhynchus mykiss]	6.26	6.36	1	6	10.02
1963	XP_021422466.1	Oncorhynchus mykiss	cytosolic sulfotransferase 2-like [Oncorhynchus mykiss]	6.26	6.28	1	3	14.97
1964	XP_021463659.1	Oncorhynchus mykiss	methylthioribulose-1-phosphate dehydratase [Oncorhynchus mykiss]	6.26	6.28	4	4	14.74
1965	XP_021456221.1	Oncorhynchus mykiss	lamin-B receptor-like [Oncorhynchus mykiss]	6.24	24.04	2	13	17.72
1966	XP_021447460.1	Oncorhynchus mykiss	plastin-3-like, partial [Oncorhynchus mykiss]	6.24	17.53	1	12	24.37
1967	XP_021449737.1	Oncorhynchus mykiss	ras-related protein Rab-25-like [Oncorhynchus mykiss]	6.24	8.54	5	4	17.06
1968	XP_021423522.1	Oncorhynchus mykiss	pseudouridylate synthase 7 homolog isoform X2 [Oncorhynchus mykiss]	6.24	6.46	4	5	9.418
1969	XP_021480890.1	Oncorhynchus mykiss	primary amine oxidase, liver isozyme-like [Oncorhynchus mykiss]	6.24	6.42	2	4	7.602
1970	XP_021423772.1	Oncorhynchus mykiss	E3 ubiquitin/ISG15 ligase TRIM25-like isoform X2 [Oncorhynchus mykiss]	6.23	6.32	4	3	5.224
1971	XP_021424978.1	Oncorhynchus mykiss	methylosome protein 50-like [Oncorhynchus mykiss]	6.23	6.28	1	3	8.876
1972	XP_021453204.1	Oncorhynchus mykiss	titin-like isoform X3 [Oncorhynchus mykiss]	6.22	16.91	8	6	0.1885
1973	XP_021469760.1	Oncorhynchus mykiss	ran-binding protein 3-like isoform X2 [Oncorhynchus mykiss]	6.22	6.24	4	3	8.917
1974	XP_021458995.1	Oncorhynchus mykiss	dynamin-like 120 kDa protein, mitochondrial isoform X6 [Oncorhynchus mykiss]	6.21	6.3	8	3	3.888
1975	XP_021422215.1	Oncorhynchus mykiss	cAMP-dependent protein kinase type II-alpha regulatory subunit-like isoform X2 [Oncorhynchus mykiss]	6.2	19.41	2	10	31.9
1976	NP_001154143.1	Oncorhynchus mykiss	40S ribosomal protein S13 [Oncorhynchus mykiss]	6.2	18.78	1	10	49.67
1977	XP_021455813.1	Oncorhynchus mykiss	galectin-8-like [Oncorhynchus mykiss]	6.2	6.3	1	3	12.1
1978	XP_021435312.1	Oncorhynchus mykiss	translin [Oncorhynchus mykiss]	6.19	6.25	1	5	14.98
1979	XP_021426623.1	Oncorhynchus mykiss	vacuolar protein sorting-associated protein 16 homolog [Oncorhynchus mykiss]	6.19	6.2	2	3	5.509
1980	XP_021481469.1	Oncorhynchus mykiss	cytokine receptor-like factor 3 [Oncorhynchus mykiss]	6.18	6.19	1	3	32.43
1981	XP_021421399.1	Oncorhynchus mykiss	dihydropteridine reductase-like [Oncorhynchus mykiss]	6.17	6.22	1	4	21.43
1982	XP_021472606.1	Oncorhynchus mykiss	small nuclear ribonucleoprotein G [Oncorhynchus mykiss]	6.16	6.29	2	3	26.32
1983	XP_021416741.1	Oncorhynchus mykiss	cleavage stimulation factor subunit 2 isoform X4 [Oncorhynchus mykiss]	6.16	6.23	7	4	6.897
1984	XP_021421482.1	Oncorhynchus mykiss	prostaglandin E synthase 3-like [Oncorhynchus mykiss]	6.16	6.17	1	3	20.5
1985	XP_021425640.1	Oncorhynchus mykiss	probable protein BRICK1-A [Oncorhynchus mykiss]	6.15	6.21	3	4	31.43
1986	XP_021464984.1	Oncorhynchus mykiss	histone-lysine N-methyltransferase 2D-like isoform X1 [Oncorhynchus mykiss]	6.14	6.21	4	4	5.374
1987	XP_021480381.1	Oncorhynchus mykiss	eukaryotic translation initiation factor 1 [Oncorhynchus mykiss]	6.14	6.19	3	4	24.78
1988	XP_021449442.1	Oncorhynchus mykiss	nucleoporin seh1-like [Oncorhynchus mykiss]	6.12	6.18	2	4	16.53
1989	XP_021437562.1	Oncorhynchus mykiss	serine/threonine-protein phosphatase 2A 65 kDa regulatory subunit A beta isoform [Oncorhynchus mykiss]	6.11	55.12	1	34	52.12
1990	XP_021423866.1	Oncorhynchus mykiss	U2 small nuclear ribonucleoprotein B''-like [Oncorhynchus mykiss]	6.11	6.3	4	4	17.81
1991	XP_021417181.1	Oncorhynchus mykiss	alpha-galactosidase A [Oncorhynchus mykiss]	6.11	6.19	1	5	13.29
1992	XP_021438923.1	Oncorhynchus mykiss	DNA-directed RNA polymerase II subunit RPB7 [Oncorhynchus mykiss]	6.11	6.16	2	3	20.93
1993	XP_021464792.1	Oncorhynchus mykiss	cytochrome c oxidase subunit 6C-1 [Oncorhynchus mykiss]	6.1	6.24	2	3	38.16
1994	NP_001154149.1	Oncorhynchus mykiss	malignant T-cell-amplified sequence 1 [Oncorhynchus mykiss]	6.1	6.11	1	3	29.83
1995	XP_021432202.1	Oncorhynchus mykiss	nucleolar RNA helicase 2-like isoform X3 [Oncorhynchus mykiss]	6.09	6.29	3	3	4.819
1996	XP_021429232.1	Oncorhynchus mykiss	pleiotropic regulator 1-like [Oncorhynchus mykiss]	6.09	6.2	2	2	6.043
1997	XP_021451497.1	Oncorhynchus mykiss	COP9 signalosome complex subunit 7a [Oncorhynchus mykiss]	6.09	6.14	3	5	18.66
1998	XP_021455745.1	Oncorhynchus mykiss	protein disulfide-isomerase A6-like [Oncorhynchus mykiss]	6.08	19.43	1	14	34.47
1999	XP_021471945.1	Oncorhynchus mykiss	leucine-rich repeat-containing protein 47 [Oncorhynchus mykiss]	6.08	6.22	1	4	8.007
[truncated: 1,651 more rows]

## Sheet: Supp table 1a, Protein groups
Protein group	Accession	Name	Species	Unused ProtScore	Total ProtScore	Confident Peptides	%Seq Cov - peptides >95% conf
1	XP_021480986.1	myosin-9-like isoform X1 [Oncorhynchus mykiss]	Oncorhynchus mykiss	334.79	334.79	218	70.88
2	XP_021449156.1	myosin heavy chain, fast skeletal muscle-like [Oncorhynchus mykiss]	Oncorhynchus mykiss	286.39	288.39	169	58.96
3	XP_021457475.1	spectrin alpha chain, non-erythrocytic 1 isoform X8 [Oncorhynchus mykiss]	Oncorhynchus mykiss	278.83	278.83	155	59.29
3	XP_021457473.1	spectrin alpha chain, non-erythrocytic 1 isoform X6 [Oncorhynchus mykiss]	Oncorhynchus mykiss	0	278.83	155	59.15
3	XP_021457471.1	spectrin alpha chain, non-erythrocytic 1 isoform X5 [Oncorhynchus mykiss]	Oncorhynchus mykiss	0	278.83	155	59.1
3	XP_021457469.1	spectrin alpha chain, non-erythrocytic 1 isoform X3 [Oncorhynchus mykiss]	Oncorhynchus mykiss	0	278.83	155	58.84
3	XP_021457468.1	spectrin alpha chain, non-erythrocytic 1 isoform X3 [Oncorhynchus mykiss]	Oncorhynchus mykiss	0	278.83	155	58.84
3	XP_021457466.1	spectrin alpha chain, non-erythrocytic 1 isoform X1 [Oncorhynchus mykiss]	Oncorhynchus mykiss	0	278.83	155	58.65
3	XP_021457477.1	spectrin alpha chain, non-erythrocytic 1 isoform X10 [Oncorhynchus mykiss]	Oncorhynchus mykiss	0	276.77	154	58.95
3	XP_021457476.1	spectrin alpha chain, non-erythrocytic 1 isoform X9 [Oncorhynchus mykiss]	Oncorhynchus mykiss	0	276.77	154	58.96
3	XP_021457474.1	spectrin alpha chain, non-erythrocytic 1 isoform X7 [Oncorhynchus mykiss]	Oncorhynchus mykiss	0	276.77	154	58.5
3	XP_021457470.1	spectrin alpha chain, non-erythrocytic 1 isoform X4 [Oncorhynchus mykiss]	Oncorhynchus mykiss	0	276.77	154	58.51
3	XP_021457467.1	spectrin alpha chain, non-erythrocytic 1 isoform X2 [Oncorhynchus mykiss]	Oncorhynchus mykiss	0	276.77	154	58.01
4	XP_021430686.1	cytoplasmic dynein 1 heavy chain 1 [Oncorhynchus mykiss]	Oncorhynchus mykiss	257.6	257.59	135	32.99
5	XP_021422847.1	filamin-A-like [Oncorhynchus mykiss]	Oncorhynchus mykiss	255.36	255.36	146	63.92
6	XP_021412553.1	myosin-11-like isoform X2 [Oncorhynchus mykiss]	Oncorhynchus mykiss	215.67	239.31	138	57.05
7	XP_021417252.1	complement C3 [Oncorhynchus mykiss]	Oncorhynchus mykiss	204.92	204.92	119	63.72
8	XP_021434378.1	collagen alpha-3(VI) chain isoform X6 [Oncorhynchus mykiss]	Oncorhynchus mykiss	204.73	204.76	121	37.87
8	XP_021434377.1	collagen alpha-3(VI) chain isoform X5 [Oncorhynchus mykiss]	Oncorhynchus mykiss	0	204.76	121	36.52
8	XP_021434376.1	collagen alpha-3(VI) chain isoform X4 [Oncorhynchus mykiss]	Oncorhynchus mykiss	0	204.76	121	36.07
8	XP_021434375.1	collagen alpha-3(VI) chain isoform X3 [Oncorhynchus mykiss]	Oncorhynchus mykiss	0	204.76	121	35.81
8	XP_021434374.1	collagen alpha-3(VI) chain isoform X2 [Oncorhynchus mykiss]	Oncorhynchus mykiss	0	204.76	121	35.39
8	XP_021434373.1	collagen alpha-3(VI) chain isoform X1 [Oncorhynchus mykiss]	Oncorhynchus mykiss	0	204.76	121	35.37
8	XP_021434379.1	collagen alpha-3(VI) chain isoform X7 [Oncorhynchus mykiss]	Oncorhynchus mykiss	0	204.39	121	40.56
9	XP_021467201.1	apolipoprotein B-100-like [Oncorhynchus mykiss]	Oncorhynchus mykiss	194.22	194.22	101	35.78
10	XP_021460583.1	talin-1-like [Oncorhynchus mykiss]	Oncorhynchus mykiss	191.12	191.12	125	50.61
11	XP_021473729.1	clathrin heavy chain 1-like [Oncorhynchus mykiss]	Oncorhynchus mykiss	185.58	185.62	116	64.61
12	XP_021411850.1	myosin-9-like [Oncorhynchus mykiss]	Oncorhynchus mykiss	171.07	238.73	138	60.6
13	XP_021451735.1	plectin-like isoform X7 [Oncorhynchus mykiss]	Oncorhynchus mykiss	143.29	143.29	65	13.1
13	XP_021451724.1	plectin-like isoform X4 [Oncorhynchus mykiss]	Oncorhynchus mykiss	0	143.29	65	13.05
13	XP_021451782.1	plectin-like isoform X18 [Oncorhynchus mykiss]	Oncorhynchus mykiss	0	143.13	65	15.58
13	XP_021451773.1	plectin-like isoform X16 [Oncorhynchus mykiss]	Oncorhynchus mykiss	0	143.13	65	15.56
13	XP_021451757.1	plectin-like isoform X12 [Oncorhynchus mykiss]	Oncorhynchus mykiss	0	143.13	65	15.48
13	XP_021451730.1	plectin-like isoform X6 [Oncorhynchus mykiss]	Oncorhynchus mykiss	0	141.29	64	12.87
13	XP_021451728.1	plectin-like isoform X5 [Oncorhynchus mykiss]	Oncorhynchus mykiss	0	141.29	64	12.86
13	XP_021451723.1	plectin-like isoform X3 [Oncorhynchus mykiss]	Oncorhynchus mykiss	0	141.29	64	12.84
13	XP_021451717.1	plectin-like isoform X2 [Oncorhynchus mykiss]	Oncorhynchus mykiss	0	141.29	64	12.84
13	XP_021451714.1	plectin-like isoform X1 [Oncorhynchus mykiss]	Oncorhynchus mykiss	0	141.29	64	12.83
14	XP_021469486.1	putative leucine-rich repeat-containing protein DDB_G0290503 isoform X3 [Oncorhynchus mykiss]	Oncorhynchus mykiss	141.67	141.67	76	52.65
14	XP_021469485.1	putative leucine-rich repeat-containing protein DDB_G0290503 isoform X2 [Oncorhynchus mykiss]	Oncorhynchus mykiss	0	141.67	76	51.9
14	XP_021469484.1	putative leucine-rich repeat-containing protein DDB_G0290503 isoform X1 [Oncorhynchus mykiss]	Oncorhynchus mykiss	0	141.67	76	51.74
15	XP_021446948.1	spectrin beta chain, non-erythrocytic 1-like isoform X2 [Oncorhynchus mykiss]	Oncorhynchus mykiss	139.38	139.4	69	34.53
15	XP_021446947.1	spectrin beta chain, non-erythrocytic 1-like isoform X1 [Oncorhynchus mykiss]	Oncorhynchus mykiss	0	139.4	69	33.99
16	XP_021418656.1	macrophage mannose receptor 1-like [Oncorhynchus mykiss]	Oncorhynchus mykiss	125.48	125.48	74	52.36
17	XP_021446773.1	eosinophil peroxidase-like [Oncorhynchus mykiss]	Oncorhynchus mykiss	124.9	124.9	112	67.67
18	XP_021443343.1	alpha-actinin-4 isoform X2 [Oncorhynchus mykiss]	Oncorhynchus mykiss	123.95	124.04	75	72.09
18	XP_021443345.1	alpha-actinin-4 isoform X4 [Oncorhynchus mykiss]	Oncorhynchus mykiss	0	122	74	70.9
19	XP_021435170.1	plastin-2 [Oncorhynchus mykiss]	Oncorhynchus mykiss	120.64	120.64	80	87.02
20	XP_021459463.1	elongation factor 2 isoform X1 [Oncorhynchus mykiss]	Oncorhynchus mykiss	120.31	120.31	73	64.45
20	XP_021454635.1	elongation factor 2-like isoform X1 [Oncorhynchus mykiss]	Oncorhynchus mykiss	0	119.61	73	64.45
21	XP_021466487.1	filamin-B [Oncorhynchus mykiss]	Oncorhynchus mykiss	118.98	129.91	75	37.24
22	XP_021430565.1	glycogen phosphorylase, liver form-like [Oncorhynchus mykiss]	Oncorhynchus mykiss	116.82	116.85	67	63.19
23	XP_021478894.1	moesin isoform X1 [Oncorhynchus mykiss]	Oncorhynchus mykiss	114.94	114.94	62	73.92
24	XP_021438079.1	pre-mRNA-processing-splicing factor 8 [Oncorhynchus mykiss]	Oncorhynchus mykiss	111.37	111.42	59	26.73
24	XP_021443498.1	pre-mRNA-processing-splicing factor 8-like [Oncorhynchus mykiss]	Oncorhynchus mykiss	0	111.4	59	26.73
25	XP_021454047.1	heat shock 90kDa protein 1 beta isoform X1 [Oncorhynchus mykiss]	Oncorhynchus mykiss	111.2	111.2	72	62.76
26	XP_021461865.1	transitional endoplasmic reticulum ATPase-like [Oncorhynchus mykiss]	Oncorhynchus mykiss	108.83	108.83	64	63.77
27	XP_021461563.1	U5 small nuclear ribonucleoprotein 200 kDa helicase [Oncorhynchus mykiss]	Oncorhynchus mykiss	107.71	107.73	53	28.08
28	XP_021464059.1	fibronectin [Oncorhynchus mykiss]	Oncorhynchus mykiss	107.54	107.55	60	30.02
29	NP_001118084.1	simple type II keratin K8a (S1) [Oncorhynchus mykiss]	Oncorhynchus mykiss	103.11	103.11	57	61.71
30	XP_021435875.1	eukaryotic translation initiation factor 3 subunit A-like isoform X6 [Oncorhynchus mykiss]	Oncorhynchus mykiss	100.89	100.88	57	41.41
30	XP_021435874.1	eukaryotic translation initiation factor 3 subunit A-like isoform X5 [Oncorhynchus mykiss]	Oncorhynchus mykiss	0	100.88	57	41.21
30	XP_021435872.1	eukaryotic translation initiation factor 3 subunit A-like isoform X4 [Oncorhynchus mykiss]	Oncorhynchus mykiss	0	100.88	57	41.08
30	XP_021435871.1	eukaryotic translation initiation factor 3 subunit A-like isoform X3 [Oncorhynchus mykiss]	Oncorhynchus mykiss	0	100.88	57	41.05
30	XP_021435870.1	eukaryotic translation initiation factor 3 subunit A-like isoform X2 [Oncorhynchus mykiss]	Oncorhynchus mykiss	0	100.88	57	40.98
30	XP_021435869.1	eukaryotic translation initiation factor 3 subunit A-like isoform X1 [Oncorhynchus mykiss]	Oncorhynchus mykiss	0	100.88	57	40.86
31	NP_001181938.1	94 kD glucose-regulated protein precursor [Oncorhynchus mykiss]	Oncorhynchus mykiss	99.19	107.23	60	57.74
32	XP_021433033.1	stabilin-2 [Oncorhynchus mykiss]	Oncorhynchus mykiss	98.26	98.27	56	23.84
33	XP_021442708.1	alpha-2-macroglobulin-like isoform X2 [Oncorhynchus mykiss]	Oncorhynchus mykiss	96.54	96.54	57	39.97
33	XP_021442707.1	alpha-2-macroglobulin-like isoform X1 [Oncorhynchus mykiss]	Oncorhynchus mykiss	0	94.54	56	38.65
34	XP_021460427.1	lamin-B2 [Oncorhynchus mykiss]	Oncorhynchus mykiss	90.68	94.68	57	65.68
35	XP_021438724.1	nesprin-1-like [Oncorhynchus mykiss]	Oncorhynchus mykiss	90.38	90.79	39	4.874
36	XP_021438926.1	neuroblast differentiation-associated protein AHNAK-like [Oncorhynchus mykiss]	Oncorhynchus mykiss	90.29	90.32	48	59.19
37	NP_001117704.1	heat shock cognate 70 kDa protein [Oncorhynchus mykiss]	Oncorhynchus mykiss	89.68	89.68	64	63.29
38	XP_021421406.1	keratin, type I cytoskeletal 18-like [Oncorhynchus mykiss]	Oncorhynchus mykiss	89.58	89.59	51	81.65
39	NP_001118024.1	transferrin precursor [Oncorhynchus mykiss]	Oncorhynchus mykiss	88.51	88.52	52	67.44
40	XP_021421515.1	structural maintenance of chromosomes protein 1A [Oncorhynchus mykiss]	Oncorhynchus mykiss	87.53	87.55	46	38.1
41	XP_021423362.1	structural maintenance of chromosomes protein 3 [Oncorhynchus mykiss]	Oncorhynchus mykiss	85.58	85.58	46	35.74
41	XP_021423257.1	structural maintenance of chromosomes protein 3 isoform X2 [Oncorhynchus mykiss]	Oncorhynchus mykiss	0	85.58	46	35.74
41	XP_021423256.1	structural maintenance of chromosomes protein 3 isoform X1 [Oncorhynchus mykiss]	Oncorhynchus mykiss	0	85.58	46	37.34
41	XP_021423255.1	structural maintenance of chromosomes protein 3 isoform X1 [Oncorhynchus mykiss]	Oncorhynchus mykiss	0	85.58	46	37.34
42	XP_021471301.1	glucose-6-phosphate 1-dehydrogenase isoform X7 [Oncorhynchus mykiss]	Oncorhynchus mykiss	84.97	84.97	46	84.97
42	XP_021471300.1	glucose-6-phosphate 1-dehydrogenase isoform X6 [Oncorhynchus mykiss]	Oncorhynchus mykiss	0	84.97	46	84.81
42	XP_021471299.1	glucose-6-phosphate 1-dehydrogenase isoform X5 [Oncorhynchus mykiss]	Oncorhynchus mykiss	0	84.97	46	84.32
42	XP_021471298.1	glucose-6-phosphate 1-dehydrogenase isoform X4 [Oncorhynchus mykiss]	Oncorhynchus mykiss	0	84.97	46	84.16
42	XP_021471297.1	glucose-6-phosphate 1-dehydrogenase isoform X3 [Oncorhynchus mykiss]	Oncorhynchus mykiss	0	84.97	46	82.74
42	XP_021471296.1	glucose-6-phosphate 1-dehydrogenase isoform X2 [Oncorhynchus mykiss]	Oncorhynchus mykiss	0	84.97	46	82.28
42	XP_021471295.1	glucose-6-phosphate 1-dehydrogenase isoform X1 [Oncorhynchus mykiss]	Oncorhynchus mykiss	0	84.97	46	82.12
43	XP_021461400.1	eIF-2-alpha kinase activator GCN1 [Oncorhynchus mykiss]	Oncorhynchus mykiss	84.48	84.49	45	20.74
44	XP_021421566.1	extended synaptotagmin-1-like [Oncorhynchus mykiss]	Oncorhynchus mykiss	84.19	84.22	40	41.39
45	NP_001117842.1	matrix metalloproteinase-9 precursor [Oncorhynchus mykiss]	Oncorhynchus mykiss	83.82	83.88	47	70.22
46	XP_021468596.1	gelsolin-like [Oncorhynchus mykiss]	Oncorhynchus mykiss	83.8	83.81	57	55.45
47	XP_021429542.1	spectrin beta chain, erythrocytic-like [Oncorhynchus mykiss]	Oncorhynchus mykiss	83.4	89.25	41	20
48	XP_021446601.1	78 kDa glucose-regulated protein [Oncorhynchus mykiss]	Oncorhynchus mykiss	83.12	89.15	56	64.89
49	XP_021422843.1	transketolase-like [Oncorhynchus mykiss]	Oncorhynchus mykiss	82.33	82.34	53	74.44
50	XP_021433517.1	coagulation factor XIII A chain-like [Oncorhynchus mykiss]	Oncorhynchus mykiss	82.31	82.32	46	59.43
51	XP_021446100.1	tyrosine-protein phosphatase non-receptor type 6-like [Oncorhynchus mykiss]	Oncorhynchus mykiss	81.57	81.59	45	72.51
51	XP_021446094.1	tyrosine-protein phosphatase non-receptor type 6-like [Oncorhynchus mykiss]	Oncorhynchus mykiss	0	81.59	45	72.51
52	XP_021460379.1	receptor-type tyrosine-protein phosphatase C-like [Oncorhynchus mykiss]	Oncorhynchus mykiss	80.15	80.15	44	28.91
53	NP_001117705.1	T-complex protein 1 subunit theta [Oncorhynchus mykiss]	Oncorhynchus mykiss	80.04	80.04	47	71.25
54	XP_021469434.1	coatomer subunit alpha [Oncorhynchus mykiss]	Oncorhynchus mykiss	79.42	79.47	38	37.12
55	XP_021466226.1	WD repeat-containing protein 1-like [Oncorhynchus mykiss]	Oncorhynchus mykiss	79.38	79.38	46	71.12
56	XP_021462359.1	complement C5 [Oncorhynchus mykiss]	Oncorhynchus mykiss	79.33	79.39	41	30.26
57	XP_021450122.1	coronin-7-like [Oncorhynchus mykiss]	Oncorhynchus mykiss	78.3	78.3	47	49.42
58	sp|P04264|K2C1_HUMAN	Keratin, type II cytoskeletal 1 OS=Homo sapiens GN=KRT1 PE=1 SV=6	HUMAN	77.07	91.3	61	55.83
59	XP_021469460.1	complement C3-like isoform X2 [Oncorhynchus mykiss]	Oncorhynchus mykiss	76.38	76.39	37	26.59
59	XP_021469459.1	complement C3-like isoform X1 [Oncorhynchus mykiss]	Oncorhynchus mykiss	0	76.39	37	26.16
60	XP_021432278.1	vinculin [Oncorhynchus mykiss]	Oncorhynchus mykiss	76.08	76.09	40	36.77
61	XP_021426673.1	sodium/potassium-transporting ATPase subunit alpha-1 [Oncorhynchus mykiss]	Oncorhynchus mykiss	75.87	75.88	43	38.24
62	XP_021421179.1	sarcoplasmic/endoplasmic reticulum calcium ATPase 1 isoform X2 [Oncorhynchus mykiss]	Oncorhynchus mykiss	74.75	74.75	40	43.25
62	XP_021421178.1	sarcoplasmic/endoplasmic reticulum calcium ATPase 1 isoform X1 [Oncorhynchus mykiss]	Oncorhynchus mykiss	0	74.75	40	43.2
63	XP_021432212.1	hexokinase-1-like [Oncorhynchus mykiss]	Oncorhynchus mykiss	73.99	74	39	42.81
64	XP_021472646.1	enolase [Oncorhynchus mykiss]	Oncorhynchus mykiss	73.73	73.73	52	79.86
65	XP_021481050.1	probable ATP-dependent RNA helicase DDX5 isoform X1 [Oncorhynchus mykiss]	Oncorhynchus mykiss	72.43	72.44	41	59.74
66	XP_021421680.1	protein disulfide-isomerase A3-like [Oncorhynchus mykiss]	Oncorhynchus mykiss	72.08	72.08	41	64.15
67	XP_021425840.1	stabilin-1-like [Oncorhynchus mykiss]	Oncorhynchus mykiss	71.96	71.98	38	14.56
68	XP_021470176.1	ubiquitin-like modifier-activating enzyme 1 [Oncorhynchus mykiss]	Oncorhynchus mykiss	71.88	71.91	44	49.26
69	XP_021416481.1	stress-70 protein, mitochondrial [Oncorhynchus mykiss]	Oncorhynchus mykiss	71.77	73.81	46	61.84
70	XP_021458570.1	uncharacterized protein LOC110523838 [Oncorhynchus mykiss]	Oncorhynchus mykiss	71.4	71.51	35	18.6
71	XP_021446939.1	stress-induced-phosphoprotein 1-like [Oncorhynchus mykiss]	Oncorhynchus mykiss	70.69	70.69	37	63.54
72	XP_021451454.1	actin, cytoplasmic 1 isoform X1 [Oncorhynchus mykiss]	Oncorhynchus mykiss	70.22	70.22	60	91.15
72	XP_021451455.1	actin, cytoplasmic 1 isoform X2 [Oncorhynchus mykiss]	Oncorhynchus mykiss	0	69.88	60	93.33
72	NP_001117707.1	actin beta [Oncorhynchus mykiss]	Oncorhynchus mykiss	0	69.88	60	93.33
73	XP_021440027.1	bifunctional glutamate/proline--tRNA ligase-like isoform X2 [Oncorhynchus mykiss]	Oncorhynchus mykiss	70.09	70.47	35	24.32
73	XP_021440026.1	bifunctional glutamate/proline--tRNA ligase-like isoform X1 [Oncorhynchus mykiss]	Oncorhynchus mykiss	0	69.57	35	24.22
74	XP_021426828.1	UDP-glucose:glycoprotein glucosyltransferase 1-like [Oncorhynchus mykiss]	Oncorhynchus mykiss	70.08	70.2	37	25.68
75	XP_021444016.1	26S proteasome non-ATPase regulatory subunit 2 [Oncorhynchus mykiss]	Oncorhynchus mykiss	69.71	69.77	37	48.44
76	XP_021435361.1	60 kDa heat shock protein, mitochondrial-like [Oncorhynchus mykiss]	Oncorhynchus mykiss	69.51	69.53	39	65.84
77	XP_021473142.1	heat shock 70 kDa protein 4-like [Oncorhynchus mykiss]	Oncorhynchus mykiss	69.11	69.2	35	46.14
78	XP_021418012.1	protein disulfide-isomerase A4-like [Oncorhynchus mykiss]	Oncorhynchus mykiss	68.99	69.04	40	51.96
79	XP_021462148.1	ATP synthase subunit alpha, mitochondrial-like [Oncorhynchus mykiss]	Oncorhynchus mykiss	68.84	68.86	39	63.04
80	XP_021425557.1	alanine--tRNA ligase, cytoplasmic [Oncorhynchus mykiss]	Oncorhynchus mykiss	68.42	68.44	35	40.54
81	XP_021431955.1	glucose-6-phosphate isomerase-like [Oncorhynchus mykiss]	Oncorhynchus mykiss	67.92	67.92	49	69.98
82	XP_021424037.1	copine-3-like isoform X1 [Oncorhynchus mykiss]	Oncorhynchus mykiss	67.5	67.5	36	67.04
82	XP_021424036.1	copine-3-like isoform X1 [Oncorhynchus mykiss]	Oncorhynchus mykiss	0	67.5	36	67.04
83	XP_021474954.1	fibrinogen gamma chain-like [Oncorhynchus mykiss]	Oncorhynchus mykiss	67.47	67.47	38	63.19
84	XP_021462924.1	pyruvate kinase PKM-like isoform X2 [Oncorhynchus mykiss]	Oncorhynchus mykiss	67.43	67.46	42	59.65
85	XP_021466399.1	DNA replication licensing factor MCM2 [Oncorhynchus mykiss]	Oncorhynchus mykiss	67.4	67.44	40	45.2
86	sp|P35908|K22E_HUMAN	Keratin, type II cytoskeletal 2 epidermal OS=Homo sapiens GN=KRT2 PE=1 SV=2	HUMAN	67.38	81.09	45	61.55
87	XP_021471790.1	6-phosphogluconate dehydrogenase, decarboxylating isoform X2 [Oncorhynchus mykiss]	Oncorhynchus mykiss	67.28	67.29	43	82.61
87	XP_021471789.1	6-phosphogluconate dehydrogenase, decarboxylating isoform X1 [Oncorhynchus mykiss]	Oncorhynchus mykiss	0	67.29	43	82.61
88	XP_021433425.1	FACT complex subunit SPT16 [Oncorhynchus mykiss]	Oncorhynchus mykiss	67.12	67.18	37	39.36
89	XP_021464046.1	importin-5 [Oncorhynchus mykiss]	Oncorhynchus mykiss	67.05	67.12	37	36.2
90	XP_021469516.1	DNA replication licensing factor MCM6 [Oncorhynchus mykiss]	Oncorhynchus mykiss	66.68	66.83	36	43.83
91	XP_021413338.1	116 kDa U5 small nuclear ribonucleoprotein component [Oncorhynchus mykiss]	Oncorhynchus mykiss	66.23	66.26	37	45.46
92	XP_021449122.1	tropomyosin alpha-3 chain-like isoform X11 [Oncorhynchus mykiss]	Oncorhynchus mykiss	65.57	65.57	34	68.29
93	XP_021466263.1	protein-glutamine gamma-glutamyltransferase 2-like [Oncorhynchus mykiss]	Oncorhynchus mykiss	65	65.02	41	55.52
94	XP_021477515.1	putative aminopeptidase W07G4.4 isoform X1 [Oncorhynchus mykiss]	Oncorhynchus mykiss	64.94	64.95	37	75
95	XP_021469929.1	26S proteasome non-ATPase regulatory subunit 1 isoform X3 [Oncorhynchus mykiss]	Oncorhynchus mykiss	64.81	64.82	40	42
95	XP_021469877.1	26S proteasome non-ATPase regulatory subunit 1 isoform X2 [Oncorhynchus mykiss]	Oncorhynchus mykiss	0	62.82	39	40.72
95	XP_021469804.1	26S proteasome non-ATPase regulatory subunit 1 isoform X1 [Oncorhynchus mykiss]	Oncorhynchus mykiss	0	62.8	39	40.68
96	XP_021411831.1	band 3 anion exchange protein isoform X1 [Oncorhynchus mykiss]	Oncorhynchus mykiss	64.68	64.71	41	40.74
97	XP_021432945.1	rab GDP dissociation inhibitor beta-like [Oncorhynchus mykiss]	Oncorhynchus mykiss	64.65	64.66	41	83.93
97	XP_021419415.1	rab GDP dissociation inhibitor beta-like [Oncorhynchus mykiss]	Oncorhynchus mykiss	0	64.66	41	83.93
98	XP_021456197.1	CAD protein isoform X2 [Oncorhynchus mykiss]	Oncorhynchus mykiss	64.48	64.52	34	15.41
98	XP_021456196.1	CAD protein isoform X1 [Oncorhynchus mykiss]	Oncorhynchus mykiss	0	64.52	34	15.27
99	XP_021432436.1	T-complex protein 1 subunit beta [Oncorhynchus mykiss]	Oncorhynchus mykiss	64.45	64.48	36	65.98
99	XP_021432435.1	T-complex protein 1 subunit beta-like [Oncorhynchus mykiss]	Oncorhynchus mykiss	0	64.48	36	65.98
100	XP_021423726.1	protein disulfide-isomerase-like [Oncorhynchus mykiss]	Oncorhynchus mykiss	63.79	63.8	38	59.38
101	sp|P13645|K1C10_HUMAN	Keratin, type I cytoskeletal 10 OS=Homo sapiens GN=KRT10 PE=1 SV=6	HUMAN	63.54	65.57	47	50.76
102	XP_021477319.1	AP-1 complex subunit beta-1 isoform X3 [Oncorhynchus mykiss]	Oncorhynchus mykiss	63.38	63.39	36	36.96
102	XP_021477318.1	AP-1 complex subunit beta-1 isoform X3 [Oncorhynchus mykiss]	Oncorhynchus mykiss	0	63.39	36	36.96
102	XP_021477317.1	AP-1 complex subunit beta-1 isoform X2 [Oncorhynchus mykiss]	Oncorhynchus mykiss	0	63.39	36	36.62
102	XP_021477316.1	AP-1 complex subunit beta-1 isoform X1 [Oncorhynchus mykiss]	Oncorhynchus mykiss	0	63.39	36	36.35
103	XP_021473907.1	ribonucleoside-diphosphate reductase large subunit [Oncorhynchus mykiss]	Oncorhynchus mykiss	63.27	63.32	37	49.75
104	XP_021419904.1	staphylococcal nuclease domain-containing protein 1-like [Oncorhynchus mykiss]	Oncorhynchus mykiss	63.22	63.23	35	47.27
105	XP_021423642.1	puromycin-sensitive aminopeptidase-like isoform X2 [Oncorhynchus mykiss]	Oncorhynchus mykiss	63.16	63.25	35	37.74
105	XP_021423641.1	puromycin-sensitive aminopeptidase-like isoform X1 [Oncorhynchus mykiss]	Oncorhynchus mykiss	0	62.43	35	37.46
106	XP_021413799.1	T-complex protein 1 subunit gamma-like [Oncorhynchus mykiss]	Oncorhynchus mykiss	62.33	62.34	32	60.37
107	XP_021481742.1	fructose-bisphosphate aldolase A-like [Oncorhynchus mykiss]	Oncorhynchus mykiss	62.33	62.33	40	75.48
108	XP_021469221.1	DNA replication licensing factor mcm4 [Oncorhynchus mykiss]	Oncorhynchus mykiss	62.3	62.31	38	44.29
108	XP_021469220.1	DNA replication licensing factor mcm4 [Oncorhynchus mykiss]	Oncorhynchus mykiss	0	62.31	38	44.29
108	XP_021469219.1	DNA replication licensing factor mcm4 [Oncorhynchus mykiss]	Oncorhynchus mykiss	0	62.31	38	44.29
108	XP_021469218.1	DNA replication licensing factor mcm4 [Oncorhynchus mykiss]	Oncorhynchus mykiss	0	62.31	38	44.29
109	XP_021462396.1	2-oxoglutarate dehydrogenase, mitochondrial isoform X2 [Oncorhynchus mykiss]	Oncorhynchus mykiss	62.21	62.25	32	34.87
109	XP_021462397.1	2-oxoglutarate dehydrogenase, mitochondrial isoform X3 [Oncorhynchus mykiss]	Oncorhynchus mykiss	0	60.2	31	33.69
109	XP_021462394.1	2-oxoglutarate dehydrogenase, mitochondrial isoform X1 [Oncorhynchus mykiss]	Oncorhynchus mykiss	0	60.2	31	33.11
110	XP_021458325.1	annexin A4-like [Oncorhynchus mykiss]	Oncorhynchus mykiss	62.15	62.16	34	69.91
111	XP_021414105.1	coronin-1A-like [Oncorhynchus mykiss]	Oncorhynchus mykiss	62.14	62.16	34	61.4
112	XP_021431108.1	eukaryotic translation initiation factor 3 subunit C [Oncorhynchus mykiss]	Oncorhynchus mykiss	61.99	62.04	34	33.3
113	XP_021468660.1	spectrin beta chain, non-erythrocytic 1-like isoform X1 [Oncorhynchus mykiss]	Oncorhynchus mykiss	61.41	79.12	32	16.02
113	XP_021468670.1	spectrin beta chain, non-erythrocytic 1-like isoform X2 [Oncorhynchus mykiss]	Oncorhynchus mykiss	0	76.39	31	15.66
114	XP_021423876.1	complement C3-like [Oncorhynchus mykiss]	Oncorhynchus mykiss	61.24	64.12	30	20.75
115	XP_021467328.1	collagen alpha-1(XII) chain-like [Oncorhynchus mykiss]	Oncorhynchus mykiss	60.65	60.72	30	11.13
116	XP_021421225.1	integrin alpha-X-like isoform X1 [Oncorhynchus mykiss]	Oncorhynchus mykiss	60.5	60.5	36	30.47
117	XP_021470204.1	fibrinogen beta chain [Oncorhynchus mykiss]	Oncorhynchus mykiss	60.07	60.12	38	68.17
118	XP_021476126.1	T-complex protein 1 subunit epsilon [Oncorhynchus mykiss]	Oncorhynchus mykiss	60.01	60.3	32	68.39
119	XP_021412948.1	T-complex protein 1 subunit delta [Oncorhynchus mykiss]	Oncorhynchus mykiss	59.48	59.49	33	70.6
120	XP_021460771.1	polyadenylate-binding protein 1 [Oncorhynchus mykiss]	Oncorhynchus mykiss	58.98	59.01	38	48.73
121	XP_021465265.1	dolichyl-diphosphooligosaccharide--protein glycosyltransferase subunit 1-like [Oncorhynchus mykiss]	Oncorhynchus mykiss	58.9	58.95	35	55.98
122	XP_021459633.1	unconventional myosin-If-like [Oncorhynchus mykiss]	Oncorhynchus mykiss	58.66	58.67	32	31.2
123	XP_021417654.1	adenylyl cyclase-associated protein 1-like [Oncorhynchus mykiss]	Oncorhynchus mykiss	58.51	58.52	35	74.08
124	XP_021425524.1	splicing factor 3B subunit 3 [Oncorhynchus mykiss]	Oncorhynchus mykiss	58.41	58.43	32	28.1
124	XP_021425516.1	splicing factor 3B subunit 3 [Oncorhynchus mykiss]	Oncorhynchus mykiss	0	58.43	32	28.1
125	XP_021470356.1	eukaryotic initiation factor 4A-I [Oncorhynchus mykiss]	Oncorhynchus mykiss	58.12	58.12	35	64.62
125	XP_021433385.1	eukaryotic initiation factor 4A-I [Oncorhynchus mykiss]	Oncorhynchus mykiss	0	58.12	35	64.62
126	XP_021417241.1	DNA replication licensing factor MCM7 isoform X1 [Oncorhynchus mykiss]	Oncorhynchus mykiss	57.92	57.95	33	47.87
126	XP_021417242.1	DNA replication licensing factor MCM7 isoform X2 [Oncorhynchus mykiss]	Oncorhynchus mykiss	0	55.99	32	47.03
127	XP_021442984.1	serine/threonine-protein phosphatase 2A 65 kDa regulatory subunit A beta isoform-like [Oncorhynchus mykiss]	Oncorhynchus mykiss	57.89	57.92	36	54.12
128	NP_001117719.1	apolipoprotein A-I-1 precursor [Oncorhynchus mykiss]	Oncorhynchus mykiss	57.79	57.81	33	80.15
129	XP_021479824.1	leucine--tRNA ligase, cytoplasmic-like [Oncorhynchus mykiss]	Oncorhynchus mykiss	57.54	57.89	29	27.7
130	XP_021443415.1	structural maintenance of chromosomes protein 4-like isoform X1 [Oncorhynchus mykiss]	Oncorhynchus mykiss	57.43	57.53	30	29.03
130	XP_021443416.1	structural maintenance of chromosomes protein 4-like isoform X2 [Oncorhynchus mykiss]	Oncorhynchus mykiss	0	55.64	29	30.13
131	XP_021481303.1	tubulin beta-4B chain-like [Oncorhynchus mykiss]	Oncorhynchus mykiss	57.37	57.38	46	74.32
131	XP_021414181.1	tubulin beta-4B chain-like [Oncorhynchus mykiss]	Oncorhynchus mykiss	0	57.38	46	74.32
132	XP_021466271.1	keratin, type I cytoskeletal 18-like [Oncorhynchus mykiss]	Oncorhynchus mykiss	57.18	67.63	43	80.57
133	XP_021427541.1	elongation factor 1-alpha, oocyte form [Oncorhynchus mykiss]	Oncorhynchus mykiss	57.16	57.16	46	74.19
134	XP_021442084.1	AP-2 complex subunit alpha-2 isoform X4 [Oncorhynchus mykiss]	Oncorhynchus mykiss	57.09	57.16	32	39.39
134	XP_021442083.1	AP-2 complex subunit alpha-2 isoform X3 [Oncorhynchus mykiss]	Oncorhynchus mykiss	0	57.16	32	38.41
134	XP_021442082.1	AP-2 complex subunit alpha-2 isoform X2 [Oncorhynchus mykiss]	Oncorhynchus mykiss	0	57.16	32	37.15
134	XP_021442081.1	AP-2 complex subunit alpha-2 isoform X1 [Oncorhynchus mykiss]	Oncorhynchus mykiss	0	57.16	32	36.28
135	XP_021463596.1	transaldolase-like [Oncorhynchus mykiss]	Oncorhynchus mykiss	56.94	56.97	34	79.88
136	NP_001166002.1	glutamate dehydrogenase 3 [Oncorhynchus mykiss]	Oncorhynchus mykiss	56.89	56.91	32	58.81
137	XP_021429518.1	trifunctional enzyme subunit alpha, mitochondrial-like [Oncorhynchus mykiss]	Oncorhynchus mykiss	56.87	56.91	31	56.53
138	XP_021457357.1	lamin-B1 [Oncorhynchus mykiss]	Oncorhynchus mykiss	56.69	62.22	36	62.07
138	XP_021457356.1	lamin-B1 [Oncorhynchus mykiss]	Oncorhynchus mykiss	0	62.22	36	62.07
139	XP_021419821.1	cullin-associated NEDD8-dissociated protein 1 [Oncorhynchus mykiss]	Oncorhynchus mykiss	56.56	56.63	27	25.28
140	XP_021480982.1	ATP-dependent RNA helicase DDX39A-like [Oncorhynchus mykiss]	Oncorhynchus mykiss	56.4	56.46	37	73.07
140	XP_021480981.1	ATP-dependent RNA helicase DDX39A-like [Oncorhynchus mykiss]	Oncorhynchus mykiss	0	56.46	37	73.07
140	XP_021413832.1	ATP-dependent RNA helicase DDX39A-like [Oncorhynchus mykiss]	Oncorhynchus mykiss	0	56.46	38	73.07
141	XP_021424823.1	extended synaptotagmin-1-like [Oncorhynchus mykiss]	Oncorhynchus mykiss	56.36	59.42	32	22.95
142	XP_021421565.1	proliferation-associated protein 2G4-like [Oncorhynchus mykiss]	Oncorhynchus mykiss	56.23	56.24	32	73.93
143	XP_021444369.1	collagen alpha-2(VI) chain-like [Oncorhynchus mykiss]	Oncorhynchus mykiss	56.15	56.29	32	32.59
144	NP_001117882.1	complement factor H precursor [Oncorhynchus mykiss]	Oncorhynchus mykiss	56.12	56.2	32	34.46
145	XP_021474436.1	V-type proton ATPase catalytic subunit A-like isoform X2 [Oncorhynchus mykiss]	Oncorhynchus mykiss	56.02	56.11	31	56.4
145	XP_021474435.1	V-type proton ATPase catalytic subunit A-like isoform X1 [Oncorhynchus mykiss]	Oncorhynchus mykiss	0	56.11	31	56.31
146	XP_021475881.1	neutrophil cytosol factor 2-like isoform X2 [Oncorhynchus mykiss]	Oncorhynchus mykiss	55.51	55.55	30	63.04
147	XP_021415898.1	DNA topoisomerase 2-beta isoform X3 [Oncorhynchus mykiss]	Oncorhynchus mykiss	55.35	55.42	26	17.29
147	XP_021415897.1	DNA topoisomerase 2-beta isoform X2 [Oncorhynchus mykiss]	Oncorhynchus mykiss	0	55.42	26	17.24
147	XP_021415896.1	DNA topoisomerase 2-beta isoform X1 [Oncorhynchus mykiss]	Oncorhynchus mykiss	0	55.42	26	17.23
148	XP_021422510.1	NACHT, LRR and PYD domains-containing protein 3-like [Oncorhynchus mykiss]	Oncorhynchus mykiss	55.22	55.23	31	37.84
148	XP_021422509.1	NACHT, LRR and PYD domains-containing protein 3-like [Oncorhynchus mykiss]	Oncorhynchus mykiss	0	55.23	31	37.84
149	XP_021477453.1	ras GTPase-activating-like protein IQGAP1 [Oncorhynchus mykiss]	Oncorhynchus mykiss	55.18	55.23	30	18.69
150	XP_021464728.1	adenosylhomocysteinase [Oncorhynchus mykiss]	Oncorhynchus mykiss	55.14	55.17	31	60.97
151	XP_021456367.1	T-complex protein 1 subunit alpha [Oncorhynchus mykiss]	Oncorhynchus mykiss	55.13	57.16	32	53.76
152	XP_021433186.1	leukotriene A-4 hydrolase-like [Oncorhynchus mykiss]	Oncorhynchus mykiss	55.08	55.15	40	51.54
153	NP_001117857.1	complement component 4 precursor [Oncorhynchus mykiss]	Oncorhynchus mykiss	54.97	55.11	26	18.04
154	XP_021435512.1	tubulin alpha chain isoform X4 [Oncorhynchus mykiss]	Oncorhynchus mykiss	54.96	54.96	33	62.65
154	XP_021435511.1	tubulin alpha chain isoform X3 [Oncorhynchus mykiss]	Oncorhynchus mykiss	0	54.96	33	62.65
154	XP_021435510.1	tubulin alpha chain isoform X2 [Oncorhynchus mykiss]	Oncorhynchus mykiss	0	54.96	33	62.65
154	XP_021435509.1	tubulin alpha chain isoform X1 [Oncorhynchus mykiss]	Oncorhynchus mykiss	0	54.96	33	62.65
154	XP_021448283.1	tubulin alpha chain-like [Oncorhynchus mykiss]	Oncorhynchus mykiss	0	52.95	31	67.78
154	XP_021435513.1	tubulin alpha chain-like [Oncorhynchus mykiss]	Oncorhynchus mykiss	0	52.95	31	67.78
155	XP_021447676.1	collagen alpha-1(VI) chain-like isoform X1 [Oncorhynchus mykiss]	Oncorhynchus mykiss	54.9	54.93	35	31.29
156	XP_021442144.1	coatomer subunit beta-like [Oncorhynchus mykiss]	Oncorhynchus mykiss	54.88	54.94	29	36.2
156	XP_021463274.1	coatomer subunit beta [Oncorhynchus mykiss]	Oncorhynchus mykiss	0	54.33	28	35.36
157	XP_021443504.1	selenium-binding protein 1-like isoform X1 [Oncorhynchus mykiss]	Oncorhynchus mykiss	54.78	54.92	32	64.06
157	XP_021443513.1	selenium-binding protein 1-like isoform X2 [Oncorhynchus mykiss]	Oncorhynchus mykiss	0	54.12	32	66.59
157	XP_021451261.1	selenium-binding protein 1-like, partial [Oncorhynchus mykiss]	Oncorhynchus mykiss	0	53.94	32	65.87
158	XP_021475660.1	endoplasmic reticulum aminopeptidase 1-like [Oncorhynchus mykiss]	Oncorhynchus mykiss	54.76	54.85	32	40.1
159	XP_021457254.1	tyrosine-protein kinase SYK [Oncorhynchus mykiss]	Oncorhynchus mykiss	54.76	54.83	34	56.38
160	XP_021413884.1	DNA replication licensing factor mcm5-like [Oncorhynchus mykiss]	Oncorhynchus mykiss	54.5	54.54	29	42.12
161	XP_021460419.1	ceruloplasmin-like [Oncorhynchus mykiss]	Oncorhynchus mykiss	54.32	54.39	31	36.19
162	XP_021431300.1	NADPH:adrenodoxin oxidoreductase, mitochondrial isoform X2 [Oncorhynchus mykiss]	Oncorhynchus mykiss	54.24	54.33	29	74.7
162	XP_021431299.1	NADPH:adrenodoxin oxidoreductase, mitochondrial isoform X1 [Oncorhynchus mykiss]	Oncorhynchus mykiss	0	54.33	29	69.27
162	XP_021431298.1	NADPH:adrenodoxin oxidoreductase, mitochondrial isoform X1 [Oncorhynchus mykiss]	Oncorhynchus mykiss	0	54.33	29	69.27
163	XP_021469737.1	calreticulin-like [Oncorhynchus mykiss]	Oncorhynchus mykiss	54.08	54.08	36	68.43
164	XP_021472735.1	T-complex protein 1 subunit eta [Oncorhynchus mykiss]	Oncorhynchus mykiss	53.76	53.78	30	64.69
165	XP_021423264.1	eukaryotic translation initiation factor 3 subunit B [Oncorhynchus mykiss]	Oncorhynchus mykiss	53.69	53.74	31	47.68
166	XP_021465672.1	exportin-2-like [Oncorhynchus mykiss]	Oncorhynchus mykiss	53.51	53.68	26	28.84
166	XP_021465671.1	exportin-2-like [Oncorhynchus mykiss]	Oncorhynchus mykiss	0	53.68	26	28.84
167	XP_021413298.1	importin subunit beta-1 isoform X2 [Oncorhynchus mykiss]	Oncorhynchus mykiss	53.44	53.48	31	40.87
167	XP_021413297.1	importin subunit beta-1 isoform X1 [Oncorhynchus mykiss]	Oncorhynchus mykiss	0	53.48	31	40.73
168	XP_021470203.1	fibrinogen alpha chain-like [Oncorhynchus mykiss]	Oncorhynchus mykiss	53.34	53.37	32	55.05
169	XP_021424341.1	nucleolar protein 56 [Oncorhynchus mykiss]	Oncorhynchus mykiss	53.28	53.29	32	54.78
170	XP_021475071.1	40S ribosomal protein S3a [Oncorhynchus mykiss]	Oncorhynchus mykiss	53.19	53.22	34	71.8
170	XP_021429132.1	40S ribosomal protein S3a [Oncorhynchus mykiss]	Oncorhynchus mykiss	0	53.22	34	71.8
171	XP_021446229.1	beta-hexosaminidase subunit beta-like isoform X1 [Oncorhynchus mykiss]	Oncorhynchus mykiss	53.04	53.06	33	61.9
172	XP_021466459.1	isoleucine--tRNA ligase, cytoplasmic [Oncorhynchus mykiss]	Oncorhynchus mykiss	52.94	53.03	26	22.71
173	XP_021427832.1	cytosolic non-specific dipeptidase-like isoform X2 [Oncorhynchus mykiss]	Oncorhynchus mykiss	52.77	52.79	28	67.3
173	XP_021427831.1	cytosolic non-specific dipeptidase-like isoform X1 [Oncorhynchus mykiss]	Oncorhynchus mykiss	0	52.79	28	63.17
174	XP_021439097.1	neutral alpha-glucosidase AB-like isoform X2 [Oncorhynchus mykiss]	Oncorhynchus mykiss	52.68	52.72	27	31.44
174	XP_021439096.1	neutral alpha-glucosidase AB-like isoform X1 [Oncorhynchus mykiss]	Oncorhynchus mykiss	0	52.72	27	31.38
175	XP_021432525.1	26S protease regulatory subunit 7 [Oncorhynchus mykiss]	Oncorhynchus mykiss	52.41	52.43	27	57.14
175	XP_021419752.1	26S protease regulatory subunit 7 [Oncorhynchus mykiss]	Oncorhynchus mykiss	0	52.43	27	57.14
176	XP_021434751.1	60S ribosomal protein L4-B isoform X2 [Oncorhynchus mykiss]	Oncorhynchus mykiss	52.28	52.28	28	55.53
176	XP_021434742.1	60S ribosomal protein L4-B isoform X1 [Oncorhynchus mykiss]	Oncorhynchus mykiss	0	52.28	28	52.69
177	NP_001117826.1	type I keratin S8 [Oncorhynchus mykiss]	Oncorhynchus mykiss	52.21	52.55	29	57.95
178	XP_021447000.1	heterogeneous nuclear ribonucleoprotein U-like protein 1 [Oncorhynchus mykiss]	Oncorhynchus mykiss	51.98	52.04	28	30.09
179	XP_021460752.1	threonine--tRNA ligase, cytoplasmic-like [Oncorhynchus mykiss]	Oncorhynchus mykiss	51.89	51.94	31	39.53
180	XP_021455488.1	major vault protein isoform X3 [Oncorhynchus mykiss]	Oncorhynchus mykiss	51.82	51.91	29	41.6
180	XP_021455487.1	major vault protein isoform X2 [Oncorhynchus mykiss]	Oncorhynchus mykiss	0	51.91	29	41.55
180	XP_021455486.1	major vault protein isoform X1 [Oncorhynchus mykiss]	Oncorhynchus mykiss	0	51.91	29	41.51
180	XP_021455485.1	major vault protein isoform X1 [Oncorhynchus mykiss]	Oncorhynchus mykiss	0	51.91	29	41.51
181	XP_021451128.1	complement C3-like [Oncorhynchus mykiss]	Oncorhynchus mykiss	51.78	141.91	78	47.84
182	NP_001117907.1	CD18 protein precursor [Oncorhynchus mykiss]	Oncorhynchus mykiss	51.78	51.79	26	34.49
183	XP_021454394.1	isocitrate dehydrogenase [NADP], mitochondrial-like [Oncorhynchus mykiss]	Oncorhynchus mykiss	51.39	52.07	29	60.75
184	XP_021431710.1	26S proteasome non-ATPase regulatory subunit 11B [Oncorhynchus mykiss]	Oncorhynchus mykiss	51.29	51.32	30	64.22
185	XP_021437935.1	alpha-2-macroglobulin-like isoform X4 [Oncorhynchus mykiss]	Oncorhynchus mykiss	51.08	93.59	54	36.96
185	XP_021437933.1	alpha-2-macroglobulin-like isoform X2 [Oncorhynchus mykiss]	Oncorhynchus mykiss	0	93.59	54	37.22
185	XP_021437932.1	alpha-2-macroglobulin-like isoform X1 [Oncorhynchus mykiss]	Oncorhynchus mykiss	0	93.59	54	37.22
186	XP_021421241.1	eukaryotic translation initiation factor 3 subunit L-like [Oncorhynchus mykiss]	Oncorhynchus mykiss	50.94	50.94	27	48.96
187	XP_021480688.1	interleukin enhancer-binding factor 3 homolog [Oncorhynchus mykiss]	Oncorhynchus mykiss	50.88	50.99	29	33.89
188	XP_021415856.1	asparagine synthetase [glutamine-hydrolyzing] [Oncorhynchus mykiss]	Oncorhynchus mykiss	50.88	50.93	28	55.69
189	XP_021480560.1	formin-like protein 1 [Oncorhynchus mykiss]	Oncorhynchus mykiss	50.83	50.93	25	27.16
190	XP_021463662.1	cysteine--tRNA ligase, cytoplasmic-like [Oncorhynchus mykiss]	Oncorhynchus mykiss	50.59	50.71	26	35.79
190	XP_021463661.1	cysteine--tRNA ligase, cytoplasmic-like [Oncorhynchus mykiss]	Oncorhynchus mykiss	0	50.7	26	36.01
191	XP_021462528.1	DNA damage-binding protein 1-like [Oncorhynchus mykiss]	Oncorhynchus mykiss	50.5	50.55	24	23.97
192	XP_021473676.1	arginine--tRNA ligase, cytoplasmic-like [Oncorhynchus mykiss]	Oncorhynchus mykiss	50.42	50.49	25	43.18
193	XP_021427634.1	chromodomain-helicase-DNA-binding protein 4-like [Oncorhynchus mykiss]	Oncorhynchus mykiss	50.23	50.32	30	14.47
194	XP_021481178.1	60S ribosomal protein L3 [Oncorhynchus mykiss]	Oncorhynchus mykiss	50.03	50.06	30	59.55
194	XP_021414067.1	60S ribosomal protein L3 [Oncorhynchus mykiss]	Oncorhynchus mykiss	0	50.06	30	59.55
194	XP_021414059.1	60S ribosomal protein L3 [Oncorhynchus mykiss]	Oncorhynchus mykiss	0	50.06	30	59.55
195	XP_021440029.1	heterogeneous nuclear ribonucleoprotein M-like isoform X1 [Oncorhynchus mykiss]	Oncorhynchus mykiss	49.67	49.68	26	42.34
195	XP_021440111.1	heterogeneous nuclear ribonucleoprotein M-like isoform X2 [Oncorhynchus mykiss]	Oncorhynchus mykiss	0	47.61	25	41.01
196	XP_021445887.1	complement component C6 isoform X2 [Oncorhynchus mykiss]	Oncorhynchus mykiss	49.59	49.64	25	26.25
196	XP_021445886.1	complement component C6 isoform X1 [Oncorhynchus mykiss]	Oncorhynchus mykiss	0	49.6	25	31.77
196	NP_001118093.1	complement component C6 precursor [Oncorhynchus mykiss]	Oncorhynchus mykiss	0	49.6	25	31.77
197	XP_021469663.1	annexin A11-like [Oncorhynchus mykiss]	Oncorhynchus mykiss	49.55	49.64	27	41.7
197	XP_021469655.1	annexin A11-like [Oncorhynchus mykiss]	Oncorhynchus mykiss	0	49.64	27	41.7
198	XP_021426398.1	actin-related protein 2/3 complex subunit 2 [Oncorhynchus mykiss]	Oncorhynchus mykiss	49.54	49.57	28	71.57
199	XP_021441246.1	uncharacterized protein LOC110506160 [Oncorhynchus mykiss]	Oncorhynchus mykiss	49.46	51.51	32	36.44
200	XP_021417537.1	neuroblast differentiation-associated protein AHNAK-like [Oncorhynchus mykiss]	Oncorhynchus mykiss	49.4	89.97	49	54.74
201	XP_021430527.1	bifunctional epoxide hydrolase 2-like [Oncorhynchus mykiss]	Oncorhynchus mykiss	49.34	49.35	27	63.86
202	XP_021412083.1	lysosomal alpha-mannosidase [Oncorhynchus mykiss]	Oncorhynchus mykiss	48.82	48.83	27	31.65
203	XP_021423572.1	myosin-9-like [Oncorhynchus mykiss]	Oncorhynchus mykiss	48.79	231.44	139	59.44
204	XP_021441612.1	vacuolar protein sorting-associated protein 35-like isoform X3 [Oncorhynchus mykiss]	Oncorhynchus mykiss	48.72	48.78	31	35.18
204	XP_021441611.1	vacuolar protein sorting-associated protein 35-like isoform X2 [Oncorhynchus mykiss]	Oncorhynchus mykiss	0	48.78	31	35.14
204	XP_021441610.1	vacuolar protein sorting-associated protein 35-like isoform X1 [Oncorhynchus mykiss]	Oncorhynchus mykiss	0	48.78	31	34.96
204	XP_021462748.1	vacuolar protein sorting-associated protein 35 isoform X3 [Oncorhynchus mykiss]	Oncorhynchus mykiss	0	48.66	31	35.18
204	XP_021462747.1	vacuolar protein sorting-associated protein 35 isoform X2 [Oncorhynchus mykiss]	Oncorhynchus mykiss	0	48.66	31	35.14
204	XP_021462746.1	vacuolar protein sorting-associated protein 35 isoform X1 [Oncorhynchus mykiss]	Oncorhynchus mykiss	0	48.66	31	34.96
205	XP_021475640.1	dedicator of cytokinesis protein 8-like [Oncorhynchus mykiss]	Oncorhynchus mykiss	48.72	48.74	24	14.46
206	XP_021440559.1	kinectin isoform X3 [Oncorhynchus mykiss]	Oncorhynchus mykiss	48.7	48.8	24	22.63
206	XP_021440557.1	kinectin isoform X1 [Oncorhynchus mykiss]	Oncorhynchus mykiss	0	48.8	24	22.08
207	XP_021452602.1	actin-related protein 3-like [Oncorhynchus mykiss]	Oncorhynchus mykiss	48.58	48.59	27	66.91
207	XP_021434936.1	actin-related protein 3-like [Oncorhynchus mykiss]	Oncorhynchus mykiss	0	47.12	26	65.94
208	XP_021465211.1	nucleolin [Oncorhynchus mykiss]	Oncorhynchus mykiss	48.2	48.22	28	39.31
209	XP_021463009.1	lysine--tRNA ligase-like isoform X1 [Oncorhynchus mykiss]	Oncorhynchus mykiss	48.15	48.16	25	37.89
209	XP_021463010.1	lysine--tRNA ligase-like isoform X2 [Oncorhynchus mykiss]	Oncorhynchus mykiss	0	46.15	24	37.1
209	XP_021463011.1	lysine--tRNA ligase-like isoform X3 [Oncorhynchus mykiss]	Oncorhynchus mykiss	0	46.12	24	38.33
210	XP_021465631.1	protein kinase C delta type-like [Oncorhynchus mykiss]	Oncorhynchus mykiss	48.08	48.12	23	41.65
211	XP_021464345.1	ATP synthase subunit beta, mitochondrial [Oncorhynchus mykiss]	Oncorhynchus mykiss	48.03	48.04	32	69.05
211	XP_021464344.1	ATP synthase subunit beta, mitochondrial [Oncorhynchus mykiss]	Oncorhynchus mykiss	0	48.04	32	69.05
211	XP_021464343.1	ATP synthase subunit beta, mitochondrial [Oncorhynchus mykiss]	Oncorhynchus mykiss	0	48.04	32	69.05
211	XP_021426892.1	ATP synthase subunit beta, mitochondrial [Oncorhynchus mykiss]	Oncorhynchus mykiss	0	48.04	32	69.05
212	NP_001117994.1	annexin A1a [Oncorhynchus mykiss]	Oncorhynchus mykiss	47.87	47.87	25	56.05
213	XP_021479315.1	phosphoglycerate kinase-like [Oncorhynchus mykiss]	Oncorhynchus mykiss	47.8	47.81	27	68.59
214	XP_021444157.1	GMP synthase [glutamine-hydrolyzing] isoform X1 [Oncorhynchus mykiss]	Oncorhynchus mykiss	47.72	47.78	26	47.38
215	XP_021419090.1	ATP-dependent DNA helicase Q1-like isoform X2 [Oncorhynchus mykiss]	Oncorhynchus mykiss	47.48	47.53	22	42.81
215	XP_021419089.1	ATP-dependent DNA helicase Q1-like isoform X1 [Oncorhynchus mykiss]	Oncorhynchus mykiss	0	45.46	21	40.94
216	NP_001268327.1	ERp57 precursor [Oncorhynchus mykiss]	Oncorhynchus mykiss	47.35	70.62	39	69.17
217	XP_021422462.1	glutamine--tRNA ligase [Oncorhynchus mykiss]	Oncorhynchus mykiss	47.32	47.83	23	32.38
218	XP_021438172.1	T-complex protein 1 subunit zeta-like [Oncorhynchus mykiss]	Oncorhynchus mykiss	47.28	47.35	28	53.3
219	XP_021433220.1	L-lactate dehydrogenase B chain-like [Oncorhynchus mykiss]	Oncorhynchus mykiss	46.96	46.96	27	72.16
219	XP_021433219.1	L-lactate dehydrogenase B chain-like [Oncorhynchus mykiss]	Oncorhynchus mykiss	0	46.96	27	72.16
220	XP_021421337.1	serine--tRNA ligase, cytoplasmic-like [Oncorhynchus mykiss]	Oncorhynchus mykiss	46.73	46.92	27	53.02
221	XP_021443430.1	40S ribosomal protein S3-like [Oncorhynchus mykiss]	Oncorhynchus mykiss	46.6	46.6	24	77.96
222	XP_021465598.1	V-type proton ATPase subunit B, brain isoform-like [Oncorhynchus mykiss]	Oncorhynchus mykiss	46.57	46.62	25	58.17
222	NP_001118069.1	V-type ATPase B subunit [Oncorhynchus mykiss]	Oncorhynchus mykiss	0	46.62	25	58.17
223	XP_021437539.1	NADPH--cytochrome P450 reductase isoform X2 [Oncorhynchus mykiss]	Oncorhynchus mykiss	46.29	46.31	24	40.68
223	XP_021437538.1	NADPH--cytochrome P450 reductase isoform X1 [Oncorhynchus mykiss]	Oncorhynchus mykiss	0	46.31	24	39.34
224	XP_021436820.1	sorting nexin-5-like [Oncorhynchus mykiss]	Oncorhynchus mykiss	46.11	46.11	29	58.65
225	XP_021474489.1	complement factor B-like [Oncorhynchus mykiss]	Oncorhynchus mykiss	45.95	45.97	24	30.57
226	XP_021417277.1	fermitin family homolog 3-like [Oncorhynchus mykiss]	Oncorhynchus mykiss	45.94	45.96	24	41.43
227	XP_021434543.1	ATP-dependent RNA helicase DDX3Y-like isoform X9 [Oncorhynchus mykiss]	Oncorhynchus mykiss	45.74	47.8	27	36.11
227	XP_021434540.1	ATP-dependent RNA helicase DDX3X-like isoform X7 [Oncorhynchus mykiss]	Oncorhynchus mykiss	0	47.8	27	36.94
227	XP_021434535.1	putative ATP-dependent RNA helicase an3 isoform X2 [Oncorhynchus mykiss]	Oncorhynchus mykiss	0	47.6	27	35.12
227	XP_021453644.1	ATP-dependent RNA helicase DDX3Y-like isoform X2 [Oncorhynchus mykiss]	Oncorhynchus mykiss	0	47.56	27	36.52
227	XP_021434539.1	ATP-dependent RNA helicase DDX3X-like isoform X6 [Oncorhynchus mykiss]	Oncorhynchus mykiss	0	45.77	26	34.76
227	XP_021434537.1	ATP-dependent RNA helicase DDX3Y-like isoform X4 [Oncorhynchus mykiss]	Oncorhynchus mykiss	0	45.77	26	33.66
228	XP_021428114.1	programmed cell death 6-interacting protein isoform X3 [Oncorhynchus mykiss]	Oncorhynchus mykiss	45.74	45.8	23	29.37
228	XP_021428112.1	programmed cell death 6-interacting protein isoform X1 [Oncorhynchus mykiss]	Oncorhynchus mykiss	0	45.8	23	29.2
228	XP_021428113.1	programmed cell death 6-interacting protein isoform X2 [Oncorhynchus mykiss]	Oncorhynchus mykiss	0	44.75	23	29.23
229	XP_021464322.1	hemopexin [Oncorhynchus mykiss]	Oncorhynchus mykiss	45.64	45.66	29	70.36
230	XP_021428324.1	collagen alpha-2(I) chain [Oncorhynchus mykiss]	Oncorhynchus mykiss	45.64	45.65	26	19.45
231	XP_021445444.1	coatomer subunit beta' isoform X2 [Oncorhynchus mykiss]	Oncorhynchus mykiss	45.39	45.48	26	27.87
231	XP_021445443.1	coatomer subunit beta' isoform X1 [Oncorhynchus mykiss]	Oncorhynchus mykiss	0	45.48	26	27.84
232	XP_021457136.1	vigilin [Oncorhynchus mykiss]	Oncorhynchus mykiss	45.28	45.37	24	22.28
233	XP_021439610.1	N-alpha-acetyltransferase 15, NatA auxiliary subunit-like [Oncorhynchus mykiss]	Oncorhynchus mykiss	45.19	45.22	24	27.5
234	NP_001117987.1	leukocyte elastase inhibitor [Oncorhynchus mykiss]	Oncorhynchus mykiss	45.02	45.03	26	63.16
234	XP_021417863.1	leukocyte elastase inhibitor isoform X1 [Oncorhynchus mykiss]	Oncorhynchus mykiss	0	43	25	54.74
235	XP_021475102.1	SWI/SNF-related matrix-associated actin-dependent regulator of chromatin subfamily A member 5-like [Oncorhynchus mykiss]	Oncorhynchus mykiss	44.88	44.98	22	18.9
236	XP_021445727.1	transferrin receptor protein 1-like [Oncorhynchus mykiss]	Oncorhynchus mykiss	44.85	44.87	25	38.26
236	XP_021445725.1	transferrin receptor protein 1-like [Oncorhynchus mykiss]	Oncorhynchus mykiss	0	44.87	25	38.26
236	XP_021445724.1	transferrin receptor protein 1-like [Oncorhynchus mykiss]	Oncorhynchus mykiss	0	44.87	25	38.26
237	XP_021449581.1	heterogeneous nuclear ribonucleoprotein R-like [Oncorhynchus mykiss]	Oncorhynchus mykiss	44.84	44.85	23	39.91
237	XP_021427325.1	heterogeneous nuclear ribonucleoprotein R-like [Oncorhynchus mykiss]	Oncorhynchus mykiss	0	44.85	23	40.1
237	XP_021427324.1	heterogeneous nuclear ribonucleoprotein R-like [Oncorhynchus mykiss]	Oncorhynchus mykiss	0	44.85	23	40.1
237	XP_021427323.1	heterogeneous nuclear ribonucleoprotein R-like [Oncorhynchus mykiss]	Oncorhynchus mykiss	0	44.85	23	40.1
237	XP_021450691.1	heterogeneous nuclear ribonucleoprotein R-like [Oncorhynchus mykiss]	Oncorhynchus mykiss	0	44.85	23	41.48
238	XP_021412536.1	flotillin-1-like [Oncorhynchus mykiss]	Oncorhynchus mykiss	44.8	44.83	23	59.39
238	XP_021412529.1	flotillin-1-like [Oncorhynchus mykiss]	Oncorhynchus mykiss	0	44.83	23	59.39
239	XP_021434866.1	aspartate--tRNA ligase, cytoplasmic-like [Oncorhynchus mykiss]	Oncorhynchus mykiss	44.76	44.81	24	50.85
240	XP_021417223.1	glutathione reductase, mitochondrial isoform X2 [Oncorhynchus mykiss]	Oncorhynchus mykiss	44.76	44.77	25	54.58
240	XP_021417222.1	glutathione reductase, mitochondrial isoform X1 [Oncorhynchus mykiss]	Oncorhynchus mykiss	0	44.77	25	54.47
241	XP_021480521.1	signal transducer and activator of transcription 3 isoform X7 [Oncorhynchus mykiss]	Oncorhynchus mykiss	44.68	44.75	24	35.59
241	XP_021480520.1	signal transducer and activator of transcription 3 isoform X6 [Oncorhynchus mykiss]	Oncorhynchus mykiss	0	44.75	24	35.09
241	XP_021480519.1	signal transducer and activator of transcription 3 isoform X5 [Oncorhynchus mykiss]	Oncorhynchus mykiss	0	44.75	24	34.73
241	XP_021480518.1	signal transducer and activator of transcription 3 isoform X4 [Oncorhynchus mykiss]	Oncorhynchus mykiss	0	44.75	24	34.64
241	XP_021480517.1	signal transducer and activator of transcription 3 isoform X3 [Oncorhynchus mykiss]	Oncorhynchus mykiss	0	44.75	24	34.3
241	XP_021480516.1	signal transducer and activator of transcription 3 isoform X2 [Oncorhynchus mykiss]	Oncorhynchus mykiss	0	44.75	24	34.17
241	XP_021480515.1	signal transducer and activator of transcription 3 isoform X1 [Oncorhynchus mykiss]	Oncorhynchus mykiss	0	44.75	24	33.83
241	XP_021480514.1	signal transducer and activator of transcription 3 isoform X1 [Oncorhynchus mykiss]	Oncorhynchus mykiss	0	44.75	24	33.83
241	XP_021411830.1	stat3 isoform X7 [Oncorhynchus mykiss]	Oncorhynchus mykiss	0	44.75	24	35.59
241	XP_021411829.1	stat3 isoform X6 [Oncorhynchus mykiss]	Oncorhynchus mykiss	0	44.75	24	35.09
241	XP_021411828.1	stat3 isoform X5 [Oncorhynchus mykiss]	Oncorhynchus mykiss	0	44.75	24	34.73
241	XP_021411826.1	stat3 isoform X4 [Oncorhynchus mykiss]	Oncorhynchus mykiss	0	44.75	24	34.64
241	XP_021411825.1	stat3 isoform X3 [Oncorhynchus mykiss]	Oncorhynchus mykiss	0	44.75	24	34.3
241	XP_021411824.1	stat3 isoform X2 [Oncorhynchus mykiss]	Oncorhynchus mykiss	0	44.75	24	34.17
241	XP_021411823.1	stat3 isoform X1 [Oncorhynchus mykiss]	Oncorhynchus mykiss	0	44.75	24	33.83
242	XP_021479546.1	rho guanine nucleotide exchange factor 1-like [Oncorhynchus mykiss]	Oncorhynchus mykiss	44.61	44.75	21	20.55
243	XP_021473458.1	hypoxia up-regulated protein 1-like [Oncorhynchus mykiss]	Oncorhynchus mykiss	44.47	44.59	21	24.2
244	XP_021426474.1	LOW QUALITY PROTEIN: cytochrome b-245 heavy chain-like [Oncorhynchus mykiss]	Oncorhynchus mykiss	44.39	44.39	32	35.75
244	NP_001165330.1	NADPH oxidase 1 [Oncorhynchus mykiss]	Oncorhynchus mykiss	0	44.39	32	35.75
245	XP_021420798.1	sorting nexin-1-like [Oncorhynchus mykiss]	Oncorhynchus mykiss	44.3	44.55	23	32.68
246	XP_021471220.1	nuclear pore membrane glycoprotein 210 [Oncorhynchus mykiss]	Oncorhynchus mykiss	44.24	44.28	24	15.44
247	XP_021438924.1	elongation factor 1-gamma [Oncorhynchus mykiss]	Oncorhynchus mykiss	44.12	44.13	24	43.28
248	NP_001117898.1	complement component C9 precursor [Oncorhynchus mykiss]	Oncorhynchus mykiss	43.74	43.78	25	39.27
249	XP_021451346.1	sodium/potassium-transporting ATPase subunit alpha-3-like [Oncorhynchus mykiss]	Oncorhynchus mykiss	43.72	67.92	34	39.12
250	NP_001153963.1	adenine nucleotide translocator 2 [Oncorhynchus mykiss]	Oncorhynchus mykiss	43.66	43.67	23	60.27
251	XP_021456825.1	trifunctional enzyme subunit beta, mitochondrial [Oncorhynchus mykiss]	Oncorhynchus mykiss	43.56	43.57	28	56.96
252	XP_021450040.1	annexin A5-like [Oncorhynchus mykiss]	Oncorhynchus mykiss	43.43	45.45	27	72.87
253	XP_021459326.1	scaffold attachment factor B2-like isoform X2 [Oncorhynchus mykiss]	Oncorhynchus mykiss	43.15	43.21	21	25.18
253	XP_021459325.1	scaffold attachment factor B2-like isoform X1 [Oncorhynchus mykiss]	Oncorhynchus mykiss	0	42.48	21	25.03
254	XP_021451972.1	1-phosphatidylinositol 4,5-bisphosphate phosphodiesterase gamma-2 [Oncorhynchus mykiss]	Oncorhynchus mykiss	43.13	43.2	22	20.24
255	XP_021472672.1	host cell factor 1-like [Oncorhynchus mykiss]	Oncorhynchus mykiss	43.11	43.16	22	14.09
256	sp|P35527|K1C9_HUMAN	Keratin, type I cytoskeletal 9 OS=Homo sapiens GN=KRT9 PE=1 SV=3	HUMAN	43.01	45.06	34	43.34
257	XP_021480812.1	aconitate hydratase, mitochondrial-like [Oncorhynchus mykiss]	Oncorhynchus mykiss	42.94	42.97	24	38.03
258	XP_021480319.1	26S proteasome non-ATPase regulatory subunit 3-like [Oncorhynchus mykiss]	Oncorhynchus mykiss	42.93	42.96	24	45.33
258	XP_021480318.1	26S proteasome non-ATPase regulatory subunit 3-like [Oncorhynchus mykiss]	Oncorhynchus mykiss	0	42.96	24	45.33
258	XP_021413215.1	26S proteasome non-ATPase regulatory subunit 3-like [Oncorhynchus mykiss]	Oncorhynchus mykiss	0	40.93	23	42.41
258	XP_021413214.1	26S proteasome non-ATPase regulatory subunit 3-like [Oncorhynchus mykiss]	Oncorhynchus mykiss	0	40.93	23	42.41
259	NP_001117702.2	NADPH oxidase cytosolic protein p47phox [Oncorhynchus mykiss]	Oncorhynchus mykiss	42.87	42.9	26	51.09
260	XP_021474719.1	pre-mRNA-splicing factor ATP-dependent RNA helicase DHX15-like [Oncorhynchus mykiss]	Oncorhynchus mykiss	42.52	42.58	21	30.22
260	XP_021429308.1	pre-mRNA-splicing factor ATP-dependent RNA helicase DHX15 isoform X1 [Oncorhynchus mykiss]	Oncorhynchus mykiss	0	42.58	21	30.3
260	XP_021429309.1	pre-mRNA-splicing factor ATP-dependent RNA helicase DHX15 isoform X2 [Oncorhynchus mykiss]	Oncorhynchus mykiss	0	42.09	21	32.9
261	XP_021480952.1	hemoglobin subunit beta-1-like isoform X1 [Oncorhynchus mykiss]	Oncorhynchus mykiss	42.51	42.52	31	98.64
262	XP_021481494.1	rRNA 2'-O-methyltransferase fibrillarin-like [Oncorhynchus mykiss]	Oncorhynchus mykiss	42.44	42.45	25	66.04
262	XP_021448406.1	rRNA 2'-O-methyltransferase fibrillarin-like [Oncorhynchus mykiss]	Oncorhynchus mykiss	0	42.45	25	65.84
263	XP_021477941.1	fructose-1,6-bisphosphatase 1-like [Oncorhynchus mykiss]	Oncorhynchus mykiss	42.4	42.42	29	69.79
264	XP_021464581.1	glycogen phosphorylase, brain form [Oncorhynchus mykiss]	Oncorhynchus mykiss	42.32	69.63	38	41.68
265	XP_021449721.1	lamin-A-like [Oncorhynchus mykiss]	Oncorhynchus mykiss	42.29	46.44	24	34.55
265	XP_021449717.1	lamin-A-like [Oncorhynchus mykiss]	Oncorhynchus mykiss	0	46.44	24	34.55
265	XP_021449714.1	lamin-A-like [Oncorhynchus mykiss]	Oncorhynchus mykiss	0	46.44	24	34.55
266	XP_021464060.1	bifunctional purine biosynthesis protein PURH-like [Oncorhynchus mykiss]	Oncorhynchus mykiss	42.27	42.33	24	46.7
267	XP_021457205.1	asparagine--tRNA ligase, cytoplasmic [Oncorhynchus mykiss]	Oncorhynchus mykiss	42.13	42.13	23	39.89
268	XP_021480950.1	hemoglobin subunit beta [Oncorhynchus mykiss]	Oncorhynchus mykiss	42	42.06	42	97.97
268	XP_021480949.1	hemoglobin subunit beta [Oncorhynchus mykiss]	Oncorhynchus mykiss	0	42.06	42	97.97
269	XP_021446913.1	EH domain-containing protein 1-like [Oncorhynchus mykiss]	Oncorhynchus mykiss	41.89	42.04	24	46.78
270	XP_021439298.1	guanine nucleotide-binding protein subunit beta-2-like 1 [Oncorhynchus mykiss]	Oncorhynchus mykiss	41.89	41.92	30	85.49
270	NP_001118140.1	RACK1 [Oncorhynchus mykiss]	Oncorhynchus mykiss	0	39.89	28	76.42
271	XP_021475194.1	valine--tRNA ligase-like [Oncorhynchus mykiss]	Oncorhynchus mykiss	41.75	41.98	20	18.85
272	XP_021463718.1	26S proteasome non-ATPase regulatory subunit 13-like [Oncorhynchus mykiss]	Oncorhynchus mykiss	41.7	41.88	23	60.32
272	XP_021463716.1	26S proteasome non-ATPase regulatory subunit 13-like [Oncorhynchus mykiss]	Oncorhynchus mykiss	0	41.88	23	60.32
272	XP_021463715.1	26S proteasome non-ATPase regulatory subunit 13-like [Oncorhynchus mykiss]	Oncorhynchus mykiss	0	41.88	23	60.32
272	XP_021463714.1	26S proteasome non-ATPase regulatory subunit 13-like [Oncorhynchus mykiss]	Oncorhynchus mykiss	0	41.88	23	60.32
273	XP_021472425.1	heterogeneous nuclear ribonucleoprotein A1-like [Oncorhynchus mykiss]	Oncorhynchus mykiss	41.7	41.73	27	44.33
274	XP_021450201.1	septin-7-like isoform X2 [Oncorhynchus mykiss]	Oncorhynchus mykiss	41.58	41.76	23	57.92
274	XP_021450195.1	septin-7-like isoform X1 [Oncorhynchus mykiss]	Oncorhynchus mykiss	0	41.76	23	57.51
274	XP_021450204.1	septin-7-like isoform X3 [Oncorhynchus mykiss]	Oncorhynchus mykiss	0	41.02	23	58.47
275	XP_021474688.1	ruvB-like 2 [Oncorhynchus mykiss]	Oncorhynchus mykiss	41.48	41.51	23	51.19
276	XP_021418534.1	dnaJ homolog subfamily C member 13-like isoform X7 [Oncorhynchus mykiss]	Oncorhynchus mykiss	41.45	41.69	20	11.07
276	XP_021418533.1	dnaJ homolog subfamily C member 13-like isoform X6 [Oncorhynchus mykiss]	Oncorhynchus mykiss	0	41.69	20	10.96
276	XP_021418532.1	dnaJ homolog subfamily C member 13-like isoform X5 [Oncorhynchus mykiss]	Oncorhynchus mykiss	0	41.69	20	10.93
276	XP_021418531.1	dnaJ homolog subfamily C member 13-like isoform X4 [Oncorhynchus mykiss]	Oncorhynchus mykiss	0	41.69	20	10.93
276	XP_021418530.1	dnaJ homolog subfamily C member 13-like isoform X3 [Oncorhynchus mykiss]	Oncorhynchus mykiss	0	41.69	20	10.9
276	XP_021418529.1	dnaJ homolog subfamily C member 13-like isoform X2 [Oncorhynchus mykiss]	Oncorhynchus mykiss	0	41.69	20	10.88
276	XP_021418528.1	dnaJ homolog subfamily C member 13-like isoform X1 [Oncorhynchus mykiss]	Oncorhynchus mykiss	0	41.69	20	10.88
277	XP_021477960.1	glycine--tRNA ligase [Oncorhynchus mykiss]	Oncorhynchus mykiss	41.45	41.66	22	29.52
278	XP_021479346.1	malate dehydrogenase, mitochondrial-like [Oncorhynchus mykiss]	Oncorhynchus mykiss	41.38	41.4	25	75.15
279	XP_021424899.1	guanine nucleotide-binding protein G(i) subunit alpha-2-like [Oncorhynchus mykiss]	Oncorhynchus mykiss	41.21	41.25	30	66.48
280	XP_021439599.1	histidine--tRNA ligase, cytoplasmic-like isoform X2 [Oncorhynchus mykiss]	Oncorhynchus mykiss	41.19	41.37	23	41.86
281	XP_021473697.1	flotillin-2a [Oncorhynchus mykiss]	Oncorhynchus mykiss	40.89	40.97	21	50
282	XP_021448309.1	SUMO-activating enzyme subunit 2 [Oncorhynchus mykiss]	Oncorhynchus mykiss	40.86	40.97	22	30.9
283	XP_021456474.1	poly [ADP-ribose] polymerase 1 [Oncorhynchus mykiss]	Oncorhynchus mykiss	40.69	40.95	19	22.31
284	XP_021475147.1	hydroperoxide isomerase ALOXE3-like [Oncorhynchus mykiss]	Oncorhynchus mykiss	40.67	40.7	26	37.56
285	XP_021437695.1	echinoderm microtubule-associated protein-like 2 isoform X2 [Oncorhynchus mykiss]	Oncorhynchus mykiss	40.53	40.54	24	29.64
285	XP_021437694.1	echinoderm microtubule-associated protein-like 2 isoform X1 [Oncorhynchus mykiss]	Oncorhynchus mykiss	0	40.54	24	29.46
285	XP_021437697.1	echinoderm microtubule-associated protein-like 1 isoform X4 [Oncorhynchus mykiss]	Oncorhynchus mykiss	0	40.48	24	37.31
285	XP_021437696.1	echinoderm microtubule-associated protein-like 2 isoform X3 [Oncorhynchus mykiss]	Oncorhynchus mykiss	0	40.48	24	37.02
286	XP_021430163.1	C-1-tetrahydrofolate synthase, cytoplasmic [Oncorhynchus mykiss]	Oncorhynchus mykiss	40.37	40.39	19	23.23
287	XP_021451075.1	nucleolar protein 58 [Oncorhynchus mykiss]	Oncorhynchus mykiss	40.26	40.27	19	48.77
288	XP_021437586.1	eukaryotic translation initiation factor 3 subunit 6 isoform X1 [Oncorhynchus mykiss]	Oncorhynchus mykiss	40.17	40.5	22	51.91
288	XP_021418407.1	eukaryotic translation initiation factor 3 subunit E [Oncorhynchus mykiss]	Oncorhynchus mykiss	0	40.5	22	51.91
289	XP_021425026.1	F-actin-capping protein subunit beta isoform X2 [Oncorhynchus mykiss]	Oncorhynchus mykiss	40.12	40.12	22	69.85
290	XP_021412190.1	far upstream element-binding protein 2-like [Oncorhynchus mykiss]	Oncorhynchus mykiss	40.07	40.13	20	30.85
290	XP_021412189.1	far upstream element-binding protein 2-like [Oncorhynchus mykiss]	Oncorhynchus mykiss	0	38.05	19	28.44
291	XP_021438652.1	14-3-3C2 protein isoform X1 [Oncorhynchus mykiss]	Oncorhynchus mykiss	39.99	40.01	22	62
291	NP_001117943.1	14-3-3C2 protein [Oncorhynchus mykiss]	Oncorhynchus mykiss	0	40.01	22	61.75
292	XP_021426721.1	tropomyosin alpha-1 chain-like isoform X4 [Oncorhynchus mykiss]	Oncorhynchus mykiss	39.87	61.87	33	74.3
292	XP_021426729.1	tropomyosin alpha-1 chain-like isoform X5 [Oncorhynchus mykiss]	Oncorhynchus mykiss	0	60.26	32	68.66
293	XP_021423834.1	actin-related protein 2-A-like [Oncorhynchus mykiss]	Oncorhynchus mykiss	39.82	39.86	27	54.57
293	XP_021412983.1	actin-related protein 2-A [Oncorhynchus mykiss]	Oncorhynchus mykiss	0	39.86	27	54.57
294	XP_021460029.1	uncharacterized protein LOC110524564 isoform X1 [Oncorhynchus mykiss]	Oncorhynchus mykiss	39.61	39.65	20	20.94
294	XP_021460032.1	multifunctional protein ADE2-like isoform X3 [Oncorhynchus mykiss]	Oncorhynchus mykiss	0	39.19	20	50.35
294	XP_021460031.1	multifunctional protein ADE2-like isoform X3 [Oncorhynchus mykiss]	Oncorhynchus mykiss	0	39.19	20	50.35
294	XP_021460030.1	multifunctional protein ADE2-like isoform X2 [Oncorhynchus mykiss]	Oncorhynchus mykiss	0	39.19	20	49.31
295	XP_021464647.1	trifunctional purine biosynthetic protein adenosine-3 [Oncorhynchus mykiss]	Oncorhynchus mykiss	39.53	39.57	18	24.9
296	XP_021452586.1	collagen alpha-3(VI) chain-like, partial [Oncorhynchus mykiss]	Oncorhynchus mykiss	39.44	39.51	21	23.06
297	XP_021473806.1	collagenase 3 [Oncorhynchus mykiss]	Oncorhynchus mykiss	39.4	39.44	21	47.36
298	XP_021436110.1	core histone macro-H2A.2-like isoform X2 [Oncorhynchus mykiss]	Oncorhynchus mykiss	39.4	39.41	27	48.65
298	XP_021436108.1	core histone macro-H2A.2-like isoform X1 [Oncorhynchus mykiss]	Oncorhynchus mykiss	0	39.41	27	48.52
298	XP_021436107.1	core histone macro-H2A.2-like isoform X1 [Oncorhynchus mykiss]	Oncorhynchus mykiss	0	39.41	27	48.52
299	XP_021424232.1	thioredoxin reductase 1, cytoplasmic-like [Oncorhynchus mykiss]	Oncorhynchus mykiss	39.33	39.4	21	38.44
300	XP_021433622.1	RNA-binding protein 4.1-like [Oncorhynchus mykiss]	Oncorhynchus mykiss	39.14	39.19	20	48.44
300	XP_021433621.1	RNA-binding protein 4.1-like [Oncorhynchus mykiss]	Oncorhynchus mykiss	0	39.19	20	48.44
301	XP_021431708.1	vesicle-fusing ATPase [Oncorhynchus mykiss]	Oncorhynchus mykiss	39.11	39.14	20	33.6
302	XP_021442342.1	myelin expression factor 2-like [Oncorhynchus mykiss]	Oncorhynchus mykiss	39.04	39.15	21	35.4
303	XP_021470946.1	DNA-directed RNA polymerase II subunit RPB1 [Oncorhynchus mykiss]	Oncorhynchus mykiss	39.03	39.17	20	14.79
303	XP_021433859.1	DNA-directed RNA polymerase II subunit RPB1-like [Oncorhynchus mykiss]	Oncorhynchus mykiss	0	39.17	20	15.04
304	XP_021424382.1	inter-alpha-trypsin inhibitor heavy chain H3-like isoform X3 [Oncorhynchus mykiss]	Oncorhynchus mykiss	38.84	38.88	22	28.87
304	XP_021424381.1	inter-alpha-trypsin inhibitor heavy chain H3-like isoform X2 [Oncorhynchus mykiss]	Oncorhynchus mykiss	0	38.88	22	28.51
304	XP_021424380.1	inter-alpha-trypsin inhibitor heavy chain H3-like isoform X1 [Oncorhynchus mykiss]	Oncorhynchus mykiss	0	38.88	22	27.66
305	XP_021425191.1	heterochromatin protein 1-binding protein 3-like [Oncorhynchus mykiss]	Oncorhynchus mykiss	38.79	38.85	19	29.59
305	XP_021425190.1	heterochromatin protein 1-binding protein 3-like [Oncorhynchus mykiss]	Oncorhynchus mykiss	0	38.85	19	29.59
306	XP_021478155.1	40S ribosomal protein S9 [Oncorhynchus mykiss]	Oncorhynchus mykiss	38.76	38.82	20	58.25
306	XP_021445214.1	40S ribosomal protein S9 [Oncorhynchus mykiss]	Oncorhynchus mykiss	0	38.82	20	58.25
307	XP_021470293.1	40S ribosomal protein S4-like [Oncorhynchus mykiss]	Oncorhynchus mykiss	38.62	38.62	19	60.84
308	XP_021455217.1	peptidyl-prolyl cis-trans isomerase FKBP4-like [Oncorhynchus mykiss]	Oncorhynchus mykiss	38.52	38.53	19	52.26
309	XP_021423963.1	eukaryotic initiation factor 4A-III [Oncorhynchus mykiss]	Oncorhynchus mykiss	38.46	44.77	24	48.77
309	XP_021413100.1	eukaryotic initiation factor 4A-III-like [Oncorhynchus mykiss]	Oncorhynchus mykiss	0	44.77	24	48.77
310	XP_021423812.1	exportin-1 [Oncorhynchus mykiss]	Oncorhynchus mykiss	38.45	38.54	21	23.55
310	XP_021423811.1	exportin-1 [Oncorhynchus mykiss]	Oncorhynchus mykiss	0	38.54	21	23.55
311	XP_021436818.1	annexin A4-like [Oncorhynchus mykiss]	Oncorhynchus mykiss	38.41	45.4	25	43.54
312	XP_021424676.1	aminopeptidase B isoform X1 [Oncorhynchus mykiss]	Oncorhynchus mykiss	38.2	38.25	20	38.41
313	XP_021477197.1	glutamine--fructose-6-phosphate aminotransferase [isomerizing] 1 [Oncorhynchus mykiss]	Oncorhynchus mykiss	38.1	38.15	20	38.74
314	XP_021451391.1	triosephosphate isomerase B-like [Oncorhynchus mykiss]	Oncorhynchus mykiss	38.04	38.04	20	85.83
315	XP_021462673.1	26S protease regulatory subunit 6A-B isoform X1 [Oncorhynchus mykiss]	Oncorhynchus mykiss	37.83	37.86	22	58.31
315	XP_021462674.1	26S protease regulatory subunit 6A-B isoform X2 [Oncorhynchus mykiss]	Oncorhynchus mykiss	0.01	35.88	21	54.82
316	XP_021417045.1	calnexin-like [Oncorhynchus mykiss]	Oncorhynchus mykiss	37.76	37.78	24	33.07
317	XP_021453624.1	aspartate aminotransferase, mitochondrial-like [Oncorhynchus mykiss]	Oncorhynchus mykiss	37.71	37.76	24	48.24
318	XP_021480044.1	AP-2 complex subunit alpha-2-like isoform X3 [Oncorhynchus mykiss]	Oncorhynchus mykiss	37.64	55.47	32	37.53
318	XP_021480043.1	AP-2 complex subunit alpha-2-like isoform X2 [Oncorhynchus mykiss]	Oncorhynchus mykiss	0	55.47	32	35.85
318	XP_021455549.1	AP-2 complex subunit alpha-2-like isoform X6 [Oncorhynchus mykiss]	Oncorhynchus mykiss	0	55.47	32	37.53
318	XP_021455547.1	AP-2 complex subunit alpha-1-like isoform X4 [Oncorhynchus mykiss]	Oncorhynchus mykiss	0	55.47	32	36.59
318	XP_021455545.1	AP-2 complex subunit alpha-2-like isoform X2 [Oncorhynchus mykiss]	Oncorhynchus mykiss	0	55.47	32	35.85
318	XP_021455548.1	AP-2 complex subunit alpha-2-like isoform X5 [Oncorhynchus mykiss]	Oncorhynchus mykiss	0	53.36	31	36.2
318	XP_021455546.1	AP-2 complex subunit alpha-2-like isoform X3 [Oncorhynchus mykiss]	Oncorhynchus mykiss	0	53.36	31	35.3
318	XP_021455544.1	AP-2 complex subunit alpha-2-like isoform X1 [Oncorhynchus mykiss]	Oncorhynchus mykiss	0	53.36	31	34.58
318	XP_021455543.1	AP-2 complex subunit alpha-2-like isoform X1 [Oncorhynchus mykiss]	Oncorhynchus mykiss	0	53.36	31	34.58
319	NP_001117663.1	galectin like protein [Oncorhynchus mykiss]	Oncorhynchus mykiss	37.51	37.53	27	53.08
320	XP_021421679.1	adenosine deaminase [Oncorhynchus mykiss]	Oncorhynchus mykiss	37.49	37.53	19	50.27
321	NP_001153962.1	brain creatine kinase b [Oncorhynchus mykiss]	Oncorhynchus mykiss	37.43	37.47	24	64.83
322	XP_021453086.1	splicing factor 3B subunit 1 isoform X2 [Oncorhynchus mykiss]	Oncorhynchus mykiss	37.39	37.42	19	18.19
322	XP_021453085.1	splicing factor 3B subunit 1 isoform X1 [Oncorhynchus mykiss]	Oncorhynchus mykiss	0	37.42	19	18.17
322	XP_021435358.1	splicing factor 3B subunit 1-like isoform X1 [Oncorhynchus mykiss]	Oncorhynchus mykiss	0	37.42	19	18.15
323	XP_021417129.1	glutathione S-transferase P-like [Oncorhynchus mykiss]	Oncorhynchus mykiss	37.32	37.35	23	64.42
324	XP_021423823.1	malate dehydrogenase, cytoplasmic isoform X2 [Oncorhynchus mykiss]	Oncorhynchus mykiss	37.3	37.32	24	59.46
324	XP_021423822.1	malate dehydrogenase, cytoplasmic isoform X1 [Oncorhynchus mykiss]	Oncorhynchus mykiss	0	37.32	24	56.57
325	XP_021470341.1	serum albumin 1 [Oncorhynchus mykiss]	Oncorhynchus mykiss	37.14	37.14	22	56.55
326	XP_021447776.1	histone H4 [Oncorhynchus mykiss]	Oncorhynchus mykiss	36.89	36.9	27	70.87
326	XP_021424020.1	histone H4 [Oncorhynchus mykiss]	Oncorhynchus mykiss	0	36.9	27	70.87
327	XP_021434507.1	NADP-dependent malic enzyme-like [Oncorhynchus mykiss]	Oncorhynchus mykiss	36.73	36.8	20	43.49
327	XP_021434506.1	NADP-dependent malic enzyme-like [Oncorhynchus mykiss]	Oncorhynchus mykiss	0	36.8	20	43.49
328	XP_021423799.1	26S proteasome non-ATPase regulatory subunit 12 [Oncorhynchus mykiss]	Oncorhynchus mykiss	36.53	36.66	19	44.59
328	XP_021412935.1	26S proteasome non-ATPase regulatory subunit 12-like [Oncorhynchus mykiss]	Oncorhynchus mykiss	0	34.53	18	41.56
329	XP_021454414.1	proteasome subunit alpha type-1 [Oncorhynchus mykiss]	Oncorhynchus mykiss	36.49	36.56	21	79.39
330	XP_021447153.1	dipeptidyl peptidase 3 [Oncorhynchus mykiss]	Oncorhynchus mykiss	36.38	36.46	20	32.05
331	XP_021438973.1	heat shock 70 kDa protein 4-like [Oncorhynchus mykiss]	Oncorhynchus mykiss	36.34	55.7	28	39.65
332	XP_021412828.1	integrin alpha-X-like isoform X1 [Oncorhynchus mykiss]	Oncorhynchus mykiss	36.27	36.34	20	19.14
332	XP_021412829.1	integrin alpha-M-like isoform X2 [Oncorhynchus mykiss]	Oncorhynchus mykiss	0	34.6	19	19.67
333	XP_021418346.1	proteasome activator complex subunit 1 [Oncorhynchus mykiss]	Oncorhynchus mykiss	36.12	36.13	23	71.6
334	XP_021447291.1	uncharacterized protein LOC110510228 [Oncorhynchus mykiss]	Oncorhynchus mykiss	36.09	36.16	17	15.05
335	XP_021453746.1	hemopexin [Oncorhynchus mykiss]	Oncorhynchus mykiss	36.08	36.09	21	47.19
336	XP_021441170.1	high choriolytic enzyme 1 isoform X1 [Oncorhynchus mykiss]	Oncorhynchus mykiss	36.07	36.08	53	61.32
337	XP_021420778.1	DNA topoisomerase 2-alpha [Oncorhynchus mykiss]	Oncorhynchus mykiss	36.03	45.03	27	16.68
338	XP_021424256.1	keratin, type I cytoskeletal 18-like [Oncorhynchus mykiss]	Oncorhynchus mykiss	36.01	68.98	42	69.76
339	NP_001154036.1	hemoglobin subunit alpha-4 [Oncorhynchus mykiss]	Oncorhynchus mykiss	36	36	24	76.22
340	XP_021463311.1	importin-7-like [Oncorhynchus mykiss]	Oncorhynchus mykiss	35.97	36.05	22	21.73
340	XP_021442179.1	importin-7 isoform X1 [Oncorhynchus mykiss]	Oncorhynchus mykiss	0	36.05	22	21.73
341	XP_021458333.1	gamma-glutamyltransferase 5-like [Oncorhynchus mykiss]	Oncorhynchus mykiss	35.93	36.23	23	41
342	XP_021445769.1	myosin heavy chain, fast skeletal muscle-like [Oncorhynchus mykiss]	Oncorhynchus mykiss	35.87	208.43	120	44.73
343	XP_021481175.1	eukaryotic translation initiation factor 3 subunit D-like [Oncorhynchus mykiss]	Oncorhynchus mykiss	35.83	35.95	20	37.5
343	XP_021414046.1	eukaryotic translation initiation factor 3 subunit D isoform X2 [Oncorhynchus mykiss]	Oncorhynchus mykiss	0	35.95	20	37.43
343	XP_021414045.1	eukaryotic translation initiation factor 3 subunit D isoform X1 [Oncorhynchus mykiss]	Oncorhynchus mykiss	0	35.95	20	37.3
344	XP_021476266.1	ATP-dependent 6-phosphofructokinase, platelet type-like isoform X7 [Oncorhynchus mykiss]	Oncorhynchus mykiss	35.47	35.55	17	28.32
344	XP_021476265.1	ATP-dependent 6-phosphofructokinase, platelet type-like isoform X6 [Oncorhynchus mykiss]	Oncorhynchus mykiss	0	35.55	17	28.32
344	XP_021476262.1	ATP-dependent 6-phosphofructokinase, platelet type-like isoform X3 [Oncorhynchus mykiss]	Oncorhynchus mykiss	0	35.55	17	28.25
344	XP_021476264.1	ATP-dependent 6-phosphofructokinase, platelet type-like isoform X5 [Oncorhynchus mykiss]	Oncorhynchus mykiss	0	35.53	17	28.32
344	XP_021476263.1	ATP-dependent 6-phosphofructokinase, platelet type-like isoform X4 [Oncorhynchus mykiss]	Oncorhynchus mykiss	0	35.53	17	28.32
344	XP_021476261.1	ATP-dependent 6-phosphofructokinase, platelet type-like isoform X2 [Oncorhynchus mykiss]	Oncorhynchus mykiss	0	35.53	17	28.25
344	XP_021476260.1	ATP-dependent 6-phosphofructokinase, platelet type-like isoform X1 [Oncorhynchus mykiss]	Oncorhynchus mykiss	0	35.53	17	28.25
345	XP_021466096.1	60S ribosomal protein L10a [Oncorhynchus mykiss]	Oncorhynchus mykiss	35.43	35.43	19	61.57
345	XP_021426012.1	60S ribosomal protein L10a [Oncorhynchus mykiss]	Oncorhynchus mykiss	0	35.43	19	61.57
346	XP_021468100.1	heterogeneous nuclear ribonucleoprotein U-like [Oncorhynchus mykiss]	Oncorhynchus mykiss	35.36	36.02	20	19.34
347	XP_021446868.1	cofilin-2-like [Oncorhynchus mykiss]	Oncorhynchus mykiss	35.35	35.36	22	67.07
348	XP_021413375.1	2',3'-cyclic-nucleotide 3'-phosphodiesterase-like [Oncorhynchus mykiss]	Oncorhynchus mykiss	35.32	35.37	21	32.95
348	XP_021413374.1	2',3'-cyclic-nucleotide 3'-phosphodiesterase-like [Oncorhynchus mykiss]	Oncorhynchus mykiss	0	35.37	21	32.95
348	XP_021413373.1	2',3'-cyclic-nucleotide 3'-phosphodiesterase-like [Oncorhynchus mykiss]	Oncorhynchus mykiss	0	35.37	21	32.95
349	XP_021431122.1	26S protease regulatory subunit 8 isoform X2 [Oncorhynchus mykiss]	Oncorhynchus mykiss	35.3	35.38	20	55.53
349	XP_021421098.1	26S protease regulatory subunit 8-like [Oncorhynchus mykiss]	Oncorhynchus mykiss	0.01	34.88	20	54.3
349	XP_021431121.1	26S protease regulatory subunit 8 isoform X1 [Oncorhynchus mykiss]	Oncorhynchus mykiss	0	35.38	20	54.3
350	XP_021480596.1	40S ribosomal protein S11 [Oncorhynchus mykiss]	Oncorhynchus mykiss	35.18	35.23	20	63.98
351	XP_021445937.1	condensin complex subunit 1 [Oncorhynchus mykiss]	Oncorhynchus mykiss	35.16	35.31	20	14.44
352	XP_021434622.1	annexin A2 [Oncorhynchus mykiss]	Oncorhynchus mykiss	34.98	35.29	19	47.09
353	XP_021424576.1	60S acidic ribosomal protein P0-like [Oncorhynchus mykiss]	Oncorhynchus mykiss	34.79	34.8	20	50.48
354	XP_021455354.1	phosphoglucomutase-1-like [Oncorhynchus mykiss]	Oncorhynchus mykiss	34.77	34.84	17	41
355	XP_021449426.1	ras GTPase-activating-like protein IQGAP1, partial [Oncorhynchus mykiss]	Oncorhynchus mykiss	34.67	44.5	26	58.21
356	XP_021454383.1	apoptosis inhibitor 5-like [Oncorhynchus mykiss]	Oncorhynchus mykiss	34.57	34.62	19	35.1
357	XP_021440938.1	serine/threonine-protein kinase VRK1-like isoform X2 [Oncorhynchus mykiss]	Oncorhynchus mykiss	34.55	34.64	19	42.74
357	XP_021440936.1	serine/threonine-protein kinase VRK1-like isoform X1 [Oncorhynchus mykiss]	Oncorhynchus mykiss	0	34.64	19	42.65
358	XP_021433768.1	cytoplasmic aconitate hydratase [Oncorhynchus mykiss]	Oncorhynchus mykiss	34.48	34.51	19	23.67
358	XP_021433767.1	cytoplasmic aconitate hydratase [Oncorhynchus mykiss]	Oncorhynchus mykiss	0	34.51	19	23.67
359	XP_021439894.1	septin-6 isoform X4 [Oncorhynchus mykiss]	Oncorhynchus mykiss	34.41	34.41	18	48.95
359	XP_021439893.1	septin-6 isoform X4 [Oncorhynchus mykiss]	Oncorhynchus mykiss	0	34.41	18	48.95
359	XP_021439892.1	septin-6 isoform X3 [Oncorhynchus mykiss]	Oncorhynchus mykiss	0	34.41	18	48.72
359	XP_021439891.1	septin-6 isoform X2 [Oncorhynchus mykiss]	Oncorhynchus mykiss	0	34.41	18	48.49
359	XP_021439890.1	septin-6 isoform X1 [Oncorhynchus mykiss]	Oncorhynchus mykiss	0	34.41	18	48.16
360	XP_021413219.1	collagen alpha-1(I) chain-like [Oncorhynchus mykiss]	Oncorhynchus mykiss	34.36	34.41	21	17.18
361	XP_021422703.1	glutathione S-transferase Mu 3-like [Oncorhynchus mykiss]	Oncorhynchus mykiss	34.36	34.38	26	62.1
362	XP_021425771.1	tubulin beta-6 chain-like [Oncorhynchus mykiss]	Oncorhynchus mykiss	34.13	43.03	27	53.57
363	XP_021435621.1	probable ubiquitin carboxyl-terminal hydrolase FAF-X [Oncorhynchus mykiss]	Oncorhynchus mykiss	34.02	34.16	20	7.725
363	XP_021439210.1	probable ubiquitin carboxyl-terminal hydrolase FAF-X [Oncorhynchus mykiss]	Oncorhynchus mykiss	0	33.7	20	7.967
364	XP_021422810.1	natterin-like protein isoform X1 [Oncorhynchus mykiss]	Oncorhynchus mykiss	34.02	34.02	23	79.35
364	XP_021422809.1	natterin-like protein isoform X1 [Oncorhynchus mykiss]	Oncorhynchus mykiss	0	34.02	23	79.35
364	XP_021422808.1	natterin-like protein isoform X1 [Oncorhynchus mykiss]	Oncorhynchus mykiss	0	34.02	23	79.35
365	XP_021467115.1	actin, alpha cardiac-like [Oncorhynchus mykiss]	Oncorhynchus mykiss	34	66.19	53	83.02
365	XP_021456708.1	actin, alpha cardiac [Oncorhynchus mykiss]	Oncorhynchus mykiss	0	66.19	53	83.02
365	XP_021440429.1	actin, alpha cardiac-like [Oncorhynchus mykiss]	Oncorhynchus mykiss	0	64.16	52	76.92
365	XP_021436999.1	actin, alpha skeletal muscle 2 [Oncorhynchus mykiss]	Oncorhynchus mykiss	0	64.16	52	76.92
365	XP_021431978.1	actin, alpha skeletal muscle 2-like [Oncorhynchus mykiss]	Oncorhynchus mykiss	0	64.16	52	76.92
365	XP_021423630.1	actin, alpha skeletal muscle 2 [Oncorhynchus mykiss]	Oncorhynchus mykiss	0	64.16	52	76.92
365	XP_021412737.1	actin, alpha skeletal muscle 2-like [Oncorhynchus mykiss]	Oncorhynchus mykiss	0	64.16	52	76.92
366	XP_021423339.1	phosphoglycerate mutase 1 [Oncorhynchus mykiss]	Oncorhynchus mykiss	34	34.01	19	79.92
367	XP_021415040.1	elongation factor Tu, mitochondrial-like [Oncorhynchus mykiss]	Oncorhynchus mykiss	33.91	33.93	20	48.15
367	XP_021415039.1	elongation factor Tu, mitochondrial-like [Oncorhynchus mykiss]	Oncorhynchus mykiss	0	33.93	20	48.15
368	XP_021413025.1	catalase-like [Oncorhynchus mykiss]	Oncorhynchus mykiss	33.81	33.84	18	39.69
369	XP_021457334.1	serine/threonine-protein phosphatase 2A catalytic subunit beta isoform [Oncorhynchus mykiss]	Oncorhynchus mykiss	33.78	33.78	24	68.93
369	XP_021446128.1	serine/threonine-protein phosphatase 2A catalytic subunit beta isoform [Oncorhynchus mykiss]	Oncorhynchus mykiss	0	33.78	24	68.93
370	XP_021473059.1	beta-glucuronidase-like [Oncorhynchus mykiss]	Oncorhynchus mykiss	33.66	33.68	20	35.23
371	XP_021476002.1	transferrin receptor protein 1-like [Oncorhynchus mykiss]	Oncorhynchus mykiss	33.57	33.62	18	29.67
372	XP_021433092.1	nicotinamide phosphoribosyltransferase [Oncorhynchus mykiss]	Oncorhynchus mykiss	33.55	33.65	16	45.01
372	XP_021419240.1	nicotinamide phosphoribosyltransferase-like [Oncorhynchus mykiss]	Oncorhynchus mykiss	0.01	31.91	16	45.01
373	XP_021456691.1	26S protease regulatory subunit 4-like [Oncorhynchus mykiss]	Oncorhynchus mykiss	33.52	34.9	17	44.09
373	XP_021429731.1	26S protease regulatory subunit 4 [Oncorhynchus mykiss]	Oncorhynchus mykiss	0	33.7	17	44.09
374	XP_021460411.1	histidine-rich glycoprotein-like [Oncorhynchus mykiss]	Oncorhynchus mykiss	33.43	33.45	22	48.71
375	XP_021460488.1	phosphatidylinositol 3,4,5-trisphosphate 5-phosphatase 1-like [Oncorhynchus mykiss]	Oncorhynchus mykiss	33.37	33.47	18	15.37
376	XP_021445752.1	ATP-binding cassette sub-family F member 2-like isoform X4 [Oncorhynchus mykiss]	Oncorhynchus mykiss	33.37	33.44	20	33.55
376	XP_021445751.1	ATP-binding cassette sub-family F member 2-like isoform X3 [Oncorhynchus mykiss]	Oncorhynchus mykiss	0	33.44	20	32.44
376	XP_021445750.1	ATP-binding cassette sub-family F member 2-like isoform X2 [Oncorhynchus mykiss]	Oncorhynchus mykiss	0	33.44	20	31.59
376	XP_021445749.1	ATP-binding cassette sub-family F member 2-like isoform X1 [Oncorhynchus mykiss]	Oncorhynchus mykiss	0	33.44	20	30.97
377	XP_021438009.1	aldehyde dehydrogenase, mitochondrial-like [Oncorhynchus mykiss]	Oncorhynchus mykiss	33.37	33.39	20	43.66
378	NP_001154090.1	glutathione S-transferase omega-1 [Oncorhynchus mykiss]	Oncorhynchus mykiss	33.31	33.37	17	50.21
379	XP_021474449.1	matrin-3-like [Oncorhynchus mykiss]	Oncorhynchus mykiss	33.3	33.42	16	16.6
380	XP_021432530.1	thymidine phosphorylase-like [Oncorhynchus mykiss]	Oncorhynchus mykiss	33.14	33.16	23	43.71
381	XP_021460523.1	cytoplasmic FMR1-interacting protein 1 homolog [Oncorhynchus mykiss]	Oncorhynchus mykiss	33.06	33.17	19	19.28
382	NP_001117768.1	eukaryotic initiation factor 2 alpha subunit [Oncorhynchus mykiss]	Oncorhynchus mykiss	33	33.01	20	56.19
383	XP_021467992.1	26S protease regulatory subunit 10B [Oncorhynchus mykiss]	Oncorhynchus mykiss	32.91	32.98	17	52.19
384	XP_021457353.1	alpha-aminoadipic semialdehyde dehydrogenase [Oncorhynchus mykiss]	Oncorhynchus mykiss	32.87	32.88	17	37.41
385	XP_021465625.1	proliferation-associated protein 2G4-like [Oncorhynchus mykiss]	Oncorhynchus mykiss	32.84	50.82	28	64.63
386	XP_021416534.1	C-terminal-binding protein 1-like [Oncorhynchus mykiss]	Oncorhynchus mykiss	32.75	32.81	17	42.35
387	XP_021438249.1	serine/arginine-rich splicing factor 1B-like isoform X1 [Oncorhynchus mykiss]	Oncorhynchus mykiss	32.71	32.77	19	55.08
387	XP_021438248.1	serine/arginine-rich splicing factor 1B-like isoform X1 [Oncorhynchus mykiss]	Oncorhynchus mykiss	0	32.77	19	55.08
387	XP_021443665.1	serine/arginine-rich splicing factor 1B [Oncorhynchus mykiss]	Oncorhynchus mykiss	0	31.53	18	48.81
388	XP_021446831.1	H/ACA ribonucleoprotein complex subunit 4 [Oncorhynchus mykiss]	Oncorhynchus mykiss	32.7	32.75	17	42.48
389	XP_021445404.1	nucleoprotein TPR-like isoform X2 [Oncorhynchus mykiss]	Oncorhynchus mykiss	32.67	33.16	17	7.313
389	XP_021445403.1	nucleoprotein TPR-like isoform X1 [Oncorhynchus mykiss]	Oncorhynchus mykiss	0	33.16	17	7.31
390	NP_001117736.1	11-beta-hydroxylase [Oncorhynchus mykiss]	Oncorhynchus mykiss	32.65	32.74	17	37.02
391	XP_021457566.1	nuclear pore complex protein Nup205 [Oncorhynchus mykiss]	Oncorhynchus mykiss	32.56	32.64	16	8.821
392	XP_021481315.1	dynamin-2-like isoform X2 [Oncorhynchus mykiss]	Oncorhynchus mykiss	32.56	32.6	17	19.04
392	XP_021414215.1	dynamin-2 isoform X15 [Oncorhynchus mykiss]	Oncorhynchus mykiss	0	32.6	17	22.09
392	XP_021414214.1	dynamin-2 isoform X14 [Oncorhynchus mykiss]	Oncorhynchus mykiss	0	32.6	17	19.44
392	XP_021414213.1	dynamin-2 isoform X13 [Oncorhynchus mykiss]	Oncorhynchus mykiss	0	32.6	17	19.44
392	XP_021414211.1	dynamin-2 isoform X11 [Oncorhynchus mykiss]	Oncorhynchus mykiss	0	32.6	17	19.35
392	XP_021414210.1	dynamin-2 isoform X10 [Oncorhynchus mykiss]	Oncorhynchus mykiss	0	32.6	17	19.35
392	XP_021414206.1	dynamin-2 isoform X6 [Oncorhynchus mykiss]	Oncorhynchus mykiss	0	32.6	17	19.04
392	XP_021414203.1	dynamin-2 isoform X3 [Oncorhynchus mykiss]	Oncorhynchus mykiss	0	32.6	17	18.85
393	XP_021436531.1	zinc finger protein 883-like [Oncorhynchus mykiss]	Oncorhynchus mykiss	32.51	32.64	16	29.09
394	NP_001117963.1	calpain 2 catalytic subunit [Oncorhynchus mykiss]	Oncorhynchus mykiss	32.41	32.44	18	30.24
395	XP_021463012.1	60S ribosomal protein L13-like [Oncorhynchus mykiss]	Oncorhynchus mykiss	32.34	32.36	20	53.08
395	XP_021441846.1	60S ribosomal protein L13 [Oncorhynchus mykiss]	Oncorhynchus mykiss	0	32.36	20	53.08
396	XP_021418673.1	thimet oligopeptidase-like [Oncorhynchus mykiss]	Oncorhynchus mykiss	32.32	32.39	15	26.13
397	XP_021439644.1	GTP-binding nuclear protein Ran [Oncorhynchus mykiss]	Oncorhynchus mykiss	32.32	32.39	17	78.6
397	XP_021416918.1	GTP-binding nuclear protein Ran [Oncorhynchus mykiss]	Oncorhynchus mykiss	0	32.39	17	78.6
397	XP_021416917.1	GTP-binding nuclear protein Ran [Oncorhynchus mykiss]	Oncorhynchus mykiss	0	32.39	17	78.6
398	XP_021471291.1	probable ATP-dependent RNA helicase DDX23 [Oncorhynchus mykiss]	Oncorhynchus mykiss	32.25	32.39	19	24.42
399	XP_021452473.1	glyceraldehyde-3-phosphate dehydrogenase isoform X2 [Oncorhynchus mykiss]	Oncorhynchus mykiss	32.24	32.24	21	59.4
399	XP_021452472.1	glyceraldehyde-3-phosphate dehydrogenase isoform X1 [Oncorhynchus mykiss]	Oncorhynchus mykiss	0	32.24	21	53.78
400	NP_001158613.1	Carboxypeptidase A1 precursor [Oncorhynchus mykiss]	Oncorhynchus mykiss	32.18	32.25	21	51.07
401	XP_021445806.1	40S ribosomal protein S8 [Oncorhynchus mykiss]	Oncorhynchus mykiss	32.11	32.11	21	60.58
402	XP_021476249.1	copine-3 isoform X1 [Oncorhynchus mykiss]	Oncorhynchus mykiss	32.05	32.13	20	35.15
402	XP_021476250.1	copine-3 isoform X2 [Oncorhynchus mykiss]	Oncorhynchus mykiss	0	30.6	19	31.42
403	XP_021456591.1	heat shock protein HSP 90-alpha [Oncorhynchus mykiss]	Oncorhynchus mykiss	32.01	76.4	48	48.16
404	XP_021422767.1	tyrosine-protein kinase HCK-like [Oncorhynchus mykiss]	Oncorhynchus mykiss	31.98	32	19	37.65
405	NP_001117977.1	neutrophil cytosol factor 4 [Oncorhynchus mykiss]	Oncorhynchus mykiss	31.94	31.97	18	56.42
406	NP_001118151.1	fast myosin light chain 2 [Oncorhynchus mykiss]	Oncorhynchus mykiss	31.89	31.93	17	86.47
407	XP_021442319.1	NAD(P) transhydrogenase, mitochondrial-like [Oncorhynchus mykiss]	Oncorhynchus mykiss	31.79	31.95	17	19.35
407	XP_021442317.1	NAD(P) transhydrogenase, mitochondrial-like [Oncorhynchus mykiss]	Oncorhynchus mykiss	0	31.95	17	19.35
408	XP_021424047.1	14-3-3 protein beta/alpha-1-like [Oncorhynchus mykiss]	Oncorhynchus mykiss	31.6	38	21	59.43
409	XP_021450482.1	26S protease regulatory subunit 6B isoform X2 [Oncorhynchus mykiss]	Oncorhynchus mykiss	31.6	32.78	18	53.37
409	XP_021450479.1	26S protease regulatory subunit 6B isoform X1 [Oncorhynchus mykiss]	Oncorhynchus mykiss	0	32.78	18	49.31
409	XP_021416364.1	26S protease regulatory subunit 6B-like [Oncorhynchus mykiss]	Oncorhynchus mykiss	0	32.78	18	49.31
410	XP_021413372.1	ATP-citrate synthase isoform X2 [Oncorhynchus mykiss]	Oncorhynchus mykiss	31.59	31.94	18	17.86
410	XP_021413371.1	ATP-citrate synthase isoform X1 [Oncorhynchus mykiss]	Oncorhynchus mykiss	0	31.94	18	17.7
410	XP_021480495.1	ATP-citrate synthase [Oncorhynchus mykiss]	Oncorhynchus mykiss	0	30.12	17	16.88
410	XP_021480494.1	ATP-citrate synthase [Oncorhynchus mykiss]	Oncorhynchus mykiss	0	30.12	17	16.88
411	XP_021416286.1	prolyl endopeptidase-like [Oncorhynchus mykiss]	Oncorhynchus mykiss	31.59	31.63	16	31.88
412	XP_021423396.1	peroxiredoxin-1-like [Oncorhynchus mykiss]	Oncorhynchus mykiss	31.58	31.58	22	79.7
413	XP_021417291.1	pre-mRNA-processing factor 39-like [Oncorhynchus mykiss]	Oncorhynchus mykiss	31.57	31.65	16	23.42
414	XP_021460397.1	prohibitin-2-like [Oncorhynchus mykiss]	Oncorhynchus mykiss	31.52	31.56	21	61.51
415	XP_021456953.1	60S ribosomal protein L17 isoform X2 [Oncorhynchus mykiss]	Oncorhynchus mykiss	31.51	31.55	17	64.13
415	XP_021456952.1	60S ribosomal protein L17 isoform X1 [Oncorhynchus mykiss]	Oncorhynchus mykiss	0	31.55	17	60.51
416	XP_021475090.1	ATP-binding cassette sub-family E member 1 [Oncorhynchus mykiss]	Oncorhynchus mykiss	31.48	31.56	18	37.23
416	XP_021475089.1	ATP-binding cassette sub-family E member 1 [Oncorhynchus mykiss]	Oncorhynchus mykiss	0	31.56	18	37.23
416	XP_021429108.1	ATP-binding cassette sub-family E member 1-like [Oncorhynchus mykiss]	Oncorhynchus mykiss	0	31.56	18	37.23
417	XP_021445800.1	far upstream element-binding protein 1 [Oncorhynchus mykiss]	Oncorhynchus mykiss	31.47	33.64	19	29.19
418	XP_021443334.1	heterogeneous nuclear ribonucleoprotein L isoform X2 [Oncorhynchus mykiss]	Oncorhynchus mykiss	31.46	31.48	21	38.73
418	XP_021443333.1	heterogeneous nuclear ribonucleoprotein L isoform X1 [Oncorhynchus mykiss]	Oncorhynchus mykiss	0	31.48	21	37.9
419	XP_021413586.1	DNA (cytosine-5)-methyltransferase 1-like isoform X3 [Oncorhynchus mykiss]	Oncorhynchus mykiss	31.42	31.73	17	10.68
419	XP_021480911.1	DNA (cytosine-5)-methyltransferase 1-like isoform X2 [Oncorhynchus mykiss]	Oncorhynchus mykiss	0.01	31.57	17	10.69
419	XP_021480910.1	DNA (cytosine-5)-methyltransferase 1-like isoform X1 [Oncorhynchus mykiss]	Oncorhynchus mykiss	0.01	31.57	17	10.65
419	XP_021413585.1	DNA (cytosine-5)-methyltransferase 1-like isoform X2 [Oncorhynchus mykiss]	Oncorhynchus mykiss	0	31.73	17	10.65
419	XP_021413584.1	DNA (cytosine-5)-methyltransferase 1-like isoform X1 [Oncorhynchus mykiss]	Oncorhynchus mykiss	0	31.73	17	10.65
420	XP_021416927.1	FACT complex subunit SSRP1-like [Oncorhynchus mykiss]	Oncorhynchus mykiss	31.39	31.49	17	27.05
421	XP_021470527.1	calpain-1 catalytic subunit-like [Oncorhynchus mykiss]	Oncorhynchus mykiss	31.38	31.49	17	33.52
422	XP_021457581.1	60S ribosomal protein L7a [Oncorhynchus mykiss]	Oncorhynchus mykiss	31.38	31.42	19	46.99
422	XP_021446089.1	60S ribosomal protein L7a [Oncorhynchus mykiss]	Oncorhynchus mykiss	0	30.7	19	46.99
423	XP_021439680.1	DNA-directed RNA polymerase II subunit RPB2 [Oncorhynchus mykiss]	Oncorhynchus mykiss	31.34	31.58	16	17.12
424	XP_021435373.1	isocitrate dehydrogenase [NADP] cytoplasmic-like [Oncorhynchus mykiss]	Oncorhynchus mykiss	31.3	33.58	20	47.43
425	XP_021438340.1	heat shock cognate 70 kDa protein-like [Oncorhynchus mykiss]	Oncorhynchus mykiss	31.19	73.42	50	57.96
426	XP_021437153.1	apolipoprotein A-I-2 isoform X1 [Oncorhynchus mykiss]	Oncorhynchus mykiss	31.16	44.98	22	64.12
426	NP_001117720.1	apolipoprotein A-I-2 precursor [Oncorhynchus mykiss]	Oncorhynchus mykiss	0	44.98	22	64.12
427	XP_021480041.1	protein arginine N-methyltransferase 1 isoform X2 [Oncorhynchus mykiss]	Oncorhynchus mykiss	31.13	31.21	21	52.59
427	XP_021480040.1	protein arginine N-methyltransferase 1 isoform X1 [Oncorhynchus mykiss]	Oncorhynchus mykiss	0	31.21	21	53.04
427	XP_021455551.1	protein arginine N-methyltransferase 1-like [Oncorhynchus mykiss]	Oncorhynchus mykiss	0	31.21	21	51.4
428	XP_021458540.1	serine/threonine-protein phosphatase 2B catalytic subunit gamma isoform isoform X1 [Oncorhynchus mykiss]	Oncorhynchus mykiss	30.97	30.99	16	33.86
428	XP_021458541.1	serine/threonine-protein phosphatase 2B catalytic subunit alpha isoform isoform X2 [Oncorhynchus mykiss]	Oncorhynchus mykiss	0	28.97	15	32.09
428	XP_021458542.1	serine/threonine-protein phosphatase 2B catalytic subunit alpha isoform isoform X3 [Oncorhynchus mykiss]	Oncorhynchus mykiss	0	27.39	15	31.67
429	XP_021434800.1	cholesterol side-chain cleavage enzyme, mitochondrial [Oncorhynchus mykiss]	Oncorhynchus mykiss	30.96	31.1	16	38.13
430	XP_021423565.1	40S ribosomal protein SA isoform X1 [Oncorhynchus mykiss]	Oncorhynchus mykiss	30.96	30.97	20	57.73
430	XP_021423564.1	40S ribosomal protein SA isoform X1 [Oncorhynchus mykiss]	Oncorhynchus mykiss	0	30.97	20	57.73
430	XP_021412648.1	40S ribosomal protein SA isoform X1 [Oncorhynchus mykiss]	Oncorhynchus mykiss	0	30.97	20	57.73
430	XP_021423566.1	40S ribosomal protein SA isoform X2 [Oncorhynchus mykiss]	Oncorhynchus mykiss	0	28.95	19	55.63
430	XP_021412649.1	40S ribosomal protein SA isoform X2 [Oncorhynchus mykiss]	Oncorhynchus mykiss	0	28.95	19	55.63
431	XP_021454519.1	dihydrolipoyl dehydrogenase, mitochondrial-like [Oncorhynchus mykiss]	Oncorhynchus mykiss	30.95	30.99	16	36.88
432	XP_021466363.1	nuclear receptor coactivator 5 isoform X2 [Oncorhynchus mykiss]	Oncorhynchus mykiss	30.86	30.92	18	27.9
432	XP_021466362.1	nuclear receptor coactivator 5 isoform X1 [Oncorhynchus mykiss]	Oncorhynchus mykiss	0	30.92	18	27.82
433	XP_021451897.1	coactosin-like protein [Oncorhynchus mykiss]	Oncorhynchus mykiss	30.76	30.8	17	81.69
434	XP_021468782.1	eukaryotic translation initiation factor 4 gamma 1-like isoform X2 [Oncorhynchus mykiss]	Oncorhynchus mykiss	30.75	30.93	15	9.091
434	XP_021468788.1	eukaryotic translation initiation factor 4 gamma 1-like isoform X8 [Oncorhynchus mykiss]	Oncorhynchus mykiss	0	30.76	15	9.314
434	XP_021468787.1	eukaryotic translation initiation factor 4 gamma 1-like isoform X7 [Oncorhynchus mykiss]	Oncorhynchus mykiss	0	30.76	15	9.277
434	XP_021468786.1	eukaryotic translation initiation factor 4 gamma 1-like isoform X6 [Oncorhynchus mykiss]	Oncorhynchus mykiss	0	30.76	15	9.219
434	XP_021468785.1	eukaryotic translation initiation factor 4 gamma 1-like isoform X5 [Oncorhynchus mykiss]	Oncorhynchus mykiss	0	30.76	15	9.178
434	XP_021468784.1	eukaryotic translation initiation factor 4 gamma 1-like isoform X4 [Oncorhynchus mykiss]	Oncorhynchus mykiss	0	30.76	15	9.142
434	XP_021468783.1	eukaryotic translation initiation factor 4 gamma 1-like isoform X3 [Oncorhynchus mykiss]	Oncorhynchus mykiss	0	30.76	15	9.091
434	XP_021468781.1	eukaryotic translation initiation factor 4 gamma 1-like isoform X1 [Oncorhynchus mykiss]	Oncorhynchus mykiss	0	30.76	15	9.086
435	XP_021450303.1	nuclear GTPase SLIP-GC-like [Oncorhynchus mykiss]	Oncorhynchus mykiss	30.7	31.18	17	24.66
436	XP_021415666.1	engulfment and cell motility protein 1-like [Oncorhynchus mykiss]	Oncorhynchus mykiss	30.61	31.37	15	23.55
437	XP_021465256.1	6-phosphofructo-2-kinase/fructose-2,6-bisphosphatase 4-like isoform X2 [Oncorhynchus mykiss]	Oncorhynchus mykiss	30.53	30.57	17	38.64
438	XP_021475050.1	high mobility group protein B2-like [Oncorhynchus mykiss]	Oncorhynchus mykiss	30.49	30.5	17	53.95
438	XP_021429142.1	high mobility group protein B2-like [Oncorhynchus mykiss]	Oncorhynchus mykiss	0	30.5	17	54.21
439	XP_021458454.1	nuclear pore complex protein Nup155 [Oncorhynchus mykiss]	Oncorhynchus mykiss	30.42	30.52	14	12.65
440	XP_021440130.1	heterogeneous nuclear ribonucleoprotein Q isoform X3 [Oncorhynchus mykiss]	Oncorhynchus mykiss	30.36	40.66	21	41.82
440	XP_021440127.1	heterogeneous nuclear ribonucleoprotein Q isoform X1 [Oncorhynchus mykiss]	Oncorhynchus mykiss	0	40.62	21	41.14
440	XP_021440131.1	heterogeneous nuclear ribonucleoprotein Q isoform X4 [Oncorhynchus mykiss]	Oncorhynchus mykiss	0	40.6	21	41.89
440	XP_021440129.1	heterogeneous nuclear ribonucleoprotein Q isoform X2 [Oncorhynchus mykiss]	Oncorhynchus mykiss	0	40.6	21	41.22
441	XP_021460229.1	4-trimethylaminobutyraldehyde dehydrogenase [Oncorhynchus mykiss]	Oncorhynchus mykiss	30.26	30.35	21	30.43
442	XP_021462009.1	hexokinase-2-like [Oncorhynchus mykiss]	Oncorhynchus mykiss	30.22	41.1	20	25.43
443	XP_021476068.1	protein disulfide-isomerase A4 [Oncorhynchus mykiss]	Oncorhynchus mykiss	30.16	58.78	31	50.31
444	XP_021452682.1	uridine 5'-monophosphate synthase-like [Oncorhynchus mykiss]	Oncorhynchus mykiss	30.13	30.18	15	27.76
445	XP_021478678.1	serine/arginine-rich splicing factor 9-like [Oncorhynchus mykiss]	Oncorhynchus mykiss	30.13	30.16	17	59.76
445	XP_021478677.1	serine/arginine-rich splicing factor 9-like [Oncorhynchus mykiss]	Oncorhynchus mykiss	0	30.16	17	59.76
445	XP_021478676.1	serine/arginine-rich splicing factor 9-like [Oncorhynchus mykiss]	Oncorhynchus mykiss	0	30.16	17	59.76
445	XP_021478675.1	serine/arginine-rich splicing factor 9-like [Oncorhynchus mykiss]	Oncorhynchus mykiss	0	30.16	17	59.76
446	XP_021479348.1	AP-2 complex subunit beta isoform X2 [Oncorhynchus mykiss]	Oncorhynchus mykiss	30.06	59.77	34	33.26
446	XP_021479347.1	AP-1 complex subunit beta-1 isoform X1 [Oncorhynchus mykiss]	Oncorhynchus mykiss	0	59.77	34	32.77
446	XP_021473603.1	AP-1 complex subunit beta-1-like [Oncorhynchus mykiss]	Oncorhynchus mykiss	0	57.7	33	31.93
446	XP_021473601.1	AP-1 complex subunit beta-1-like [Oncorhynchus mykiss]	Oncorhynchus mykiss	0	57.7	33	31.93
446	XP_021473600.1	AP-1 complex subunit beta-1-like [Oncorhynchus mykiss]	Oncorhynchus mykiss	0	57.7	33	31.93
447	XP_021473807.1	acetyl-CoA acetyltransferase, mitochondrial [Oncorhynchus mykiss]	Oncorhynchus mykiss	30.06	30.12	17	47.14
448	XP_021460155.1	proteasome subunit alpha type-7-like [Oncorhynchus mykiss]	Oncorhynchus mykiss	30.04	30.14	17	64.94
449	XP_021461217.1	N-acylethanolamine-hydrolyzing acid amidase [Oncorhynchus mykiss]	Oncorhynchus mykiss	29.99	30.02	18	53.28
450	XP_021417717.1	adenylate kinase 2, mitochondrial-like isoform X2 [Oncorhynchus mykiss]	Oncorhynchus mykiss	29.79	29.84	15	48.32
450	XP_021417716.1	adenylate kinase 2, mitochondrial-like isoform X1 [Oncorhynchus mykiss]	Oncorhynchus mykiss	0	29.84	15	47.13
450	XP_021417715.1	adenylate kinase 2, mitochondrial-like isoform X1 [Oncorhynchus mykiss]	Oncorhynchus mykiss	0	29.84	15	47.13
451	XP_021438612.1	phenylalanine--tRNA ligase beta subunit [Oncorhynchus mykiss]	Oncorhynchus mykiss	29.75	29.99	15	28.18
452	XP_021475120.1	general vesicular transport factor p115-like [Oncorhynchus mykiss]	Oncorhynchus mykiss	29.73	29.78	17	22.83
452	XP_021429098.1	general vesicular transport factor p115-like [Oncorhynchus mykiss]	Oncorhynchus mykiss	0	29.78	17	22.48
453	XP_021441948.1	transcriptional repressor CTCF-like [Oncorhynchus mykiss]	Oncorhynchus mykiss	29.71	29.78	14	21.17
454	XP_021478132.1	hydroxysteroid dehydrogenase-like protein 2 [Oncorhynchus mykiss]	Oncorhynchus mykiss	29.71	29.74	15	60.74
455	XP_021479532.1	creatine kinase M-type-like [Oncorhynchus mykiss]	Oncorhynchus mykiss	29.66	31.84	19	46.98
456	XP_021474922.1	beta-galactosidase [Oncorhynchus mykiss]	Oncorhynchus mykiss	29.63	29.63	17	26.92
457	XP_021444099.1	von Willebrand factor A domain-containing protein 5A-like [Oncorhynchus mykiss]	Oncorhynchus mykiss	29.54	29.59	16	20.35
458	XP_021425783.1	methionine--tRNA ligase, cytoplasmic [Oncorhynchus mykiss]	Oncorhynchus mykiss	29.44	29.49	15	20.22
459	XP_021438277.1	replication protein A 70 kDa DNA-binding subunit-like isoform X1 [Oncorhynchus mykiss]	Oncorhynchus mykiss	29.43	29.57	16	26.15
459	XP_021438278.1	replication protein A 70 kDa DNA-binding subunit-like isoform X2 [Oncorhynchus mykiss]	Oncorhynchus mykiss	0	29.49	16	26.19
459	XP_021438279.1	replication protein A 70 kDa DNA-binding subunit-like isoform X3 [Oncorhynchus mykiss]	Oncorhynchus mykiss	0	27.48	15	25
459	XP_021438280.1	replication protein A 70 kDa DNA-binding subunit-like isoform X4 [Oncorhynchus mykiss]	Oncorhynchus mykiss	0	27.4	15	25.04
460	NP_001118218.1	signal transducer/activator of transcription [Oncorhynchus mykiss]	Oncorhynchus mykiss	29.39	33.89	20	24.4
460	XP_021463912.1	signal transducer/activator of transcription isoform X1 [Oncorhynchus mykiss]	Oncorhynchus mykiss	0	31.8	19	22.56
461	XP_021479547.1	histone H3.3 [Oncorhynchus mykiss]	Oncorhynchus mykiss	29.39	29.4	19	67.65
461	XP_021473411.1	histone H3.3 [Oncorhynchus mykiss]	Oncorhynchus mykiss	0	29.4	19	67.65
461	XP_021443321.1	histone H3.3 [Oncorhynchus mykiss]	Oncorhynchus mykiss	0	29.4	19	67.65
461	XP_021443320.1	histone H3.3 [Oncorhynchus mykiss]	Oncorhynchus mykiss	0	29.4	19	67.65
461	XP_021443319.1	histone H3.3 [Oncorhynchus mykiss]	Oncorhynchus mykiss	0	29.4	19	67.65
461	XP_021437837.1	histone H3.3 [Oncorhynchus mykiss]	Oncorhynchus mykiss	0	29.4	19	67.65
461	XP_021437836.1	histone H3.3 [Oncorhynchus mykiss]	Oncorhynchus mykiss	0	29.4	19	67.65
461	XP_021437835.1	histone H3.3 [Oncorhynchus mykiss]	Oncorhynchus mykiss	0	29.4	19	67.65
461	XP_021437834.1	histone H3.3 [Oncorhynchus mykiss]	Oncorhynchus mykiss	0	29.4	19	67.65
461	XP_021431292.1	histone H3.3 [Oncorhynchus mykiss]	Oncorhynchus mykiss	0	29.4	19	67.65
461	XP_021431291.1	histone H3.3 [Oncorhynchus mykiss]	Oncorhynchus mykiss	0	29.4	19	67.65
461	XP_021420843.1	histone H3.3 [Oncorhynchus mykiss]	Oncorhynchus mykiss	0	29.4	19	67.65
461	XP_021420842.1	histone H3.3 [Oncorhynchus mykiss]	Oncorhynchus mykiss	0	29.4	19	67.65
461	XP_021420357.1	histone H3.3 [Oncorhynchus mykiss]	Oncorhynchus mykiss	0	29.4	19	67.65
462	XP_021450858.1	60S ribosomal protein L18a [Oncorhynchus mykiss]	Oncorhynchus mykiss	29.33	29.35	17	54.08
463	XP_021421512.1	E3 ubiquitin-protein ligase HUWE1 [Oncorhynchus mykiss]	Oncorhynchus mykiss	29.3	29.67	13	3.176
464	XP_021428051.1	ATP-binding cassette sub-family F member 1-like isoform X2 [Oncorhynchus mykiss]	Oncorhynchus mykiss	29.29	29.34	16	20.14
464	XP_021415820.1	ATP-binding cassette sub-family F member 1-like [Oncorhynchus mykiss]	Oncorhynchus mykiss	0	29.34	16	19.91
464	XP_021428050.1	ATP-binding cassette sub-family F member 1-like isoform X1 [Oncorhynchus mykiss]	Oncorhynchus mykiss	0	29.34	16	19.91
465	XP_021436009.1	cullin-9-like [Oncorhynchus mykiss]	Oncorhynchus mykiss	29.27	29.97	15	6.424
466	XP_021425812.1	nuclear pore complex protein Nup93 isoform X3 [Oncorhynchus mykiss]	Oncorhynchus mykiss	29.27	29.4	15	18.54
466	XP_021453057.1	nuclear pore complex protein Nup93-like isoform X2 [Oncorhynchus mykiss]	Oncorhynchus mykiss	0.03	29.01	15	18.54
466	XP_021453052.1	nuclear pore complex protein Nup93-like isoform X1 [Oncorhynchus mykiss]	Oncorhynchus mykiss	0.03	29.01	15	18.47
466	XP_021425805.1	nuclear pore complex protein Nup93 isoform X3 [Oncorhynchus mykiss]	Oncorhynchus mykiss	0	29.4	15	18.54
466	XP_021425788.1	nuclear pore complex protein Nup93 isoform X1 [Oncorhynchus mykiss]	Oncorhynchus mykiss	0	29.4	15	16.63
466	XP_021425797.1	nuclear pore complex protein Nup93 isoform X2 [Oncorhynchus mykiss]	Oncorhynchus mykiss	0	29.38	15	16.65
467	XP_021462825.1	haptoglobin [Oncorhynchus mykiss]	Oncorhynchus mykiss	29.26	29.27	18	56.43
468	XP_021427705.1	40S ribosomal protein S18 isoform X2 [Oncorhynchus mykiss]	Oncorhynchus mykiss	29.25	29.4	17	63.16
468	XP_021427704.1	40S ribosomal protein S18 isoform X1 [Oncorhynchus mykiss]	Oncorhynchus mykiss	0	29.4	17	63.16
468	XP_021416225.1	40S ribosomal protein S18 [Oncorhynchus mykiss]	Oncorhynchus mykiss	0	29.4	17	63.16
469	XP_021422884.1	microtubule-associated protein RP/EB family member 1-like isoform X2 [Oncorhynchus mykiss]	Oncorhynchus mykiss	29.22	29.25	16	58.53
469	XP_021422883.1	microtubule-associated protein RP/EB family member 1-like isoform X1 [Oncorhynchus mykiss]	Oncorhynchus mykiss	0	29.25	16	55.11
469	XP_021422882.1	microtubule-associated protein RP/EB family member 1-like isoform X1 [Oncorhynchus mykiss]	Oncorhynchus mykiss	0	29.25	16	55.11
470	XP_021464320.1	radixin-like [Oncorhynchus mykiss]	Oncorhynchus mykiss	29.13	62.45	31	47.33
470	XP_021426858.1	radixin-like isoform X1 [Oncorhynchus mykiss]	Oncorhynchus mykiss	0.01	56.24	28	42.76
470	XP_021426859.1	radixin-like isoform X2 [Oncorhynchus mykiss]	Oncorhynchus mykiss	0	56.22	28	43.2
471	XP_021467192.1	protein disulfide-isomerase A6-like [Oncorhynchus mykiss]	Oncorhynchus mykiss	29.08	29.1	17	43.57
472	NP_001117869.1	alpha-1-antiproteinase-like protein precursor [Oncorhynchus mykiss]	Oncorhynchus mykiss	29.05	29.06	19	39.67
473	XP_021464593.1	carbonyl reductase [NADPH] 1 [Oncorhynchus mykiss]	Oncorhynchus mykiss	29.04	29.07	16	67.15
473	XP_021464592.1	carbonyl reductase [NADPH] 1 [Oncorhynchus mykiss]	Oncorhynchus mykiss	0	29.07	16	67.15
474	XP_021433858.1	macrophage-capping protein-like [Oncorhynchus mykiss]	Oncorhynchus mykiss	29.02	29.05	19	58.29
475	XP_021480163.1	40S ribosomal protein S19 [Oncorhynchus mykiss]	Oncorhynchus mykiss	28.97	28.98	20	68.87
476	XP_021463057.1	retinal dehydrogenase 2-like [Oncorhynchus mykiss]	Oncorhynchus mykiss	28.84	29.98	16	36.54
476	XP_021441898.1	retinal dehydrogenase 2-like [Oncorhynchus mykiss]	Oncorhynchus mykiss	0	27.91	15	33.85
477	XP_021432042.1	leucine-rich PPR motif-containing protein, mitochondrial [Oncorhynchus mykiss]	Oncorhynchus mykiss	28.84	29.07	14	11.34
478	NP_001118206.1	simple type II keratin K8b (S2) [Oncorhynchus mykiss]	Oncorhynchus mykiss	28.83	98.09	56	59.78
479	XP_021430645.1	intron-binding protein aquarius [Oncorhynchus mykiss]	Oncorhynchus mykiss	28.81	29.07	18	15.03
480	XP_021464280.1	polypyrimidine tract-binding protein 1-like isoform X2 [Oncorhynchus mykiss]	Oncorhynchus mykiss	28.8	28.81	21	42.7
480	XP_021464279.1	polypyrimidine tract-binding protein 1-like isoform X1 [Oncorhynchus mykiss]	Oncorhynchus mykiss	0	28.81	21	41.81
480	XP_021464278.1	polypyrimidine tract-binding protein 1-like isoform X2 [Oncorhynchus mykiss]	Oncorhynchus mykiss	0	26.79	20	36.41
480	XP_021464277.1	polypyrimidine tract-binding protein 1-like isoform X1 [Oncorhynchus mykiss]	Oncorhynchus mykiss	0	26.79	20	35.07
481	XP_021441110.1	glycogen phosphorylase, liver form-like [Oncorhynchus mykiss]	Oncorhynchus mykiss	28.78	101.76	59	60.61
482	XP_021429048.1	bifunctional 3'-phosphoadenosine 5'-phosphosulfate synthase 1 [Oncorhynchus mykiss]	Oncorhynchus mykiss	28.75	28.82	15	25.88
483	XP_021431655.1	AMP deaminase 3-like isoform X3 [Oncorhynchus mykiss]	Oncorhynchus mykiss	28.74	28.8	14	20.13
483	XP_021431663.1	AMP deaminase 3-like isoform X4 [Oncorhynchus mykiss]	Oncorhynchus mykiss	0	28.71	14	20.16
483	XP_021431679.1	AMP deaminase 3-like isoform X5 [Oncorhynchus mykiss]	Oncorhynchus mykiss	0	28.71	14	20.37
483	XP_021431670.1	AMP deaminase 3-like isoform X5 [Oncorhynchus mykiss]	Oncorhynchus mykiss	0	28.71	14	20.37
483	XP_021431647.1	AMP deaminase 3-like isoform X2 [Oncorhynchus mykiss]	Oncorhynchus mykiss	0	28.71	14	19.85
483	XP_021431637.1	AMP deaminase 3-like isoform X1 [Oncorhynchus mykiss]	Oncorhynchus mykiss	0	28.71	14	19.82
484	XP_021439464.1	pre-mRNA-processing factor 19-like [Oncorhynchus mykiss]	Oncorhynchus mykiss	28.73	28.79	15	40.59
485	XP_021428073.1	tRNA (cytosine(34)-C(5))-methyltransferase-like isoform X2 [Oncorhynchus mykiss]	Oncorhynchus mykiss	28.63	28.69	14	23.25
485	XP_021428072.1	tRNA (cytosine(34)-C(5))-methyltransferase-like isoform X1 [Oncorhynchus mykiss]	Oncorhynchus mykiss	0	28.69	14	21.39
486	NP_001117997.2	glutathione peroxidase 1 [Oncorhynchus mykiss]	Oncorhynchus mykiss	28.6	28.61	19	81.58
487	NP_001117863.1	plasminogen precursor [Oncorhynchus mykiss]	Oncorhynchus mykiss	28.59	28.77	15	19.41
488	XP_021419698.1	inosine-5'-monophosphate dehydrogenase 1b isoform X6 [Oncorhynchus mykiss]	Oncorhynchus mykiss	28.58	28.6	16	39.3
488	XP_021419697.1	inosine-5'-monophosphate dehydrogenase 1b isoform X6 [Oncorhynchus mykiss]	Oncorhynchus mykiss	0	28.6	16	39.3
488	XP_021419696.1	inosine-5'-monophosphate dehydrogenase 1b isoform X5 [Oncorhynchus mykiss]	Oncorhynchus mykiss	0	28.6	16	38.26
488	XP_021419695.1	inosine-5'-monophosphate dehydrogenase 1b isoform X4 [Oncorhynchus mykiss]	Oncorhynchus mykiss	0	28.6	16	37.34
488	XP_021419694.1	inosine-5'-monophosphate dehydrogenase 1b isoform X4 [Oncorhynchus mykiss]	Oncorhynchus mykiss	0	28.6	16	37.34
488	XP_021419693.1	inosine-5'-monophosphate dehydrogenase 1b isoform X3 [Oncorhynchus mykiss]	Oncorhynchus mykiss	0	28.6	16	36.01
488	XP_021419692.1	inosine-5'-monophosphate dehydrogenase 1b isoform X2 [Oncorhynchus mykiss]	Oncorhynchus mykiss	0	28.6	16	34.01
488	XP_021419691.1	inosine-5'-monophosphate dehydrogenase 1b isoform X1 [Oncorhynchus mykiss]	Oncorhynchus mykiss	0	28.6	16	32.53
489	XP_021420299.1	prosaposin-like isoform X2 [Oncorhynchus mykiss]	Oncorhynchus mykiss	28.49	28.55	16	26.65
489	XP_021420298.1	prosaposin-like isoform X1 [Oncorhynchus mykiss]	Oncorhynchus mykiss	0	28.55	16	26.6
490	XP_021416127.1	interleukin enhancer-binding factor 2 homolog [Oncorhynchus mykiss]	Oncorhynchus mykiss	28.48	28.57	17	52.45
490	XP_021416126.1	interleukin enhancer-binding factor 2 homolog [Oncorhynchus mykiss]	Oncorhynchus mykiss	0	28.57	17	52.45
491	XP_021428462.1	tyrosine--tRNA ligase, cytoplasmic [Oncorhynchus mykiss]	Oncorhynchus mykiss	28.44	28.63	15	33.9
492	XP_021429836.1	alcohol dehydrogenase 1-like [Oncorhynchus mykiss]	Oncorhynchus mykiss	28.28	28.31	17	53.17
493	XP_021421806.1	citrate synthase, mitochondrial-like [Oncorhynchus mykiss]	Oncorhynchus mykiss	28.27	28.28	14	36.81
493	XP_021472220.1	citrate synthase, mitochondrial [Oncorhynchus mykiss]	Oncorhynchus mykiss	0.01	26.38	13	37.71
494	XP_021466732.1	obg-like ATPase 1 [Oncorhynchus mykiss]	Oncorhynchus mykiss	28.15	28.28	15	37.47
494	XP_021426838.1	obg-like ATPase 1 [Oncorhynchus mykiss]	Oncorhynchus mykiss	0	28.28	15	41.06
495	XP_021422115.1	rho-related GTP-binding protein RhoA-C [Oncorhynchus mykiss]	Oncorhynchus mykiss	28.1	28.11	20	68.39
496	XP_021425410.1	DNA topoisomerase 1-like isoform X2 [Oncorhynchus mykiss]	Oncorhynchus mykiss	28.07	28.19	16	21.33
496	XP_021425409.1	DNA topoisomerase 1-like isoform X1 [Oncorhynchus mykiss]	Oncorhynchus mykiss	0	28.19	16	21.22
497	XP_021450253.1	40S ribosomal protein S2-like [Oncorhynchus mykiss]	Oncorhynchus mykiss	28.06	28.12	16	52.13
497	XP_021414389.1	40S ribosomal protein S2-like [Oncorhynchus mykiss]	Oncorhynchus mykiss	0	28.12	16	52.13
497	XP_021414388.1	40S ribosomal protein S2-like [Oncorhynchus mykiss]	Oncorhynchus mykiss	0	28.12	16	52.13
497	XP_021414198.1	40S ribosomal protein S2 [Oncorhynchus mykiss]	Oncorhynchus mykiss	0	26.12	14	49.63
498	XP_021464205.1	uncharacterized protein LOC110527330 isoform X2 [Oncorhynchus mykiss]	Oncorhynchus mykiss	28.04	28.09	15	36.47
498	XP_021464204.1	uncharacterized protein LOC110527330 isoform X1 [Oncorhynchus mykiss]	Oncorhynchus mykiss	0	28.09	15	32.55
498	XP_021464208.1	uncharacterized protein LOC110527330 isoform X4 [Oncorhynchus mykiss]	Oncorhynchus mykiss	0	25.95	14	29.75
499	XP_021429087.1	acidic leucine-rich nuclear phosphoprotein 32 family member B-like isoform X2 [Oncorhynchus mykiss]	Oncorhynchus mykiss	28.01	28.06	18	41.58
500	XP_021450474.1	histone H1, partial [Oncorhynchus mykiss]	Oncorhynchus mykiss	28.01	28.02	17	41.21
501	XP_021420810.1	peptidyl-prolyl cis-trans isomerase B [Oncorhynchus mykiss]	Oncorhynchus mykiss	28.01	28.01	17	62.96
502	XP_021471176.1	14-3-3 protein beta/alpha-2-like [Oncorhynchus mykiss]	Oncorhynchus mykiss	27.92	36.34	21	59.43
503	XP_021413019.1	complement C3-like [Oncorhynchus mykiss]	Oncorhynchus mykiss	27.78	43.07	21	13.26
504	XP_021423734.1	twinfilin-1-like [Oncorhynchus mykiss]	Oncorhynchus mykiss	27.78	27.87	16	52.44
505	XP_021453640.1	60S ribosomal protein L8 [Oncorhynchus mykiss]	Oncorhynchus mykiss	27.76	27.83	14	57.59
506	XP_021446698.1	gelsolin-like isoform X2 [Oncorhynchus mykiss]	Oncorhynchus mykiss	27.71	27.82	17	20.25
506	XP_021446697.1	gelsolin-like isoform X1 [Oncorhynchus mykiss]	Oncorhynchus mykiss	0	27.82	17	20
507	XP_021460888.1	NAD-dependent malic enzyme, mitochondrial [Oncorhynchus mykiss]	Oncorhynchus mykiss	27.63	27.8	16	29.21
508	XP_021463919.1	26S proteasome non-ATPase regulatory subunit 6 isoform X1 [Oncorhynchus mykiss]	Oncorhynchus mykiss	27.54	27.98	15	40.36
509	XP_021470165.1	E3 ubiquitin-protein ligase UBR4 [Oncorhynchus mykiss]	Oncorhynchus mykiss	27.51	28.19	14	3.474
510	XP_021480463.1	synaptic vesicle membrane protein VAT-1 homolog [Oncorhynchus mykiss]	Oncorhynchus mykiss	27.51	27.55	14	32.91
510	XP_021413344.1	synaptic vesicle membrane protein VAT-1 homolog [Oncorhynchus mykiss]	Oncorhynchus mykiss	0	27.55	14	32.91
511	XP_021468052.1	40S ribosomal protein S7 [Oncorhynchus mykiss]	Oncorhynchus mykiss	27.48	27.54	16	62.89
511	NP_001117902.1	40S ribosomal protein S7 [Oncorhynchus mykiss]	Oncorhynchus mykiss	0	25.47	13	48.17
512	XP_021447852.1	40S ribosomal protein S5 [Oncorhynchus mykiss]	Oncorhynchus mykiss	27.45	27.5	20	49.76
512	XP_021427357.1	40S ribosomal protein S5 [Oncorhynchus mykiss]	Oncorhynchus mykiss	0	27.5	20	47.66
512	XP_021416324.1	40S ribosomal protein S5 [Oncorhynchus mykiss]	Oncorhynchus mykiss	0	27.5	20	49.76
512	NP_001153991.1	40S ribosomal protein S5 [Oncorhynchus mykiss]	Oncorhynchus mykiss	0	27.5	20	49.76
513	XP_021453935.1	double-stranded RNA-specific adenosine deaminase-like [Oncorhynchus mykiss]	Oncorhynchus mykiss	27.44	27.61	15	14.14
514	XP_021458063.1	CCR4-NOT transcription complex subunit 1 isoform X14 [Oncorhynchus mykiss]	Oncorhynchus mykiss	27.41	27.85	14	6.37
514	XP_021458039.1	CCR4-NOT transcription complex subunit 1 isoform X11 [Oncorhynchus mykiss]	Oncorhynchus mykiss	0	27.85	14	6.362
514	XP_021458031.1	CCR4-NOT transcription complex subunit 1 isoform X10 [Oncorhynchus mykiss]	Oncorhynchus mykiss	0	27.85	14	6.343
514	XP_021458022.1	CCR4-NOT transcription complex subunit 1 isoform X9 [Oncorhynchus mykiss]	Oncorhynchus mykiss	0	27.85	14	6.338
514	XP_021458005.1	CCR4-NOT transcription complex subunit 1 isoform X7 [Oncorhynchus mykiss]	Oncorhynchus mykiss	0	27.85	14	6.33
514	XP_021457998.1	CCR4-NOT transcription complex subunit 1 isoform X6 [Oncorhynchus mykiss]	Oncorhynchus mykiss	0	27.85	14	6.33
514	XP_021457979.1	CCR4-NOT transcription complex subunit 1 isoform X4 [Oncorhynchus mykiss]	Oncorhynchus mykiss	0	27.85	14	6.32
514	XP_021457969.1	CCR4-NOT transcription complex subunit 1 isoform X3 [Oncorhynchus mykiss]	Oncorhynchus mykiss	0	27.85	14	6.32
514	XP_021457960.1	CCR4-NOT transcription complex subunit 1 isoform X2 [Oncorhynchus mykiss]	Oncorhynchus mykiss	0	27.85	14	6.32
514	XP_021457952.1	CCR4-NOT transcription complex subunit 1 isoform X1 [Oncorhynchus mykiss]	Oncorhynchus mykiss	0	27.85	14	6.312
514	XP_021457944.1	CCR4-NOT transcription complex subunit 1 isoform X1 [Oncorhynchus mykiss]	Oncorhynchus mykiss	0	27.85	14	6.312
514	XP_021458054.1	CCR4-NOT transcription complex subunit 1 isoform X13 [Oncorhynchus mykiss]	Oncorhynchus mykiss	0	27.84	14	6.367
514	XP_021458013.1	CCR4-NOT transcription complex subunit 1 isoform X8 [Oncorhynchus mykiss]	Oncorhynchus mykiss	0	27.84	14	6.333
514	XP_021457988.1	CCR4-NOT transcription complex subunit 1 isoform X5 [Oncorhynchus mykiss]	Oncorhynchus mykiss	0	27.84	14	6.325
514	XP_021458091.1	CCR4-NOT transcription complex subunit 1 isoform X17 [Oncorhynchus mykiss]	Oncorhynchus mykiss	0	27.44	14	6.453
514	XP_021458071.1	CCR4-NOT transcription complex subunit 1 isoform X15 [Oncorhynchus mykiss]	Oncorhynchus mykiss	0	27.44	14	6.426
514	XP_021458046.1	CCR4-NOT transcription complex subunit 1 isoform X12 [Oncorhynchus mykiss]	Oncorhynchus mykiss	0	27.44	14	6.367
514	XP_021458105.1	CCR4-NOT transcription complex subunit 1 isoform X19 [Oncorhynchus mykiss]	Oncorhynchus mykiss	0	27.43	14	6.467
514	XP_021458100.1	CCR4-NOT transcription complex subunit 1 isoform X18 [Oncorhynchus mykiss]	Oncorhynchus mykiss	0	27.43	14	6.423
514	XP_021458081.1	CCR4-NOT transcription complex subunit 1 isoform X16 [Oncorhynchus mykiss]	Oncorhynchus mykiss	0	27.43	14	6.439
514	XP_021430835.1	CCR4-NOT transcription complex subunit 1-like isoform X14 [Oncorhynchus mykiss]	Oncorhynchus mykiss	0	25.92	14	6.367
514	XP_021430818.1	CCR4-NOT transcription complex subunit 1-like isoform X12 [Oncorhynchus mykiss]	Oncorhynchus mykiss	0	25.92	14	6.351
514	XP_021430809.1	CCR4-NOT transcription complex subunit 1-like isoform X11 [Oncorhynchus mykiss]	Oncorhynchus mykiss	0	25.92	14	6.333
514	XP_021430801.1	CCR4-NOT transcription complex subunit 1-like isoform X10 [Oncorhynchus mykiss]	Oncorhynchus mykiss	0	25.92	14	6.328
514	XP_021430792.1	CCR4-NOT transcription complex subunit 1-like isoform X9 [Oncorhynchus mykiss]	Oncorhynchus mykiss	0	25.92	14	6.32
514	XP_021430783.1	CCR4-NOT transcription complex subunit 1-like isoform X8 [Oncorhynchus mykiss]	Oncorhynchus mykiss	0	25.92	14	6.32
514	XP_021430776.1	CCR4-NOT transcription complex subunit 1-like isoform X7 [Oncorhynchus mykiss]	Oncorhynchus mykiss	0	25.92	14	6.314
514	XP_021430767.1	CCR4-NOT transcription complex subunit 1-like isoform X6 [Oncorhynchus mykiss]	Oncorhynchus mykiss	0	25.92	14	6.312
514	XP_021430760.1	CCR4-NOT transcription complex subunit 1-like isoform X5 [Oncorhynchus mykiss]	Oncorhynchus mykiss	0	25.92	14	6.309
514	XP_021430753.1	CCR4-NOT transcription complex subunit 1-like isoform X4 [Oncorhynchus mykiss]	Oncorhynchus mykiss	0	25.92	14	6.309
514	XP_021430747.1	CCR4-NOT transcription complex subunit 1-like isoform X3 [Oncorhynchus mykiss]	Oncorhynchus mykiss	0	25.92	14	6.309
514	XP_021430741.1	CCR4-NOT transcription complex subunit 1-like isoform X2 [Oncorhynchus mykiss]	Oncorhynchus mykiss	0	25.92	14	6.307
514	XP_021430733.1	CCR4-NOT transcription complex subunit 1-like isoform X1 [Oncorhynchus mykiss]	Oncorhynchus mykiss	0	25.92	14	6.301
514	XP_021430843.1	CCR4-NOT transcription complex subunit 1-like isoform X15 [Oncorhynchus mykiss]	Oncorhynchus mykiss	0	25.83	14	6.396
514	XP_021430895.1	CCR4-NOT transcription complex subunit 1-like isoform X23 [Oncorhynchus mykiss]	Oncorhynchus mykiss	0	25.54	14	6.448
514	XP_021430888.1	CCR4-NOT transcription complex subunit 1-like isoform X22 [Oncorhynchus mykiss]	Oncorhynchus mykiss	0	25.54	14	6.442
514	XP_021430886.1	CCR4-NOT transcription complex subunit 1-like isoform X21 [Oncorhynchus mykiss]	Oncorhynchus mykiss	0	25.54	14	6.431
514	XP_021430881.1	CCR4-NOT transcription complex subunit 1-like isoform X20 [Oncorhynchus mykiss]	Oncorhynchus mykiss	0	25.54	14	6.423
514	XP_021430874.1	CCR4-NOT transcription complex subunit 1-like isoform X19 [Oncorhynchus mykiss]	Oncorhynchus mykiss	0	25.54	14	6.383
514	XP_021430867.1	CCR4-NOT transcription complex subunit 1-like isoform X18 [Oncorhynchus mykiss]	Oncorhynchus mykiss	0	25.54	14	6.434
514	XP_021430860.1	CCR4-NOT transcription complex subunit 1-like isoform X17 [Oncorhynchus mykiss]	Oncorhynchus mykiss	0	25.54	14	6.423
514	XP_021430851.1	CCR4-NOT transcription complex subunit 1-like isoform X16 [Oncorhynchus mykiss]	Oncorhynchus mykiss	0	25.54	14	6.415
514	XP_021430826.1	CCR4-NOT transcription complex subunit 1-like isoform X13 [Oncorhynchus mykiss]	Oncorhynchus mykiss	0	25.54	14	6.356
515	XP_021440365.1	KH domain-containing, RNA-binding, signal transduction-associated protein 1-like isoform X2 [Oncorhynchus mykiss]	Oncorhynchus mykiss	27.4	27.48	14	20.87
515	XP_021440364.1	KH domain-containing, RNA-binding, signal transduction-associated protein 1-like isoform X1 [Oncorhynchus mykiss]	Oncorhynchus mykiss	0	27.48	14	20.81
516	XP_021469641.1	cold-inducible RNA-binding protein B-like isoform X3 [Oncorhynchus mykiss]	Oncorhynchus mykiss	27.4	27.43	16	63.16
516	XP_021469639.1	cold-inducible RNA-binding protein B-like isoform X2 [Oncorhynchus mykiss]	Oncorhynchus mykiss	0	27.43	16	60.3
516	XP_021469638.1	cold-inducible RNA-binding protein B-like isoform X2 [Oncorhynchus mykiss]	Oncorhynchus mykiss	0	27.43	16	60.3
516	XP_021469637.1	cold-inducible RNA-binding protein B-like isoform X1 [Oncorhynchus mykiss]	Oncorhynchus mykiss	0	27.43	16	58.25
516	XP_021469636.1	cold-inducible RNA-binding protein B-like isoform X1 [Oncorhynchus mykiss]	Oncorhynchus mykiss	0	27.43	16	58.25
517	XP_021415473.1	serine/arginine-rich splicing factor 6-like [Oncorhynchus mykiss]	Oncorhynchus mykiss	27.35	27.43	15	25.26
518	XP_021454334.1	sulfide:quinone oxidoreductase, mitochondrial-like [Oncorhynchus mykiss]	Oncorhynchus mykiss	27.31	27.36	16	47.58
519	XP_021481086.1	rho GDP-dissociation inhibitor 1-like isoform X2 [Oncorhynchus mykiss]	Oncorhynchus mykiss	27.28	27.29	15	67.65
519	XP_021481085.1	rho GDP-dissociation inhibitor 1-like isoform X2 [Oncorhynchus mykiss]	Oncorhynchus mykiss	0	27.29	15	67.65
519	XP_021481084.1	rho GDP-dissociation inhibitor 1-like isoform X2 [Oncorhynchus mykiss]	Oncorhynchus mykiss	0	27.29	15	67.65
520	XP_021462763.1	dnaJ homolog subfamily A member 2-like [Oncorhynchus mykiss]	Oncorhynchus mykiss	27.22	27.31	16	31.14
521	XP_021470730.1	myosin heavy chain, fast skeletal muscle isoform X1 [Oncorhynchus mykiss]	Oncorhynchus mykiss	27.21	263.32	160	65.07
522	XP_021445540.1	gelsolin-like [Oncorhynchus mykiss]	Oncorhynchus mykiss	27.19	62.88	48	73.26
523	XP_021418053.1	eukaryotic translation initiation factor 2 subunit 3-like [Oncorhynchus mykiss]	Oncorhynchus mykiss	27.14	27.24	14	41.68
523	XP_021476016.1	eukaryotic translation initiation factor 2 subunit 3 [Oncorhynchus mykiss]	Oncorhynchus mykiss	0	27.15	14	41.95
524	XP_021480069.1	apolipoprotein Eb-like [Oncorhynchus mykiss]	Oncorhynchus mykiss	27.12	27.2	16	64.73
525	XP_021479809.1	heat shock 70 kDa protein 4-like [Oncorhynchus mykiss]	Oncorhynchus mykiss	27.1	68.78	36	46.25
526	XP_021457775.1	ras-related protein rab7-like [Oncorhynchus mykiss]	Oncorhynchus mykiss	27.08	27.13	17	73.17
527	XP_021425778.1	serine hydroxymethyltransferase, mitochondrial [Oncorhynchus mykiss]	Oncorhynchus mykiss	27.05	27.16	14	34.19
528	XP_021473195.1	voltage-dependent anion-selective channel protein 1 [Oncorhynchus mykiss]	Oncorhynchus mykiss	27.03	27.08	15	62.9
529	XP_021417061.1	alcohol dehydrogenase class-3 [Oncorhynchus mykiss]	Oncorhynchus mykiss	27.01	27.07	18	52.39
530	XP_021457481.1	UDP-N-acetylhexosamine pyrophosphorylase-like protein 1 [Oncorhynchus mykiss]	Oncorhynchus mykiss	27.01	27.06	16	34.65
531	XP_021477487.1	60S ribosomal protein L6-like [Oncorhynchus mykiss]	Oncorhynchus mykiss	26.96	27.05	15	46.9
532	XP_021447054.1	ribosomal protein S6 kinase alpha-3-like isoform X2 [Oncorhynchus mykiss]	Oncorhynchus mykiss	26.94	27.05	14	21.12
532	XP_021447053.1	ribosomal protein S6 kinase alpha-3-like isoform X1 [Oncorhynchus mykiss]	Oncorhynchus mykiss	0	24.88	13	19.65
533	NP_001154031.1	Glutathione S-transferase A [Oncorhynchus mykiss]	Oncorhynchus mykiss	26.93	26.96	15	57.96
534	XP_021423155.1	mixed lineage kinase domain-like protein [Oncorhynchus mykiss]	Oncorhynchus mykiss	26.84	27.05	15	27.82
534	XP_021423151.1	mixed lineage kinase domain-like protein [Oncorhynchus mykiss]	Oncorhynchus mykiss	0	27.05	15	27.82
534	XP_021423147.1	mixed lineage kinase domain-like protein [Oncorhynchus mykiss]	Oncorhynchus mykiss	0	27.05	15	27.82
535	XP_021454058.1	peroxiredoxin-6 isoform X1 [Oncorhynchus mykiss]	Oncorhynchus mykiss	26.83	26.87	15	68.47
535	XP_021454057.1	peroxiredoxin-6 isoform X1 [Oncorhynchus mykiss]	Oncorhynchus mykiss	0	26.87	15	68.47
535	NP_001158604.1	peroxiredoxin-6 [Oncorhynchus mykiss]	Oncorhynchus mykiss	0	24.8	14	61.71
536	XP_021471413.1	protein RCC2 homolog [Oncorhynchus mykiss]	Oncorhynchus mykiss	26.82	27.05	15	34.48
537	NP_001117856.1	prothrombin precursor [Oncorhynchus mykiss]	Oncorhynchus mykiss	26.78	26.9	16	29.74
538	XP_021472703.1	60S ribosomal protein L10 isoform X3 [Oncorhynchus mykiss]	Oncorhynchus mykiss	26.76	26.79	16	53.95
538	XP_021472702.1	60S ribosomal protein L10 isoform X3 [Oncorhynchus mykiss]	Oncorhynchus mykiss	0	26.79	16	53.95
538	XP_021448671.1	60S ribosomal protein L10 [Oncorhynchus mykiss]	Oncorhynchus mykiss	0	26.79	16	53.95
539	XP_021471007.1	ras-related protein Rab-1B [Oncorhynchus mykiss]	Oncorhynchus mykiss	26.73	26.74	14	67.66
539	XP_021433921.1	ras-related protein Rab-1B [Oncorhynchus mykiss]	Oncorhynchus mykiss	0	26.74	14	67.66
540	XP_021461107.1	heterogeneous nuclear ribonucleoprotein K isoform X3 [Oncorhynchus mykiss]	Oncorhynchus mykiss	26.72	26.75	14	35.06
540	XP_021461104.1	heterogeneous nuclear ribonucleoprotein K isoform X1 [Oncorhynchus mykiss]	Oncorhynchus mykiss	0	26.75	14	33.63
540	XP_021461105.1	heterogeneous nuclear ribonucleoprotein K isoform X2 [Oncorhynchus mykiss]	Oncorhynchus mykiss	0	24.7	13	26.86
541	XP_021473334.1	neutrophil cytosolic factor 1-like [Oncorhynchus mykiss]	Oncorhynchus mykiss	26.68	38.52	22	38.66
542	XP_021416122.1	T-complex protein 1 subunit gamma-like [Oncorhynchus mykiss]	Oncorhynchus mykiss	26.65	51.63	25	53.02
543	XP_021460110.1	60S ribosomal protein L5-like [Oncorhynchus mykiss]	Oncorhynchus mykiss	26.65	26.68	17	44.97
544	XP_021474708.1	40S ribosomal protein S6 [Oncorhynchus mykiss]	Oncorhynchus mykiss	26.63	27.34	17	44.18
544	NP_001117716.1	40S ribosomal protein S6 [Oncorhynchus mykiss]	Oncorhynchus mykiss	0	24.58	15	37.35
545	XP_021417888.1	60S ribosomal protein L7 isoform X2 [Oncorhynchus mykiss]	Oncorhynchus mykiss	26.61	26.67	23	54.29
545	XP_021417887.1	60S ribosomal protein L7 isoform X1 [Oncorhynchus mykiss]	Oncorhynchus mykiss	0	26.67	23	54.96
545	XP_021417886.1	60S ribosomal protein L7 isoform X1 [Oncorhynchus mykiss]	Oncorhynchus mykiss	0	26.67	23	54.96
546	XP_021428448.1	eukaryotic translation initiation factor 3 subunit I [Oncorhynchus mykiss]	Oncorhynchus mykiss	26.6	26.61	15	47.08
547	XP_021442957.1	AP-2 complex subunit mu-B-like isoform X2 [Oncorhynchus mykiss]	Oncorhynchus mykiss	26.54	26.7	15	32.88
547	XP_021442956.1	AP-2 complex subunit mu-B-like isoform X1 [Oncorhynchus mykiss]	Oncorhynchus mykiss	0	26.7	15	32.51
547	XP_021418895.1	AP-2 complex subunit mu isoform X4 [Oncorhynchus mykiss]	Oncorhynchus mykiss	0	26.7	15	33.03
547	XP_021418894.1	AP-2 complex subunit mu isoform X3 [Oncorhynchus mykiss]	Oncorhynchus mykiss	0	26.7	15	32.88
547	XP_021418893.1	AP-2 complex subunit mu isoform X2 [Oncorhynchus mykiss]	Oncorhynchus mykiss	0	26.7	15	32.66
547	XP_021418892.1	AP-2 complex subunit mu isoform X1 [Oncorhynchus mykiss]	Oncorhynchus mykiss	0	26.7	15	32.51
548	XP_021433262.1	rab GDP dissociation inhibitor beta-like isoform X2 [Oncorhynchus mykiss]	Oncorhynchus mykiss	26.48	49.13	29	67.35
548	XP_021433255.1	rab GDP dissociation inhibitor beta-like isoform X1 [Oncorhynchus mykiss]	Oncorhynchus mykiss	0	48.95	29	65.85
549	XP_021422578.1	pre-mRNA-processing factor 6 [Oncorhynchus mykiss]	Oncorhynchus mykiss	26.45	26.6	12	12.62
550	XP_021472773.1	RNA-binding protein 4B-like [Oncorhynchus mykiss]	Oncorhynchus mykiss	26.44	26.52	15	44.44
551	XP_021446911.1	adenylosuccinate synthetase isozyme 2-like [Oncorhynchus mykiss]	Oncorhynchus mykiss	26.44	26.49	14	33.62
552	XP_021430626.1	ribose-5-phosphate isomerase-like [Oncorhynchus mykiss]	Oncorhynchus mykiss	26.43	26.44	14	55.99
552	XP_021441102.1	ribose-5-phosphate isomerase [Oncorhynchus mykiss]	Oncorhynchus mykiss	0	26.41	14	67.66
553	XP_021419800.1	DNA-(apurinic or apyrimidinic site) lyase-like [Oncorhynchus mykiss]	Oncorhynchus mykiss	26.4	26.44	14	62.18
553	XP_021419799.1	DNA-(apurinic or apyrimidinic site) lyase-like [Oncorhynchus mykiss]	Oncorhynchus mykiss	0	26.44	14	62.18
553	XP_021419798.1	DNA-(apurinic or apyrimidinic site) lyase-like [Oncorhynchus mykiss]	Oncorhynchus mykiss	0	26.44	14	62.18
553	XP_021419797.1	DNA-(apurinic or apyrimidinic site) lyase-like [Oncorhynchus mykiss]	Oncorhynchus mykiss	0	26.44	14	62.18
553	XP_021419795.1	DNA-(apurinic or apyrimidinic site) lyase-like [Oncorhynchus mykiss]	Oncorhynchus mykiss	0	26.44	14	62.18
554	XP_021424921.1	ruvB-like 1 [Oncorhynchus mykiss]	Oncorhynchus mykiss	26.4	26.42	15	38.82
555	XP_021449825.1	medium-chain specific acyl-CoA dehydrogenase, mitochondrial [Oncorhynchus mykiss]	Oncorhynchus mykiss	26.39	26.79	14	47.24
556	XP_021438857.1	dedicator of cytokinesis protein 2-like [Oncorhynchus mykiss]	Oncorhynchus mykiss	26.34	26.51	14	24.39
557	XP_021481741.1	mitogen-activated protein kinase 1-like [Oncorhynchus mykiss]	Oncorhynchus mykiss	26.34	26.38	17	43.7
558	XP_021457206.1	ferrochelatase, mitochondrial [Oncorhynchus mykiss]	Oncorhynchus mykiss	26.3	26.41	14	43.1
559	XP_021466975.1	DNA replication licensing factor MCM3-like [Oncorhynchus mykiss]	Oncorhynchus mykiss	26.26	26.31	16	26.8
560	NP_001117835.1	pleckstrin [Oncorhynchus mykiss]	Oncorhynchus mykiss	26.22	26.28	14	50.57
561	NP_001158559.1	eukaryotic translation initiation factor 3 subunit H [Oncorhynchus mykiss]	Oncorhynchus mykiss	26.21	26.32	18	50.58
562	XP_021481332.1	eukaryotic peptide chain release factor GTP-binding subunit ERF3A-like [Oncorhynchus mykiss]	Oncorhynchus mykiss	26.19	26.31	14	25.22
562	XP_021414239.1	eukaryotic peptide chain release factor GTP-binding subunit ERF3A-like [Oncorhynchus mykiss]	Oncorhynchus mykiss	0	26.31	14	25.22
563	XP_021413342.1	prohibitin-like [Oncorhynchus mykiss]	Oncorhynchus mykiss	26.13	27.88	15	64.94
563	XP_021413341.1	prohibitin-like [Oncorhynchus mykiss]	Oncorhynchus mykiss	0	27.88	15	64.94
563	XP_021480461.1	prohibitin [Oncorhynchus mykiss]	Oncorhynchus mykiss	0	27.87	15	64.94
563	XP_021480460.1	prohibitin [Oncorhynchus mykiss]	Oncorhynchus mykiss	0	27.87	15	64.94
564	XP_021460041.1	plasminogen activator inhibitor 1 RNA-binding protein-like isoform X2 [Oncorhynchus mykiss]	Oncorhynchus mykiss	26.06	26.24	13	25.65
564	XP_021460040.1	plasminogen activator inhibitor 1 RNA-binding protein-like isoform X1 [Oncorhynchus mykiss]	Oncorhynchus mykiss	0	26.24	13	25.59
565	XP_021478966.1	transgelin-2-like [Oncorhynchus mykiss]	Oncorhynchus mykiss	26.04	26.04	17	68.81
565	XP_021478965.1	transgelin-2-like [Oncorhynchus mykiss]	Oncorhynchus mykiss	0	26.04	17	68.81
566	NP_001233275.1	complement factor D precursor [Oncorhynchus mykiss]	Oncorhynchus mykiss	26.02	26.02	17	55.34
567	XP_021480955.1	hemoglobin subunit alpha-1 [Oncorhynchus mykiss]	Oncorhynchus mykiss	26.01	26.01	20	88.11
567	NP_001118023.1	hemoglobin subunit alpha [Oncorhynchus mykiss]	Oncorhynchus mykiss	0	26.01	20	88.11
568	XP_021422259.1	lipopolysaccharide-binding protein-like [Oncorhynchus mykiss]	Oncorhynchus mykiss	26.01	26.01	19	35.14
569	XP_021440683.1	ras-related protein Rab-11B-like [Oncorhynchus mykiss]	Oncorhynchus mykiss	26	26.07	15	61.29
569	XP_021459368.1	ras-related protein Rab-11B-like [Oncorhynchus mykiss]	Oncorhynchus mykiss	0	25.63	15	58.99
569	XP_021440294.1	ras-related protein Rab-11B-like [Oncorhynchus mykiss]	Oncorhynchus mykiss	0	25.59	15	58.99
570	XP_021451740.1	actin-related protein 2/3 complex subunit 1B-like [Oncorhynchus mykiss]	Oncorhynchus mykiss	25.99	26.06	17	48.29
571	XP_021424258.1	uncharacterized protein LOC110493957 [Oncorhynchus mykiss]	Oncorhynchus mykiss	25.98	26.01	14	33.58
572	XP_021445566.1	septin-2-like isoform X2 [Oncorhynchus mykiss]	Oncorhynchus mykiss	25.94	27.46	15	42.31
572	XP_021445565.1	septin-2B-like isoform X1 [Oncorhynchus mykiss]	Oncorhynchus mykiss	0	26.64	15	41.07
573	XP_021437673.1	flavin reductase (NADPH)-like [Oncorhynchus mykiss]	Oncorhynchus mykiss	25.93	25.98	15	60.39
574	XP_021440814.1	proteasome subunit alpha type-6-like isoform X1 [Oncorhynchus mykiss]	Oncorhynchus mykiss	25.83	25.92	15	53.66
575	XP_021469464.1	voltage-dependent anion-selective channel protein 2-like [Oncorhynchus mykiss]	Oncorhynchus mykiss	25.82	25.86	16	56.18
576	XP_021473536.1	myb-binding protein 1A-like protein [Oncorhynchus mykiss]	Oncorhynchus mykiss	25.8	25.88	14	13.56
577	XP_021439090.1	MORC family CW-type zinc finger protein 3-like [Oncorhynchus mykiss]	Oncorhynchus mykiss	25.79	26.41	15	20.02
578	XP_021469316.1	ubiquitin carboxyl-terminal hydrolase 14-like isoform X1 [Oncorhynchus mykiss]	Oncorhynchus mykiss	25.75	25.97	14	33.2
578	XP_021469317.1	ubiquitin carboxyl-terminal hydrolase 14-like isoform X2 [Oncorhynchus mykiss]	Oncorhynchus mykiss	0	25.9	14	33.27
579	XP_021442570.1	14-3-3E1 protein isoform X2 [Oncorhynchus mykiss]	Oncorhynchus mykiss	25.73	31.75	17	61.25
579	XP_021442569.1	14-3-3E1 protein isoform X2 [Oncorhynchus mykiss]	Oncorhynchus mykiss	0	31.75	17	61.25
579	XP_021442568.1	14-3-3E1 protein isoform X1 [Oncorhynchus mykiss]	Oncorhynchus mykiss	0	31.75	17	57.42
579	XP_021437758.1	14-3-3 protein epsilon-like isoform X3 [Oncorhynchus mykiss]	Oncorhynchus mykiss	0	31.75	17	61.25
579	XP_021437757.1	14-3-3 protein epsilon-like isoform X3 [Oncorhynchus mykiss]	Oncorhynchus mykiss	0	31.75	17	61.25
579	XP_021437756.1	14-3-3 protein epsilon-like isoform X2 [Oncorhynchus mykiss]	Oncorhynchus mykiss	0	31.75	17	57.65
579	XP_021437754.1	14-3-3 protein epsilon-like isoform X1 [Oncorhynchus mykiss]	Oncorhynchus mykiss	0	31.75	17	57.42
579	NP_001117944.1	14-3-3E1 protein [Oncorhynchus mykiss]	Oncorhynchus mykiss	0	31.75	17	57.2
580	XP_021438856.1	dedicator of cytokinesis protein 2-like [Oncorhynchus mykiss]	Oncorhynchus mykiss	25.7	26.06	14	15.8
581	XP_021438938.1	matrin-3-like [Oncorhynchus mykiss]	Oncorhynchus mykiss	25.69	25.92	13	12.73
582	XP_021416693.1	eukaryotic peptide chain release factor subunit 1-like [Oncorhynchus mykiss]	Oncorhynchus mykiss	25.68	25.74	13	37.25
582	XP_021416692.1	eukaryotic peptide chain release factor subunit 1-like [Oncorhynchus mykiss]	Oncorhynchus mykiss	0	25.74	13	37.25
583	NP_001117670.1	LBP (LPS binding protein)/BPI (bactericidal/permeability-increasing protein) like-2 precursor [Oncorhynchus mykiss]	Oncorhynchus mykiss	25.63	25.87	14	37.63
584	XP_021478854.1	non-POU domain-containing octamer-binding protein-like [Oncorhynchus mykiss]	Oncorhynchus mykiss	25.59	25.72	14	29.35
585	XP_021460240.1	calcium-binding mitochondrial carrier protein SCaMC-1 [Oncorhynchus mykiss]	Oncorhynchus mykiss	25.58	25.78	16	28.63
586	XP_021477225.1	drebrin-like protein B isoform X5 [Oncorhynchus mykiss]	Oncorhynchus mykiss	25.58	25.64	15	33.65
586	XP_021477223.1	drebrin-like protein B isoform X3 [Oncorhynchus mykiss]	Oncorhynchus mykiss	0	25.64	15	30.8
586	XP_021477222.1	drebrin-like protein B isoform X2 [Oncorhynchus mykiss]	Oncorhynchus mykiss	0	25.64	15	30.8
586	XP_021477221.1	drebrin-like protein isoform X1 [Oncorhynchus mykiss]	Oncorhynchus mykiss	0	25.64	15	28.4
587	XP_021466752.1	serine/threonine-protein kinase PAK 2 [Oncorhynchus mykiss]	Oncorhynchus mykiss	25.55	25.58	15	56.71
588	XP_021437196.1	rho-related GTP-binding protein RhoG-like [Oncorhynchus mykiss]	Oncorhynchus mykiss	25.53	25.6	14	75.92
589	XP_021446058.1	spectrin alpha chain, non-erythrocytic 1-like [Oncorhynchus mykiss]	Oncorhynchus mykiss	25.52	258.81	139	55.56
590	XP_021442926.1	60S ribosomal protein L35a [Oncorhynchus mykiss]	Oncorhynchus mykiss	25.49	25.56	12	51.82
590	XP_021418903.1	60S ribosomal protein L35a [Oncorhynchus mykiss]	Oncorhynchus mykiss	0	25.56	12	51.82
590	XP_021418902.1	60S ribosomal protein L35a [Oncorhynchus mykiss]	Oncorhynchus mykiss	0	25.56	12	51.82
591	XP_021468652.1	regulator of nonsense transcripts 1-like isoform X2 [Oncorhynchus mykiss]	Oncorhynchus mykiss	25.47	25.86	14	16.53
591	XP_021468651.1	regulator of nonsense transcripts 1-like isoform X1 [Oncorhynchus mykiss]	Oncorhynchus mykiss	0	25.86	14	16.52
591	XP_021445474.1	regulator of nonsense transcripts 1-like isoform X2 [Oncorhynchus mykiss]	Oncorhynchus mykiss	0	25.86	14	16.55
591	XP_021445473.1	regulator of nonsense transcripts 1-like isoform X1 [Oncorhynchus mykiss]	Oncorhynchus mykiss	0	25.86	14	16.53
591	XP_021459176.1	regulator of nonsense transcripts 1-like isoform X4 [Oncorhynchus mykiss]	Oncorhynchus mykiss	0	25.79	14	16.53
591	XP_021459175.1	regulator of nonsense transcripts 1-like isoform X3 [Oncorhynchus mykiss]	Oncorhynchus mykiss	0	25.79	14	16.52
591	XP_021459174.1	regulator of nonsense transcripts 1-like isoform X2 [Oncorhynchus mykiss]	Oncorhynchus mykiss	0	25.79	14	16.46
591	XP_021459173.1	regulator of nonsense transcripts 1-like isoform X1 [Oncorhynchus mykiss]	Oncorhynchus mykiss	0	25.79	14	16.44
591	XP_021422429.1	regulator of nonsense transcripts 1 isoform X3 [Oncorhynchus mykiss]	Oncorhynchus mykiss	0	24.53	13	15.79
591	XP_021422347.1	regulator of nonsense transcripts 1 isoform X2 [Oncorhynchus mykiss]	Oncorhynchus mykiss	0	24.53	13	15.73
591	XP_021422262.1	regulator of nonsense transcripts 1 isoform X1 [Oncorhynchus mykiss]	Oncorhynchus mykiss	0	24.53	13	15.72
592	XP_021432981.1	ATP synthase subunit gamma, mitochondrial-like isoform X2 [Oncorhynchus mykiss]	Oncorhynchus mykiss	25.44	25.46	17	38.91
592	XP_021432980.1	ATP synthase subunit gamma, mitochondrial-like isoform X1 [Oncorhynchus mykiss]	Oncorhynchus mykiss	0	25.46	17	38.91
592	NP_001158514.1	ATP synthase H+ transporting mitochondrial F1 complex gamma polypeptide 1 [Oncorhynchus mykiss]	Oncorhynchus mykiss	0	25.46	17	38.91
593	XP_021425654.1	ras-related protein Rap-1A-like [Oncorhynchus mykiss]	Oncorhynchus mykiss	25.43	25.5	15	78.92
593	XP_021425653.1	ras-related protein Rap-1A-like [Oncorhynchus mykiss]	Oncorhynchus mykiss	0	25.5	15	78.92
593	XP_021425652.1	ras-related protein Rap-1A-like [Oncorhynchus mykiss]	Oncorhynchus mykiss	0	25.5	15	78.92
593	NP_001158692.1	ras-related protein Rap-1b [Oncorhynchus mykiss]	Oncorhynchus mykiss	0	25.47	15	78.92
594	XP_021439268.1	heterogeneous nuclear ribonucleoprotein A0-like [Oncorhynchus mykiss]	Oncorhynchus mykiss	25.35	25.37	17	48.06
595	XP_021419064.1	alpha-N-acetylgalactosaminidase-like [Oncorhynchus mykiss]	Oncorhynchus mykiss	25.29	25.35	18	44.57
596	XP_021416071.1	interferon-induced protein 44-like [Oncorhynchus mykiss]	Oncorhynchus mykiss	25.29	25.33	18	38.79
597	XP_021477517.1	proliferating cell nuclear antigen-like [Oncorhynchus mykiss]	Oncorhynchus mykiss	25.28	25.3	14	57.31
597	XP_021461957.1	proliferating cell nuclear antigen [Oncorhynchus mykiss]	Oncorhynchus mykiss	0	25.3	14	57.31
598	XP_021460844.1	mesencephalic astrocyte-derived neurotrophic factor-like [Oncorhynchus mykiss]	Oncorhynchus mykiss	25.25	25.4	15	57.46
599	XP_021463268.1	40S ribosomal protein S13-like [Oncorhynchus mykiss]	Oncorhynchus mykiss	25.22	25.29	15	56.29
599	XP_021442140.1	40S ribosomal protein S13-like [Oncorhynchus mykiss]	Oncorhynchus mykiss	0	25.29	15	56.29
600	XP_021429302.1	long-chain-fatty-acid--CoA ligase 1-like isoform X2 [Oncorhynchus mykiss]	Oncorhynchus mykiss	25.17	25.38	15	22.24
600	XP_021429301.1	long-chain-fatty-acid--CoA ligase 1-like isoform X2 [Oncorhynchus mykiss]	Oncorhynchus mykiss	0	25.38	15	22.24
600	XP_021429299.1	long-chain-fatty-acid--CoA ligase 1-like isoform X1 [Oncorhynchus mykiss]	Oncorhynchus mykiss	0	25.38	15	21.77
601	XP_021478710.1	coronin-1C-like [Oncorhynchus mykiss]	Oncorhynchus mykiss	25.15	25.22	14	16.2
602	XP_021481476.1	NADH-ubiquinone oxidoreductase 75 kDa subunit, mitochondrial-like isoform X2 [Oncorhynchus mykiss]	Oncorhynchus mykiss	25.12	25.36	13	21.05
602	XP_021481475.1	NADH-ubiquinone oxidoreductase 75 kDa subunit, mitochondrial-like isoform X1 [Oncorhynchus mykiss]	Oncorhynchus mykiss	0	25.36	13	20.93
603	XP_021449271.1	tripartite motif-containing protein 16-like [Oncorhynchus mykiss]	Oncorhynchus mykiss	25.06	25.15	14	25.86
603	XP_021449079.1	tripartite motif-containing protein 16-like [Oncorhynchus mykiss]	Oncorhynchus mykiss	0	25.11	14	25.72
603	XP_021448803.1	tripartite motif-containing protein 16-like [Oncorhynchus mykiss]	Oncorhynchus mykiss	0	25.11	14	25.72
603	XP_021454273.1	tripartite motif-containing protein 16-like [Oncorhynchus mykiss]	Oncorhynchus mykiss	0	23.62	13	23.37
604	XP_021480823.1	ran GTPase-activating protein 1-like isoform X1 [Oncorhynchus mykiss]	Oncorhynchus mykiss	25.02	25.14	13	29.71
604	XP_021480824.1	ran GTPase-activating protein 1-like isoform X2 [Oncorhynchus mykiss]	Oncorhynchus mykiss	0	24.99	13	31.1
605	XP_021479303.1	hexokinase-2-like [Oncorhynchus mykiss]	Oncorhynchus mykiss	25	29.2	16	37.02
606	XP_021467747.1	lamin-B receptor-like isoform X2 [Oncorhynchus mykiss]	Oncorhynchus mykiss	24.98	25.06	13	17.8
606	XP_021467746.1	lamin-B receptor-like isoform X1 [Oncorhynchus mykiss]	Oncorhynchus mykiss	0	25.06	13	17.77
606	XP_021467745.1	lamin-B receptor-like isoform X1 [Oncorhynchus mykiss]	Oncorhynchus mykiss	0	25.06	13	17.77
606	XP_021467744.1	lamin-B receptor-like isoform X1 [Oncorhynchus mykiss]	Oncorhynchus mykiss	0	25.06	13	17.77
606	XP_021467742.1	lamin-B receptor-like isoform X1 [Oncorhynchus mykiss]	Oncorhynchus mykiss	0	25.06	13	17.77
606	XP_021467741.1	lamin-B receptor-like isoform X1 [Oncorhynchus mykiss]	Oncorhynchus mykiss	0	25.06	13	17.77
607	XP_021474242.1	pyruvate carboxylase, mitochondrial-like [Oncorhynchus mykiss]	Oncorhynchus mykiss	24.86	25.7	13	13.72
608	XP_021433054.1	phosphate carrier protein, mitochondrial-like isoform X1 [Oncorhynchus mykiss]	Oncorhynchus mykiss	24.86	24.93	12	34.35
608	XP_021433062.1	phosphate carrier protein, mitochondrial-like isoform X2 [Oncorhynchus mykiss]	Oncorhynchus mykiss	0	24.86	12	34.44
609	XP_021456575.1	40S ribosomal protein S17 isoform X1 [Oncorhynchus mykiss]	Oncorhynchus mykiss	24.81	25.64	14	47.34
609	XP_021456584.1	40S ribosomal protein S17 isoform X2 [Oncorhynchus mykiss]	Oncorhynchus mykiss	0	25.62	14	66.42
609	XP_021429165.1	40S ribosomal protein S17 [Oncorhynchus mykiss]	Oncorhynchus mykiss	0	25.62	14	66.42
610	XP_021474105.1	galectin-9-like isoform X2 [Oncorhynchus mykiss]	Oncorhynchus mykiss	24.81	24.92	15	48.28
610	XP_021474104.1	galectin-9-like isoform X1 [Oncorhynchus mykiss]	Oncorhynchus mykiss	0	24.92	15	44.64
611	XP_021478755.1	annexin A4-like [Oncorhynchus mykiss]	Oncorhynchus mykiss	24.79	52.77	31	75.55
612	XP_021470881.1	phospholipase A-2-activating protein-like [Oncorhynchus mykiss]	Oncorhynchus mykiss	24.78	24.95	14	22.15
613	XP_021468128.1	pre-mRNA-processing factor 39-like [Oncorhynchus mykiss]	Oncorhynchus mykiss	24.78	24.86	15	17.61
614	XP_021442206.1	xaa-Pro dipeptidase [Oncorhynchus mykiss]	Oncorhynchus mykiss	24.74	24.87	13	30.16
615	XP_021449997.1	A-kinase anchor protein 8-like [Oncorhynchus mykiss]	Oncorhynchus mykiss	24.69	24.78	16	29.98
616	XP_021417279.1	O-acetyl-ADP-ribose deacetylase MACROD1-like isoform X1 [Oncorhynchus mykiss]	Oncorhynchus mykiss	24.68	24.69	12	34.69
616	XP_021417280.1	O-acetyl-ADP-ribose deacetylase MACROD1-like isoform X2 [Oncorhynchus mykiss]	Oncorhynchus mykiss	0	22.66	11	31.87
617	XP_021443038.1	coatomer subunit delta-like [Oncorhynchus mykiss]	Oncorhynchus mykiss	24.66	24.8	14	23.92
618	XP_021473034.1	probable ATP-dependent RNA helicase DDX46 [Oncorhynchus mykiss]	Oncorhynchus mykiss	24.5	24.64	13	15.75
619	XP_021464347.1	cathepsin K isoform X2 [Oncorhynchus mykiss]	Oncorhynchus mykiss	24.49	24.53	14	47.08
619	XP_021464346.1	cathepsin K isoform X1 [Oncorhynchus mykiss]	Oncorhynchus mykiss	0	24.53	14	44.48
620	XP_021439143.1	hypoxanthine-guanine phosphoribosyltransferase [Oncorhynchus mykiss]	Oncorhynchus mykiss	24.48	24.49	12	51.83
621	XP_021464557.1	basic leucine zipper and W2 domain-containing protein 1-A isoform X1 [Oncorhynchus mykiss]	Oncorhynchus mykiss	24.47	24.6	13	26.49
621	XP_021427122.1	basic leucine zipper and W2 domain-containing protein 1-A-like [Oncorhynchus mykiss]	Oncorhynchus mykiss	0	24.6	13	26.49
621	XP_021464558.1	basic leucine zipper and W2 domain-containing protein 1-A isoform X2 [Oncorhynchus mykiss]	Oncorhynchus mykiss	0	22.6	12	30.93
622	XP_021459299.1	calreticulin-like [Oncorhynchus mykiss]	Oncorhynchus mykiss	24.45	44.92	26	45.08
623	XP_021440899.1	proteasome subunit alpha type-3 isoform X1 [Oncorhynchus mykiss]	Oncorhynchus mykiss	24.45	24.53	13	40.64
623	XP_021440901.1	proteasome subunit alpha type-3 isoform X2 [Oncorhynchus mykiss]	Oncorhynchus mykiss	0	24.5	13	45.1
624	XP_021472632.1	ATP synthase F(0) complex subunit B1, mitochondrial-like [Oncorhynchus mykiss]	Oncorhynchus mykiss	24.44	24.45	15	45.42
625	XP_021416281.1	triosephosphate isomerase A [Oncorhynchus mykiss]	Oncorhynchus mykiss	24.34	29.66	16	76.21
626	XP_021469696.1	eukaryotic translation initiation factor 3 subunit F-like [Oncorhynchus mykiss]	Oncorhynchus mykiss	24.33	24.36	12	53.48
627	XP_021418453.1	proteasome activator complex subunit 2-like [Oncorhynchus mykiss]	Oncorhynchus mykiss	24.31	24.38	12	52.89
628	XP_021423107.1	Golgi apparatus protein 1-like [Oncorhynchus mykiss]	Oncorhynchus mykiss	24.29	24.78	13	11.79
628	XP_021454552.1	Golgi apparatus protein 1-like isoform X2 [Oncorhynchus mykiss]	Oncorhynchus mykiss	0.01	23.85	12	11.92
628	XP_021454551.1	Golgi apparatus protein 1-like isoform X1 [Oncorhynchus mykiss]	Oncorhynchus mykiss	0.01	23.85	12	11.79
629	XP_021433397.1	dynactin subunit 1-like isoform X3 [Oncorhynchus mykiss]	Oncorhynchus mykiss	24.27	24.48	14	11.79
629	XP_021433400.1	dynactin subunit 1-like isoform X6 [Oncorhynchus mykiss]	Oncorhynchus mykiss	0	24.46	14	12.02
629	XP_021433395.1	dynactin subunit 1-like isoform X1 [Oncorhynchus mykiss]	Oncorhynchus mykiss	0	24.46	14	11.71
629	XP_021433399.1	dynactin subunit 1-like isoform X5 [Oncorhynchus mykiss]	Oncorhynchus mykiss	0	24.38	14	11.92
629	XP_021433398.1	dynactin subunit 1-like isoform X4 [Oncorhynchus mykiss]	Oncorhynchus mykiss	0	24.36	14	11.84
629	XP_021433396.1	dynactin subunit 1-like isoform X2 [Oncorhynchus mykiss]	Oncorhynchus mykiss	0	24.36	14	11.79
630	XP_021423789.1	protein kinase C alpha type isoform X1 [Oncorhynchus mykiss]	Oncorhynchus mykiss	24.24	26.67	14	21.39
630	XP_021423790.1	protein kinase C alpha type isoform X2 [Oncorhynchus mykiss]	Oncorhynchus mykiss	0	26.62	14	21.99
631	XP_021433892.1	RNA-binding protein 4.1-like isoform X3 [Oncorhynchus mykiss]	Oncorhynchus mykiss	24.2	24.26	13	35.24
632	XP_021434732.1	lupus La protein [Oncorhynchus mykiss]	Oncorhynchus mykiss	24.17	24.31	14	32.5
633	XP_021419179.1	aldose reductase-like [Oncorhynchus mykiss]	Oncorhynchus mykiss	24.09	24.12	14	53.8
634	XP_021472934.1	clathrin light chain A-like, partial [Oncorhynchus mykiss]	Oncorhynchus mykiss	24.08	24.13	13	31.9
634	XP_021429198.1	clathrin light chain A-like isoform X1 [Oncorhynchus mykiss]	Oncorhynchus mykiss	0	24.13	13	32.46
634	XP_021429199.1	clathrin light chain A-like isoform X2 [Oncorhynchus mykiss]	Oncorhynchus mykiss	0	24.1	13	35.24
635	XP_021425806.1	poly(rC)-binding protein 2 [Oncorhynchus mykiss]	Oncorhynchus mykiss	24.05	24.06	12	50.46
636	XP_021449983.1	translationally-controlled tumor protein homolog [Oncorhynchus mykiss]	Oncorhynchus mykiss	24.04	24.05	12	54.39
637	XP_021425663.1	F-actin-capping protein subunit alpha-1 [Oncorhynchus mykiss]	Oncorhynchus mykiss	24.02	24.08	17	69.58
638	XP_021481536.1	retinoid-inducible serine carboxypeptidase-like [Oncorhynchus mykiss]	Oncorhynchus mykiss	24	24	17	30.25
639	XP_021421617.1	chromobox protein homolog 5-like [Oncorhynchus mykiss]	Oncorhynchus mykiss	24	24	12	45.05
640	XP_021412879.1	phosphoribosyl pyrophosphate synthase-associated protein 1-like isoform X2 [Oncorhynchus mykiss]	Oncorhynchus mykiss	23.91	23.97	12	44.01
640	XP_021423740.1	phosphoribosyl pyrophosphate synthase-associated protein 1-like [Oncorhynchus mykiss]	Oncorhynchus mykiss	0	23.54	12	42.25
640	XP_021412878.1	phosphoribosyl pyrophosphate synthase-associated protein 1-like isoform X1 [Oncorhynchus mykiss]	Oncorhynchus mykiss	0	23.54	12	42.25
641	XP_021480037.1	U1 small nuclear ribonucleoprotein 70 kDa-like [Oncorhynchus mykiss]	Oncorhynchus mykiss	23.89	23.98	12	26.35
642	XP_021425871.1	lysosomal alpha-glucosidase-like [Oncorhynchus mykiss]	Oncorhynchus mykiss	23.89	23.95	12	23.46
643	XP_021417622.1	splicing factor, proline- and glutamine-rich-like isoform X1 [Oncorhynchus mykiss]	Oncorhynchus mykiss	23.87	23.98	13	20.27
643	XP_021427551.1	splicing factor, proline- and glutamine-rich-like [Oncorhynchus mykiss]	Oncorhynchus mykiss	0.01	23.33	13	21.09
643	XP_021417623.1	splicing factor, proline- and glutamine-rich-like isoform X2 [Oncorhynchus mykiss]	Oncorhynchus mykiss	0	23.97	13	20.27
644	XP_021412335.1	complement C3-like [Oncorhynchus mykiss]	Oncorhynchus mykiss	23.86	23.93	12	18.86
645	XP_021465486.1	proteasome subunit alpha type-5 [Oncorhynchus mykiss]	Oncorhynchus mykiss	23.85	23.89	12	62.66
646	XP_021461596.1	beta-centractin-like isoform X1 [Oncorhynchus mykiss]	Oncorhynchus mykiss	23.82	23.89	13	45.74
646	XP_021457785.1	beta-centractin-like [Oncorhynchus mykiss]	Oncorhynchus mykiss	0	23.89	13	45.74
646	XP_021446336.1	beta-centractin-like [Oncorhynchus mykiss]	Oncorhynchus mykiss	0	23.73	13	45.74
646	XP_021477114.1	beta-centractin [Oncorhynchus mykiss]	Oncorhynchus mykiss	0	21.74	12	41.22
647	XP_021458892.1	60S ribosomal protein L28-like [Oncorhynchus mykiss]	Oncorhynchus mykiss	23.82	23.85	18	47.45
648	XP_021480678.1	serine/threonine-protein kinase N1-like isoform X3 [Oncorhynchus mykiss]	Oncorhynchus mykiss	23.81	23.89	13	16.34
648	XP_021480677.1	serine/threonine-protein kinase N1-like isoform X2 [Oncorhynchus mykiss]	Oncorhynchus mykiss	0	23.89	13	16.33
648	XP_021480676.1	serine/threonine-protein kinase N1-like isoform X1 [Oncorhynchus mykiss]	Oncorhynchus mykiss	0	23.89	13	15.9
649	XP_021430684.1	cystathionine gamma-lyase-like [Oncorhynchus mykiss]	Oncorhynchus mykiss	23.8	23.82	12	41.98
650	XP_021455312.1	alcohol dehydrogenase [NADP(+)] isoform X2 [Oncorhynchus mykiss]	Oncorhynchus mykiss	23.75	23.79	14	45.59
650	XP_021455311.1	alcohol dehydrogenase [NADP(+)] isoform X1 [Oncorhynchus mykiss]	Oncorhynchus mykiss	0	23.77	14	34.72
651	XP_021420576.1	proteasome subunit alpha type-4 isoform X1 [Oncorhynchus mykiss]	Oncorhynchus mykiss	23.73	23.75	14	60.92
651	XP_021420567.1	proteasome subunit alpha type-4 isoform X1 [Oncorhynchus mykiss]	Oncorhynchus mykiss	0	23.75	14	60.92
651	XP_021420592.1	proteasome subunit alpha type-4 isoform X2 [Oncorhynchus mykiss]	Oncorhynchus mykiss	0	21.7	13	63.29
651	XP_021420584.1	proteasome subunit alpha type-4 isoform X2 [Oncorhynchus mykiss]	Oncorhynchus mykiss	0	21.7	13	63.29
652	XP_021424573.1	enolase-like [Oncorhynchus mykiss]	Oncorhynchus mykiss	23.71	55.63	43	70.67
653	XP_021476082.1	collagen alpha-6(VI) chain-like [Oncorhynchus mykiss]	Oncorhynchus mykiss	23.66	23.96	11	5.472
654	XP_021471571.1	EF-hand domain-containing protein D2 [Oncorhynchus mykiss]	Oncorhynchus mykiss	23.63	23.67	14	48.73
655	XP_021450782.1	electron transfer flavoprotein subunit beta-like isoform X1 [Oncorhynchus mykiss]	Oncorhynchus mykiss	23.62	23.71	13	61.26
656	XP_021476196.1	polypyrimidine tract-binding protein 2-like isoform X2 [Oncorhynchus mykiss]	Oncorhynchus mykiss	23.62	23.67	12	34.62
656	XP_021476195.1	polypyrimidine tract-binding protein 2-like isoform X1 [Oncorhynchus mykiss]	Oncorhynchus mykiss	0	21.58	11	29.77
657	NP_001117853.1	protein LEG1 homolog precursor [Oncorhynchus mykiss]	Oncorhynchus mykiss	23.62	23.64	14	37.19
658	XP_021457950.1	sarcoplasmic/endoplasmic reticulum calcium ATPase 2-like [Oncorhynchus mykiss]	Oncorhynchus mykiss	23.61	42.23	22	24.37
659	NP_001166020.1	carbonic anhydrase II [Oncorhynchus mykiss]	Oncorhynchus mykiss	23.57	23.62	18	61
659	NP_001117692.1	carbonic anhydrase 1 [Oncorhynchus mykiss]	Oncorhynchus mykiss	0	23.59	18	60.77
660	XP_021432779.1	NADH-cytochrome b5 reductase 3-like [Oncorhynchus mykiss]	Oncorhynchus mykiss	23.53	23.55	14	49.83
661	XP_021481307.1	cAMP-dependent protein kinase catalytic subunit alpha isoform X1 [Oncorhynchus mykiss]	Oncorhynchus mykiss	23.52	23.64	13	28.21
661	XP_021414190.1	cAMP-dependent protein kinase catalytic subunit alpha isoform X3 [Oncorhynchus mykiss]	Oncorhynchus mykiss	0	23.64	13	28.21
661	XP_021414188.1	cAMP-dependent protein kinase catalytic subunit alpha isoform X2 [Oncorhynchus mykiss]	Oncorhynchus mykiss	0	23.64	13	28.21
661	XP_021481308.1	cAMP-dependent protein kinase catalytic subunit alpha isoform X2 [Oncorhynchus mykiss]	Oncorhynchus mykiss	0	22.37	12	23.62
661	XP_021414187.1	cAMP-dependent protein kinase catalytic subunit alpha isoform X1 [Oncorhynchus mykiss]	Oncorhynchus mykiss	0	22.37	12	23.62
662	XP_021466322.1	helicase with zinc finger domain 2-like [Oncorhynchus mykiss]	Oncorhynchus mykiss	23.5	23.79	13	5.123
663	XP_021417839.1	ubiquitin carboxyl-terminal hydrolase 5-like isoform X3 [Oncorhynchus mykiss]	Oncorhynchus mykiss	23.48	23.6	12	19.42
663	XP_021417836.1	ubiquitin carboxyl-terminal hydrolase 5-like isoform X2 [Oncorhynchus mykiss]	Oncorhynchus mykiss	0	23.6	12	19.01
663	XP_021417831.1	ubiquitin carboxyl-terminal hydrolase 5-like isoform X1 [Oncorhynchus mykiss]	Oncorhynchus mykiss	0	23.6	12	18.99
664	XP_021456551.1	methylmalonate-semialdehyde dehydrogenase [acylating], mitochondrial-like [Oncorhynchus mykiss]	Oncorhynchus mykiss	23.48	23.57	14	33.59
665	XP_021418552.1	poly(U)-binding-splicing factor PUF60-like isoform X4 [Oncorhynchus mykiss]	Oncorhynchus mykiss	23.43	23.6	13	30.28
665	XP_021418550.1	poly(U)-binding-splicing factor PUF60-like isoform X2 [Oncorhynchus mykiss]	Oncorhynchus mykiss	0	23.6	13	29.67
665	XP_021418549.1	poly(U)-binding-splicing factor PUF60-like isoform X1 [Oncorhynchus mykiss]	Oncorhynchus mykiss	0	23.6	13	29.35
665	XP_021418554.1	poly(U)-binding-splicing factor PUF60-like isoform X6 [Oncorhynchus mykiss]	Oncorhynchus mykiss	0	21.34	12	29.13
665	XP_021418553.1	poly(U)-binding-splicing factor PUF60-like isoform X5 [Oncorhynchus mykiss]	Oncorhynchus mykiss	0	21.34	12	28.2
665	XP_021418551.1	poly(U)-binding-splicing factor PUF60-like isoform X3 [Oncorhynchus mykiss]	Oncorhynchus mykiss	0	21.34	12	27.88
666	XP_021448892.1	histone H2B-like, partial [Oncorhynchus mykiss]	Oncorhynchus mykiss	23.43	23.46	19	65.69
666	XP_021448780.1	histone H2B [Oncorhynchus mykiss]	Oncorhynchus mykiss	0	23.46	19	54.03
666	XP_021449610.1	histone H2B-like [Oncorhynchus mykiss]	Oncorhynchus mykiss	0	23.4	19	54.47
667	XP_021425804.1	UPF0160 protein MYG1, mitochondrial [Oncorhynchus mykiss]	Oncorhynchus mykiss	23.4	23.58	12	27.38
668	XP_021436794.1	voltage-dependent anion-selective channel protein 2-like [Oncorhynchus mykiss]	Oncorhynchus mykiss	23.36	25.58	15	58.3
668	XP_021436793.1	voltage-dependent anion-selective channel protein 2-like [Oncorhynchus mykiss]	Oncorhynchus mykiss	0	25.58	15	58.3
668	XP_021436792.1	voltage-dependent anion-selective channel protein 2-like [Oncorhynchus mykiss]	Oncorhynchus mykiss	0	25.58	15	58.3
669	XP_021474241.1	calmodulin [Oncorhynchus mykiss]	Oncorhynchus mykiss	23.36	23.44	14	52.35
669	XP_021467953.1	calmodulin [Oncorhynchus mykiss]	Oncorhynchus mykiss	0	23.44	14	52.35
669	XP_021463905.1	calmodulin-2 [Oncorhynchus mykiss]	Oncorhynchus mykiss	0	23.44	14	52.35
669	XP_021456692.1	calmodulin [Oncorhynchus mykiss]	Oncorhynchus mykiss	0	23.44	14	52.35
669	XP_021446869.1	calmodulin isoform X1 [Oncorhynchus mykiss]	Oncorhynchus mykiss	0	23.44	14	52.35
669	XP_021443085.1	calmodulin [Oncorhynchus mykiss]	Oncorhynchus mykiss	0	23.44	14	52.35
669	XP_021440806.1	calmodulin-1 [Oncorhynchus mykiss]	Oncorhynchus mykiss	0	23.44	14	52.35
669	XP_021437518.1	calmodulin [Oncorhynchus mykiss]	Oncorhynchus mykiss	0	23.44	14	52.35
669	XP_021435953.1	calmodulin [Oncorhynchus mykiss]	Oncorhynchus mykiss	0	23.44	14	52.35
669	XP_021429737.1	calmodulin [Oncorhynchus mykiss]	Oncorhynchus mykiss	0	23.44	14	52.35
[truncated: 7,895 more rows]

## Sheet: Supp table 1b, Peptide list
Distinct Peptide Index	Protein N	Accessions	Start Position	Sequence	Modifications	Cleavages	Theoretical MW	Missed cleavages	Conf	Score	Theor z	Theor m/z	Delta Mass	Delta ppm	RT - Peptide (Min)
[truncated: 25,309 more rows]
