# Supplementary material for: Proteome Profiles of Head Kidney and Spleen of Rainbow Trout (Oncorhynchus Mykiss)
Source: Proteomics. 2018 Aug 16;18(17):1800101. doi: 10.1002/pmic.201800101 (PMC6175351; doi:10.1002/pmic.201800101)
Supplement: Supplementary file 2 — Supporting information [file PMIC-18-na-s002.xlsx]

## Sheet: Explanation
Explanation of column headers
Supplemental table 2, Protein list
Protein N	The rank of the specified protein relative to all other proteins in the list of detected proteins.
Representative Accession	The accession number for the first protein within a protein group.
Species	Species of the protein with the representative accession.
Name	Name of the protein with the representative accession.
Unused ProtScore	A measure of the protein confidence for a detected protein, calculated from the peptide confidence for peptides from spectra that are not already completely “used” by higher scoring winning proteins.
Total ProtScore	A measure of the total amount of evidence for a detected protein. The Total ProtScore is calculated using all of the peptides detected for the protein. The Total ProtScore does not indicate the percent confidence for the identification of a protein.
Ambiguous Accessions	Total number of proteins within the protein group sharing the same set of identified peptides without any evidence of unique peptides for differentiation.
Confident Peptides (95%)	The number of distinct peptides having at least 95% confidence. Multiple modified and cleaved states of the same underlying peptide sequence are considered distinct peptides because they have different molecular formulas. Multiple spectra of the same peptide, due to replicate acquisition or different charge states, only count once.
%Seq Cov - peptides >95% conf	The percentage of matching amino acids from identified peptides having confidence greater than or equal to 95% divided by the total number of amino acids in the sequence.
Supplemental table 2a, Protein groups
Protein group	Number of the protein group the protein belongs to, corresponds to "Protein N" in the protein table.
Accession	Accession number of the protein.
Name	Name of the protein.
Species	Species the protein belongs to.
Unused ProtScore	A measure of the protein confidence for a detected protein, calculated from the peptide confidence for peptides from spectra that are not already completely “used” by higher scoring winning proteins. If 0, then there are no unique peptides for the protein identified.
Total ProtScore	A measure of the total amount of evidence for a detected protein. The Total ProtScore is calculated using all of the peptides detected for the protein. The Total ProtScore does not indicate the percent confidence for the identification of a protein.
Confident Peptides (95%)	The number of distinct peptides having at least 95% confidence. Multiple modified and cleaved states of the same underlying peptide sequence are considered distinct peptides because they have different molecular formulas. Multiple spectra of the same peptide, due to replicate acquisition or different charge states, only count once.
%Seq Cov - peptides >95% conf	The percentage of matching amino acids from identified peptides having confidence greater than or equal to 95% divided by the total number of amino acids in the sequence.
Supplemental table 2b, Peptide list
Distinct Peptide Index	Number of the peptide in the identification dataset.
Protein N	Number of the corresponding protein in the protein list.
Accessions	Accession numbers of proteins identified with this peptide.
Start Position	Number of the first amino acid of the identified peptide within the protein sequence.
Sequence	Sequence of the peptide identified by the search.
Modifications	Modifications found for this peptide.
Cleavages	Indicates any atypical or missed cleavages sites. Missed cleavages are shown as “Missed Residue1-Residue2@position”. Atypical cleavages are shown as “Cleaved Residue1-Residue2@position”, where “Position” is either “N-term” or “C-term”.
Theoretical MW	The molecular weight of the peptide calculated from the sequence and any modifications.
Missed cleavages	Number of missed cleavage sites within the peptide.
Conf	The highest confidence for this peptide identification, for all the proteins identified as containing this peptide, expressed as a percentage.
Score	The score for the peptide based on matching ions of various charge states.
Theor z	Charge state of the peptide.
Theor m/z (apex spect)	Theoretical MW / theoretical z
Delta Mass	The difference in mass between the precursor MW and the theoretical MW of the matching peptide sequence.
Delta ppm	The difference in ppm between the precursor MW and the theoretical MW of the matching peptide sequence.
RT - Peptide (Min)	The retention time for this peptide at the peak apex in minutes.

## Sheet: Supp table 2, Protein list
Protein N	Representative Accession	Species	Name	Unused ProtScore	Total ProtScore	Ambiguous Accessions	Confident Peptides	%Seq Cov - peptides >95% conf
1	XP_021480986.1	Oncorhynchus mykiss	myosin-9-like isoform X1 [Oncorhynchus mykiss]	335.13	335.13	1	202	70.63
2	XP_021422847.1	Oncorhynchus mykiss	filamin-A-like [Oncorhynchus mykiss]	259.02	259.02	1	160	67.69
3	XP_021412553.1	Oncorhynchus mykiss	myosin-11-like isoform X2 [Oncorhynchus mykiss]	257.36	283.36	1	178	61.36
4	XP_021457475.1	Oncorhynchus mykiss	spectrin alpha chain, non-erythrocytic 1 isoform X8 [Oncorhynchus mykiss]	244.75	244.73	11	129	56.83
5	XP_021418225.1	Oncorhynchus mykiss	plectin-like isoform X4 [Oncorhynchus mykiss]	221.62	221.62	16	110	22.03
6	XP_021434377.1	Oncorhynchus mykiss	collagen alpha-3(VI) chain isoform X5 [Oncorhynchus mykiss]	210.83	210.82	6	127	39.76
7	XP_021430686.1	Oncorhynchus mykiss	cytoplasmic dynein 1 heavy chain 1 [Oncorhynchus mykiss]	209.55	209.68	1	112	28.83
8	XP_021460583.1	Oncorhynchus mykiss	talin-1-like [Oncorhynchus mykiss]	190.64	190.64	1	119	49.98
9	XP_021417252.1	Oncorhynchus mykiss	complement C3 [Oncorhynchus mykiss]	172.83	172.82	1	104	59.07
10	XP_021467201.1	Oncorhynchus mykiss	apolipoprotein B-100-like [Oncorhynchus mykiss]	158.84	158.84	1	78	28.42
11	XP_021438926.1	Oncorhynchus mykiss	neuroblast differentiation-associated protein AHNAK-like [Oncorhynchus mykiss]	154.86	154.85	1	83	64.47
12	XP_021473729.1	Oncorhynchus mykiss	clathrin heavy chain 1-like [Oncorhynchus mykiss]	152.53	152.53	1	92	57.32
13	XP_021429542.1	Oncorhynchus mykiss	spectrin beta chain, erythrocytic-like [Oncorhynchus mykiss]	144.62	145.6	1	76	36.71
14	XP_021464059.1	Oncorhynchus mykiss	fibronectin [Oncorhynchus mykiss]	138.03	138.03	1	75	39.53
15	XP_021437856.1	Oncorhynchus mykiss	alpha-actinin-4-like [Oncorhynchus mykiss]	117.55	117.55	1	73	68.09
16	XP_021411850.1	Oncorhynchus mykiss	myosin-9-like [Oncorhynchus mykiss]	116.31	181.77	1	106	48.86
17	XP_021454635.1	Oncorhynchus mykiss	elongation factor 2-like isoform X1 [Oncorhynchus mykiss]	105.66	105.66	2	63	62.47
18	XP_021435170.1	Oncorhynchus mykiss	plastin-2 [Oncorhynchus mykiss]	105.54	105.55	1	60	85.26
19	NP_001118084.1	Oncorhynchus mykiss	simple type II keratin K8a (S1) [Oncorhynchus mykiss]	102.99	102.99	1	65	62.83
20	XP_021478894.1	Oncorhynchus mykiss	moesin isoform X1 [Oncorhynchus mykiss]	102.7	102.73	1	57	71.16
21	XP_021421406.1	Oncorhynchus mykiss	keratin, type I cytoskeletal 18-like [Oncorhynchus mykiss]	102.11	102.13	1	67	83.94
22	XP_021417537.1	Oncorhynchus mykiss	neuroblast differentiation-associated protein AHNAK-like [Oncorhynchus mykiss]	96.84	152.87	1	84	62.62
23	XP_021454047.1	Oncorhynchus mykiss	heat shock 90kDa protein 1 beta isoform X1 [Oncorhynchus mykiss]	93.7	93.7	2	61	54.9
24	XP_021446773.1	Oncorhynchus mykiss	eosinophil peroxidase-like [Oncorhynchus mykiss]	91.83	91.83	1	71	60.1
25	XP_021432278.1	Oncorhynchus mykiss	vinculin [Oncorhynchus mykiss]	89.44	89.44	1	49	48.41
26	XP_021433517.1	Oncorhynchus mykiss	coagulation factor XIII A chain-like [Oncorhynchus mykiss]	88.7	88.7	1	55	63.52
27	XP_021469486.1	Oncorhynchus mykiss	putative leucine-rich repeat-containing protein DDB_G0290503 isoform X3 [Oncorhynchus mykiss]	87.51	87.53	3	44	37.56
28	XP_021437935.1	Oncorhynchus mykiss	alpha-2-macroglobulin-like isoform X4 [Oncorhynchus mykiss]	84.98	84.98	3	43	34.04
29	NP_001118024.1	Oncorhynchus mykiss	transferrin precursor [Oncorhynchus mykiss]	82.98	82.96	1	45	68.74
30	NP_001181938.1	Oncorhynchus mykiss	94 kD glucose-regulated protein precursor [Oncorhynchus mykiss]	81.42	88.98	1	50	56.73
31	sp|P04264|K2C1_HUMAN	HUMAN	Keratin, type II cytoskeletal 1 OS=Homo sapiens GN=KRT1 PE=1 SV=6	81.39	95.98	1	58	56.14
32	XP_021460427.1	Oncorhynchus mykiss	lamin-B2 [Oncorhynchus mykiss]	81.33	85.37	1	48	63.24
33	XP_021458570.1	Oncorhynchus mykiss	uncharacterized protein LOC110523838 [Oncorhynchus mykiss]	79.93	79.93	1	38	21.28
34	XP_021446601.1	Oncorhynchus mykiss	78 kDa glucose-regulated protein [Oncorhynchus mykiss]	78.56	78.56	1	48	54.71
35	XP_021430565.1	Oncorhynchus mykiss	glycogen phosphorylase, liver form-like [Oncorhynchus mykiss]	78.52	78.54	1	44	50.88
36	XP_021468596.1	Oncorhynchus mykiss	gelsolin-like [Oncorhynchus mykiss]	74.84	74.84	1	46	57.01
37	XP_021461865.1	Oncorhynchus mykiss	transitional endoplasmic reticulum ATPase-like [Oncorhynchus mykiss]	74.05	74.05	2	42	56.95
38	XP_021471301.1	Oncorhynchus mykiss	glucose-6-phosphate 1-dehydrogenase isoform X7 [Oncorhynchus mykiss]	72.73	72.73	7	38	80.15
39	NP_001117704.1	Oncorhynchus mykiss	heat shock cognate 70 kDa protein [Oncorhynchus mykiss]	71.09	77.1	1	50	62.37
40	XP_021468660.1	Oncorhynchus mykiss	spectrin beta chain, non-erythrocytic 1-like isoform X1 [Oncorhynchus mykiss]	70.82	73.05	2	35	18.52
41	XP_021422843.1	Oncorhynchus mykiss	transketolase-like [Oncorhynchus mykiss]	70.25	70.26	1	39	67.25
42	XP_021461563.1	Oncorhynchus mykiss	U5 small nuclear ribonucleoprotein 200 kDa helicase [Oncorhynchus mykiss]	69.77	69.82	1	34	19.79
43	XP_021449721.1	Oncorhynchus mykiss	lamin-A-like [Oncorhynchus mykiss]	68.53	68.53	3	34	52.71
44	XP_021466263.1	Oncorhynchus mykiss	protein-glutamine gamma-glutamyltransferase 2-like [Oncorhynchus mykiss]	68.51	68.51	1	37	53.46
45	XP_021466487.1	Oncorhynchus mykiss	filamin-B [Oncorhynchus mykiss]	68.34	78.49	1	40	21.63
46	NP_001117842.1	Oncorhynchus mykiss	matrix metalloproteinase-9 precursor [Oncorhynchus mykiss]	67.65	67.66	1	37	64.3
47	XP_021435875.1	Oncorhynchus mykiss	eukaryotic translation initiation factor 3 subunit A-like isoform X6 [Oncorhynchus mykiss]	66.39	66.44	6	32	27.77
48	XP_021446018.1	Oncorhynchus mykiss	tyrosine-protein phosphatase non-receptor type 6-like isoform X4 [Oncorhynchus mykiss]	66.27	66.27	10	36	60.95
49	XP_021466226.1	Oncorhynchus mykiss	WD repeat-containing protein 1-like [Oncorhynchus mykiss]	66.06	66.07	1	34	61.22
50	XP_021460379.1	Oncorhynchus mykiss	receptor-type tyrosine-protein phosphatase C-like [Oncorhynchus mykiss]	65.37	65.39	1	34	26.09
51	XP_021447291.1	Oncorhynchus mykiss	uncharacterized protein LOC110510228 [Oncorhynchus mykiss]	65.06	65.1	1	34	27.23
52	sp|P35908|K22E_HUMAN	HUMAN	Keratin, type II cytoskeletal 2 epidermal OS=Homo sapiens GN=KRT2 PE=1 SV=2	65.01	80.38	1	46	69.77
53	XP_021438079.1	Oncorhynchus mykiss	pre-mRNA-processing-splicing factor 8 [Oncorhynchus mykiss]	64.95	65	2	29	14.2
54	XP_021426738.1	Oncorhynchus mykiss	tropomyosin alpha-1 chain-like isoform X6 [Oncorhynchus mykiss]	64.85	64.89	1	37	72.18
55	XP_021478094.1	Oncorhynchus mykiss	anion exchanger isoform X1 [Oncorhynchus mykiss]	64.84	64.87	1	43	41.62
56	NP_001117705.1	Oncorhynchus mykiss	T-complex protein 1 subunit theta [Oncorhynchus mykiss]	64.6	64.61	1	38	65.38
57	NP_001268327.1	Oncorhynchus mykiss	ERp57 precursor [Oncorhynchus mykiss]	63.6	63.6	1	33	61.87
58	XP_021450122.1	Oncorhynchus mykiss	coronin-7-like [Oncorhynchus mykiss]	62.35	62.36	1	34	44.82
59	XP_021444369.1	Oncorhynchus mykiss	collagen alpha-2(VI) chain-like [Oncorhynchus mykiss]	61.01	61.01	1	34	36.02
60	XP_021447710.1	Oncorhynchus mykiss	trichohyalin-like [Oncorhynchus mykiss]	60.67	60.68	1	31	28.38
61	XP_021462148.1	Oncorhynchus mykiss	ATP synthase subunit alpha, mitochondrial-like [Oncorhynchus mykiss]	60.35	60.37	1	32	58.15
62	XP_021481742.1	Oncorhynchus mykiss	fructose-bisphosphate aldolase A-like [Oncorhynchus mykiss]	60.27	60.28	1	36	73.55
63	XP_021472646.1	Oncorhynchus mykiss	enolase [Oncorhynchus mykiss]	60.19	60.2	1	40	77.31
64	XP_021444016.1	Oncorhynchus mykiss	26S proteasome non-ATPase regulatory subunit 2 [Oncorhynchus mykiss]	60.11	60.13	1	33	41.54
65	XP_021456660.1	Oncorhynchus mykiss	actin, alpha cardiac muscle 1-like [Oncorhynchus mykiss]	60.07	60.08	2	48	81.17
66	XP_021421515.1	Oncorhynchus mykiss	structural maintenance of chromosomes protein 1A [Oncorhynchus mykiss]	59.72	59.94	1	31	26.24
67	XP_021421566.1	Oncorhynchus mykiss	extended synaptotagmin-1-like [Oncorhynchus mykiss]	59.58	59.66	1	29	29.85
68	XP_021463662.1	Oncorhynchus mykiss	cysteine--tRNA ligase, cytoplasmic-like [Oncorhynchus mykiss]	59.28	59.33	2	31	41.23
69	XP_021466271.1	Oncorhynchus mykiss	keratin, type I cytoskeletal 18-like [Oncorhynchus mykiss]	59.14	69.18	1	47	80.57
70	XP_021469929.1	Oncorhynchus mykiss	26S proteasome non-ATPase regulatory subunit 1 isoform X3 [Oncorhynchus mykiss]	59	59.12	3	32	39.73
71	XP_021432945.1	Oncorhynchus mykiss	rab GDP dissociation inhibitor beta-like [Oncorhynchus mykiss]	58.41	58.41	2	33	81.47
72	XP_021481050.1	Oncorhynchus mykiss	probable ATP-dependent RNA helicase DDX5 isoform X1 [Oncorhynchus mykiss]	58.22	58.23	2	30	52.92
73	XP_021427832.1	Oncorhynchus mykiss	cytosolic non-specific dipeptidase-like isoform X2 [Oncorhynchus mykiss]	57.82	57.85	2	31	68.57
74	XP_021447676.1	Oncorhynchus mykiss	collagen alpha-1(VI) chain-like isoform X1 [Oncorhynchus mykiss]	57.01	57.01	1	33	32.77
75	XP_021443504.1	Oncorhynchus mykiss	selenium-binding protein 1-like isoform X1 [Oncorhynchus mykiss]	56.83	56.87	3	32	72.52
76	NP_001117826.1	Oncorhynchus mykiss	type I keratin S8 [Oncorhynchus mykiss]	56.8	58.89	1	36	65.23
77	XP_021426673.1	Oncorhynchus mykiss	sodium/potassium-transporting ATPase subunit alpha-1 [Oncorhynchus mykiss]	56.41	56.45	2	29	31.22
78	XP_021417654.1	Oncorhynchus mykiss	adenylyl cyclase-associated protein 1-like [Oncorhynchus mykiss]	56.1	56.1	1	30	72.57
79	XP_021481303.1	Oncorhynchus mykiss	tubulin beta-4B chain-like [Oncorhynchus mykiss]	56.01	56.02	2	39	74.32
80	sp|P13645|K1C10_HUMAN	HUMAN	Keratin, type I cytoskeletal 10 OS=Homo sapiens GN=KRT10 PE=1 SV=6	55.88	57.9	1	38	51.77
81	XP_021449109.1	Oncorhynchus mykiss	tubulin alpha chain-like [Oncorhynchus mykiss]	55.49	55.49	1	37	68.22
82	XP_021419202.1	Oncorhynchus mykiss	non-muscle caldesmon-like [Oncorhynchus mykiss]	55.09	55.11	1	34	38.41
83	XP_021470176.1	Oncorhynchus mykiss	ubiquitin-like modifier-activating enzyme 1 [Oncorhynchus mykiss]	54.99	55.03	1	30	33.1
84	XP_021452586.1	Oncorhynchus mykiss	collagen alpha-3(VI) chain-like, partial [Oncorhynchus mykiss]	54.74	54.77	1	30	25.38
85	XP_021471790.1	Oncorhynchus mykiss	6-phosphogluconate dehydrogenase, decarboxylating isoform X2 [Oncorhynchus mykiss]	54.65	54.66	2	37	73.29
86	XP_021421337.1	Oncorhynchus mykiss	serine--tRNA ligase, cytoplasmic-like [Oncorhynchus mykiss]	54.62	54.64	1	30	64.13
87	XP_021477515.1	Oncorhynchus mykiss	putative aminopeptidase W07G4.4 isoform X1 [Oncorhynchus mykiss]	54.51	54.55	1	30	65.89
88	XP_021474954.1	Oncorhynchus mykiss	fibrinogen gamma chain-like [Oncorhynchus mykiss]	54.35	54.37	1	29	57.64
89	XP_021462925.1	Oncorhynchus mykiss	pyruvate kinase PKM-like isoform X3 [Oncorhynchus mykiss]	53.96	54	2	31	65.23
90	XP_021418114.1	Oncorhynchus mykiss	V-type proton ATPase catalytic subunit A-like [Oncorhynchus mykiss]	52.29	52.29	1	27	56.24
91	XP_021423726.1	Oncorhynchus mykiss	protein disulfide-isomerase-like [Oncorhynchus mykiss]	52.2	52.2	1	30	53.71
92	XP_021420412.1	Oncorhynchus mykiss	glutamate dehydrogenase, mitochondrial [Oncorhynchus mykiss]	52.1	52.5	1	29	50.28
93	XP_021470356.1	Oncorhynchus mykiss	eukaryotic initiation factor 4A-I [Oncorhynchus mykiss]	51.71	51.75	2	32	57.25
94	XP_021479918.1	Oncorhynchus mykiss	sarcoplasmic/endoplasmic reticulum calcium ATPase 1-like [Oncorhynchus mykiss]	51.71	51.72	1	25	26.68
95	XP_021437759.1	Oncorhynchus mykiss	unconventional myosin-Ic-like [Oncorhynchus mykiss]	51.55	51.58	1	26	27.23
96	NP_001117719.1	Oncorhynchus mykiss	apolipoprotein A-I-1 precursor [Oncorhynchus mykiss]	51.5	51.51	1	28	77.48
97	XP_021431955.1	Oncorhynchus mykiss	glucose-6-phosphate isomerase-like [Oncorhynchus mykiss]	51.19	51.22	1	38	67.09
98	XP_021414105.1	Oncorhynchus mykiss	coronin-1A-like [Oncorhynchus mykiss]	51.13	51.15	1	27	53.29
99	XP_021421679.1	Oncorhynchus mykiss	adenosine deaminase [Oncorhynchus mykiss]	50.95	50.96	1	26	73.64
100	XP_021442984.1	Oncorhynchus mykiss	serine/threonine-protein phosphatase 2A 65 kDa regulatory subunit A beta isoform-like [Oncorhynchus mykiss]	50.53	50.54	1	29	50.25
101	XP_021469434.1	Oncorhynchus mykiss	coatomer subunit alpha [Oncorhynchus mykiss]	49.96	49.99	1	24	25.59
102	XP_021423362.1	Oncorhynchus mykiss	structural maintenance of chromosomes protein 3 [Oncorhynchus mykiss]	49.79	49.8	5	25	21.94
103	XP_021464728.1	Oncorhynchus mykiss	adenosylhomocysteinase [Oncorhynchus mykiss]	49.57	49.57	1	26	50.58
104	XP_021457357.1	Oncorhynchus mykiss	lamin-B1 [Oncorhynchus mykiss]	49.44	59.12	2	34	58.33
105	XP_021440029.1	Oncorhynchus mykiss	heterogeneous nuclear ribonucleoprotein M-like isoform X1 [Oncorhynchus mykiss]	49.35	49.4	1	26	46.1
106	XP_021480075.1	Oncorhynchus mykiss	major vault protein-like [Oncorhynchus mykiss]	49.3	49.33	1	28	40.21
107	XP_021473142.1	Oncorhynchus mykiss	heat shock 70 kDa protein 4-like [Oncorhynchus mykiss]	49.3	49.31	1	27	34.48
108	XP_021480952.1	Oncorhynchus mykiss	hemoglobin subunit beta-1-like isoform X1 [Oncorhynchus mykiss]	49.25	49.26	1	38	100
109	XP_021424037.1	Oncorhynchus mykiss	copine-3-like isoform X1 [Oncorhynchus mykiss]	49.19	49.22	2	28	56.37
110	XP_021453077.1	Oncorhynchus mykiss	60 kDa heat shock protein, mitochondrial [Oncorhynchus mykiss]	49.06	49.09	1	26	56.94
111	XP_021464345.1	Oncorhynchus mykiss	ATP synthase subunit beta, mitochondrial [Oncorhynchus mykiss]	48.94	48.96	4	31	69.05
112	XP_021479348.1	Oncorhynchus mykiss	AP-2 complex subunit beta isoform X2 [Oncorhynchus mykiss]	48.81	48.93	5	28	30.06
113	XP_021441246.1	Oncorhynchus mykiss	uncharacterized protein LOC110506160 [Oncorhynchus mykiss]	48.37	48.39	1	29	36.13
114	NP_001117882.1	Oncorhynchus mykiss	complement factor H precursor [Oncorhynchus mykiss]	48.24	48.28	1	24	32.16
115	XP_021465265.1	Oncorhynchus mykiss	dolichyl-diphosphooligosaccharide--protein glycosyltransferase subunit 1-like [Oncorhynchus mykiss]	48.22	48.26	1	26	46.18
116	XP_021425557.1	Oncorhynchus mykiss	alanine--tRNA ligase, cytoplasmic [Oncorhynchus mykiss]	48.12	48.27	1	25	28.13
117	XP_021423642.1	Oncorhynchus mykiss	puromycin-sensitive aminopeptidase-like isoform X2 [Oncorhynchus mykiss]	48.07	48.19	2	27	30.32
118	XP_021413338.1	Oncorhynchus mykiss	116 kDa U5 small nuclear ribonucleoprotein component [Oncorhynchus mykiss]	48.04	48.19	1	23	31.96
119	NP_001117987.1	Oncorhynchus mykiss	leukocyte elastase inhibitor [Oncorhynchus mykiss]	48.03	48.03	2	30	63.16
120	XP_021424823.1	Oncorhynchus mykiss	extended synaptotagmin-1-like [Oncorhynchus mykiss]	47.91	49.6	1	23	18
121	sp|P35527|K1C9_HUMAN	HUMAN	Keratin, type I cytoskeletal 9 OS=Homo sapiens GN=KRT9 PE=1 SV=3	47.9	49.68	1	43	57.62
122	XP_021418012.1	Oncorhynchus mykiss	protein disulfide-isomerase A4-like [Oncorhynchus mykiss]	47.85	47.97	1	26	45.07
123	XP_021463596.1	Oncorhynchus mykiss	transaldolase-like [Oncorhynchus mykiss]	47.66	47.66	1	28	77.51
124	XP_021432212.1	Oncorhynchus mykiss	hexokinase-1-like [Oncorhynchus mykiss]	47.63	47.73	1	26	29.52
125	XP_021430527.1	Oncorhynchus mykiss	bifunctional epoxide hydrolase 2-like [Oncorhynchus mykiss]	47.18	47.64	1	24	66.19
126	XP_021475071.1	Oncorhynchus mykiss	40S ribosomal protein S3a [Oncorhynchus mykiss]	47.17	47.2	2	28	71.05
127	XP_021446229.1	Oncorhynchus mykiss	beta-hexosaminidase subunit beta-like isoform X1 [Oncorhynchus mykiss]	46.73	46.77	1	27	57.14
128	XP_021480244.1	Oncorhynchus mykiss	integrin alpha-IIb-like [Oncorhynchus mykiss]	46.53	46.57	1	25	34.72
129	XP_021418656.1	Oncorhynchus mykiss	macrophage mannose receptor 1-like [Oncorhynchus mykiss]	46.26	46.34	1	24	19.03
130	XP_021436818.1	Oncorhynchus mykiss	annexin A4-like [Oncorhynchus mykiss]	46.24	46.25	1	28	42.54
131	XP_021460771.1	Oncorhynchus mykiss	polyadenylate-binding protein 1 [Oncorhynchus mykiss]	45.8	45.81	1	27	43.2
132	XP_021470204.1	Oncorhynchus mykiss	fibrinogen beta chain [Oncorhynchus mykiss]	45.79	45.8	1	28	57.08
133	XP_021434751.1	Oncorhynchus mykiss	60S ribosomal protein L4-B isoform X2 [Oncorhynchus mykiss]	45.79	45.79	2	24	50.13
134	XP_021458325.1	Oncorhynchus mykiss	annexin A4-like [Oncorhynchus mykiss]	45.47	45.51	1	24	63.01
135	XP_021450204.1	Oncorhynchus mykiss	septin-7-like isoform X3 [Oncorhynchus mykiss]	45.34	45.37	3	27	63.01
136	XP_021432613.1	Oncorhynchus mykiss	staphylococcal nuclease domain-containing protein 1-like isoform X2 [Oncorhynchus mykiss]	45.3	45.37	2	25	40.53
137	XP_021427541.1	Oncorhynchus mykiss	elongation factor 1-alpha, oocyte form [Oncorhynchus mykiss]	45.26	45.32	1	37	70.5
138	XP_021432436.1	Oncorhynchus mykiss	T-complex protein 1 subunit beta [Oncorhynchus mykiss]	45.23	45.24	2	25	49.53
139	XP_021475660.1	Oncorhynchus mykiss	endoplasmic reticulum aminopeptidase 1-like [Oncorhynchus mykiss]	45.07	45.11	1	23	33.23
140	XP_021456367.1	Oncorhynchus mykiss	T-complex protein 1 subunit alpha [Oncorhynchus mykiss]	45.07	45.11	1	26	45.16
141	XP_021462359.1	Oncorhynchus mykiss	complement C5 [Oncorhynchus mykiss]	44.97	45.19	1	22	15.96
142	XP_021480688.1	Oncorhynchus mykiss	interleukin enhancer-binding factor 3 homolog [Oncorhynchus mykiss]	44.94	44.99	5	22	29.03
143	XP_021426828.1	Oncorhynchus mykiss	UDP-glucose:glycoprotein glucosyltransferase 1-like [Oncorhynchus mykiss]	44.81	44.98	1	23	18.12
144	XP_021469737.1	Oncorhynchus mykiss	calreticulin-like [Oncorhynchus mykiss]	44.57	44.63	1	24	59.52
145	XP_021416481.1	Oncorhynchus mykiss	stress-70 protein, mitochondrial [Oncorhynchus mykiss]	44.32	46.56	1	26	43.42
146	XP_021441898.1	Oncorhynchus mykiss	retinal dehydrogenase 2-like [Oncorhynchus mykiss]	44.27	44.31	1	25	58.46
147	XP_021480950.1	Oncorhynchus mykiss	hemoglobin subunit beta [Oncorhynchus mykiss]	44	44.59	2	41	100
148	XP_021454394.1	Oncorhynchus mykiss	isocitrate dehydrogenase [NADP], mitochondrial-like [Oncorhynchus mykiss]	43.84	44.28	1	24	56.32
149	NP_001117907.1	Oncorhynchus mykiss	CD18 protein precursor [Oncorhynchus mykiss]	43.64	43.87	1	24	30.37
150	XP_021465211.1	Oncorhynchus mykiss	nucleolin [Oncorhynchus mykiss]	43.6	43.62	1	24	37.07
151	XP_021425771.1	Oncorhynchus mykiss	tubulin beta-6 chain-like [Oncorhynchus mykiss]	43.18	52.02	1	35	71.64
152	XP_021465598.1	Oncorhynchus mykiss	V-type proton ATPase subunit B, brain isoform-like [Oncorhynchus mykiss]	43.04	43.08	2	21	57.57
153	XP_021480982.1	Oncorhynchus mykiss	ATP-dependent RNA helicase DDX39A-like [Oncorhynchus mykiss]	42.88	43.07	3	27	66.51
154	XP_021419821.1	Oncorhynchus mykiss	cullin-associated NEDD8-dissociated protein 1 [Oncorhynchus mykiss]	42.72	42.93	1	20	20.58
155	XP_021421565.1	Oncorhynchus mykiss	proliferation-associated protein 2G4-like [Oncorhynchus mykiss]	42.48	42.55	1	24	56.89
156	XP_021451128.1	Oncorhynchus mykiss	complement C3-like [Oncorhynchus mykiss]	42.41	119.59	1	69	44.71
157	XP_021447000.1	Oncorhynchus mykiss	heterogeneous nuclear ribonucleoprotein U-like protein 1 [Oncorhynchus mykiss]	42.16	42.18	1	22	30.64
158	XP_021443430.1	Oncorhynchus mykiss	40S ribosomal protein S3-like [Oncorhynchus mykiss]	42.09	42.09	1	22	77.55
159	XP_021464322.1	Oncorhynchus mykiss	hemopexin [Oncorhynchus mykiss]	41.98	41.98	1	25	68.33
160	XP_021452602.1	Oncorhynchus mykiss	actin-related protein 3-like [Oncorhynchus mykiss]	41.46	41.46	2	25	65.22
161	XP_021431710.1	Oncorhynchus mykiss	26S proteasome non-ATPase regulatory subunit 11B [Oncorhynchus mykiss]	41.3	41.32	1	23	58.53
162	XP_021439097.1	Oncorhynchus mykiss	neutral alpha-glucosidase AB-like isoform X2 [Oncorhynchus mykiss]	41.15	41.18	2	28	27.49
163	XP_021433186.1	Oncorhynchus mykiss	leukotriene A-4 hydrolase-like [Oncorhynchus mykiss]	40.98	40.99	1	26	40.65
164	XP_021475881.1	Oncorhynchus mykiss	neutrophil cytosol factor 2-like isoform X2 [Oncorhynchus mykiss]	40.76	40.79	1	21	48.81
165	XP_021442708.1	Oncorhynchus mykiss	alpha-2-macroglobulin-like isoform X2 [Oncorhynchus mykiss]	40.58	80.54	2	44	32.92
166	XP_021438757.1	Oncorhynchus mykiss	alpha-actinin-1-like, partial [Oncorhynchus mykiss]	40.51	70.51	1	41	58.72
167	XP_021429518.1	Oncorhynchus mykiss	trifunctional enzyme subunit alpha, mitochondrial-like [Oncorhynchus mykiss]	40.23	40.23	1	20	43.92
168	XP_021476126.1	Oncorhynchus mykiss	T-complex protein 1 subunit epsilon [Oncorhynchus mykiss]	40.06	40.06	2	21	35.67
169	NP_001117994.1	Oncorhynchus mykiss	annexin A1a [Oncorhynchus mykiss]	40.01	40.03	1	22	53.1
170	XP_021424256.1	Oncorhynchus mykiss	keratin, type I cytoskeletal 18-like [Oncorhynchus mykiss]	40	70.98	1	43	79.05
171	XP_021417277.1	Oncorhynchus mykiss	fermitin family homolog 3-like [Oncorhynchus mykiss]	39.88	39.91	1	22	39.72
172	XP_021461422.1	Oncorhynchus mykiss	eukaryotic translation initiation factor 3 subunit L [Oncorhynchus mykiss]	39.87	39.9	1	21	40.14
173	XP_021412190.1	Oncorhynchus mykiss	far upstream element-binding protein 2-like [Oncorhynchus mykiss]	39.83	39.87	2	21	34.13
174	XP_021413799.1	Oncorhynchus mykiss	T-complex protein 1 subunit gamma-like [Oncorhynchus mykiss]	39.67	39.72	3	20	45.74
175	XP_021423809.1	Oncorhynchus mykiss	T-complex protein 1 subunit delta-like [Oncorhynchus mykiss]	39.53	41.65	1	21	52.04
176	XP_021433220.1	Oncorhynchus mykiss	L-lactate dehydrogenase B chain-like [Oncorhynchus mykiss]	39.45	39.48	2	23	71.56
177	XP_021425524.1	Oncorhynchus mykiss	splicing factor 3B subunit 3 [Oncorhynchus mykiss]	39.35	39.43	2	20	20.46
178	XP_021431108.1	Oncorhynchus mykiss	eukaryotic translation initiation factor 3 subunit C [Oncorhynchus mykiss]	39.26	39.29	1	21	25.02
179	XP_021442144.1	Oncorhynchus mykiss	coatomer subunit beta-like [Oncorhynchus mykiss]	39.24	39.3	3	19	27.7
180	XP_021449426.1	Oncorhynchus mykiss	ras GTPase-activating-like protein IQGAP1, partial [Oncorhynchus mykiss]	39.19	41.27	1	27	51.86
181	XP_021423876.1	Oncorhynchus mykiss	complement C3-like [Oncorhynchus mykiss]	39.16	43.07	1	19	14.64
182	XP_021413025.1	Oncorhynchus mykiss	catalase-like [Oncorhynchus mykiss]	39.11	39.16	1	23	47.14
183	XP_021460419.1	Oncorhynchus mykiss	ceruloplasmin-like [Oncorhynchus mykiss]	39.05	39.12	1	20	23.8
184	XP_021422703.1	Oncorhynchus mykiss	glutathione S-transferase Mu 3-like [Oncorhynchus mykiss]	39.05	39.06	1	27	62.1
185	XP_021472425.1	Oncorhynchus mykiss	heterogeneous nuclear ribonucleoprotein A1-like [Oncorhynchus mykiss]	39.05	39.06	1	23	57.68
186	XP_021472735.1	Oncorhynchus mykiss	T-complex protein 1 subunit eta [Oncorhynchus mykiss]	39.02	39.06	1	19	50
187	XP_021426398.1	Oncorhynchus mykiss	actin-related protein 2/3 complex subunit 2 [Oncorhynchus mykiss]	38.92	38.99	1	21	51.17
188	XP_021438924.1	Oncorhynchus mykiss	elongation factor 1-gamma [Oncorhynchus mykiss]	38.83	38.88	1	22	40.55
189	XP_021464046.1	Oncorhynchus mykiss	importin-5 [Oncorhynchus mykiss]	38.66	38.73	1	20	20.66
190	XP_021439298.1	Oncorhynchus mykiss	guanine nucleotide-binding protein subunit beta-2-like 1 [Oncorhynchus mykiss]	38.65	38.7	2	26	76.34
191	XP_021413298.1	Oncorhynchus mykiss	importin subunit beta-1 isoform X2 [Oncorhynchus mykiss]	38.51	38.52	2	22	28.2
192	XP_021446939.1	Oncorhynchus mykiss	stress-induced-phosphoprotein 1-like [Oncorhynchus mykiss]	38.49	38.64	1	22	38.49
193	XP_021459633.1	Oncorhynchus mykiss	unconventional myosin-If-like [Oncorhynchus mykiss]	38.29	38.74	1	19	19.58
194	XP_021470203.1	Oncorhynchus mykiss	fibrinogen alpha chain-like [Oncorhynchus mykiss]	38.19	38.22	1	22	44.16
195	XP_021474316.1	Oncorhynchus mykiss	spectrin beta chain, non-erythrocytic 1-like [Oncorhynchus mykiss]	38.1	51.95	1	22	11.53
196	XP_021472672.1	Oncorhynchus mykiss	host cell factor 1-like [Oncorhynchus mykiss]	38.04	38.21	1	20	12.18
197	XP_021480957.1	Oncorhynchus mykiss	hemoglobin subunit alpha-4-like [Oncorhynchus mykiss]	38	38	1	28	95.8
198	XP_021450691.1	Oncorhynchus mykiss	heterogeneous nuclear ribonucleoprotein R-like [Oncorhynchus mykiss]	37.96	38.02	5	20	32.62
199	XP_021450040.1	Oncorhynchus mykiss	annexin A5-like [Oncorhynchus mykiss]	37.81	39.84	1	21	67.82
200	XP_021432525.1	Oncorhynchus mykiss	26S protease regulatory subunit 7 [Oncorhynchus mykiss]	37.81	37.89	2	21	52.3
201	XP_021479315.1	Oncorhynchus mykiss	phosphoglycerate kinase-like [Oncorhynchus mykiss]	37.79	37.85	1	23	59.71
202	XP_021479346.1	Oncorhynchus mykiss	malate dehydrogenase, mitochondrial-like [Oncorhynchus mykiss]	37.72	37.72	1	21	74.85
203	XP_021480319.1	Oncorhynchus mykiss	26S proteasome non-ATPase regulatory subunit 3-like [Oncorhynchus mykiss]	37.68	37.89	3	18	39.88
204	XP_021412536.1	Oncorhynchus mykiss	flotillin-1-like [Oncorhynchus mykiss]	37.57	37.68	3	19	55.16
205	XP_021445444.1	Oncorhynchus mykiss	coatomer subunit beta' isoform X2 [Oncorhynchus mykiss]	37.55	37.68	2	20	24.47
206	XP_021481178.1	Oncorhynchus mykiss	60S ribosomal protein L3 [Oncorhynchus mykiss]	37.41	37.55	3	21	52.36
207	XP_021420798.1	Oncorhynchus mykiss	sorting nexin-1-like [Oncorhynchus mykiss]	37.36	37.5	1	19	29.17
208	XP_021424341.1	Oncorhynchus mykiss	nucleolar protein 56 [Oncorhynchus mykiss]	37.24	37.38	1	18	43.38
209	XP_021426474.1	Oncorhynchus mykiss	LOW QUALITY PROTEIN: cytochrome b-245 heavy chain-like [Oncorhynchus mykiss]	37.2	37.26	2	19	34.34
210	NP_001117702.2	Oncorhynchus mykiss	NADPH oxidase cytosolic protein p47phox [Oncorhynchus mykiss]	37.15	37.28	1	17	43.8
211	XP_021433425.1	Oncorhynchus mykiss	FACT complex subunit SPT16 [Oncorhynchus mykiss]	37.03	37.12	1	21	22.73
212	XP_021452692.1	Oncorhynchus mykiss	myosin light chain kinase, smooth muscle-like isoform X3 [Oncorhynchus mykiss]	36.98	37.12	7	21	11.69
213	XP_021473697.1	Oncorhynchus mykiss	flotillin-2a [Oncorhynchus mykiss]	36.97	37.04	1	19	51.87
214	NP_001153963.1	Oncorhynchus mykiss	adenine nucleotide translocator 2 [Oncorhynchus mykiss]	36.94	36.96	1	20	66.33
215	XP_021440027.1	Oncorhynchus mykiss	bifunctional glutamate/proline--tRNA ligase-like isoform X2 [Oncorhynchus mykiss]	36.88	37.09	2	18	14.28
216	XP_021465545.1	Oncorhynchus mykiss	F-actin-capping protein subunit beta isoform X2 [Oncorhynchus mykiss]	36.87	36.92	1	19	55.88
217	XP_021419090.1	Oncorhynchus mykiss	ATP-dependent DNA helicase Q1-like isoform X2 [Oncorhynchus mykiss]	36.79	36.98	2	19	34.6
218	XP_021470293.1	Oncorhynchus mykiss	40S ribosomal protein S4-like [Oncorhynchus mykiss]	36.68	36.7	1	18	55.13
219	XP_021469663.1	Oncorhynchus mykiss	annexin A11-like [Oncorhynchus mykiss]	36.65	44.95	2	25	38.45
220	XP_021430376.1	Oncorhynchus mykiss	14-3-3 protein zeta-like [Oncorhynchus mykiss]	36.62	36.7	3	23	62
221	XP_021433622.1	Oncorhynchus mykiss	RNA-binding protein 4.1-like [Oncorhynchus mykiss]	36.61	36.65	2	18	46.09
222	XP_021463009.1	Oncorhynchus mykiss	lysine--tRNA ligase-like isoform X1 [Oncorhynchus mykiss]	36.56	36.73	3	20	33.11
223	NP_001118201.1	Oncorhynchus mykiss	vimentin [Oncorhynchus mykiss]	36.54	40.62	1	21	44.9
224	XP_021480044.1	Oncorhynchus mykiss	AP-2 complex subunit alpha-2-like isoform X3 [Oncorhynchus mykiss]	36.53	36.71	9	18	23.13
225	XP_021470971.1	Oncorhynchus mykiss	glycogen phosphorylase, muscle form-like [Oncorhynchus mykiss]	36.05	43.65	1	20	28.59
226	XP_021424382.1	Oncorhynchus mykiss	inter-alpha-trypsin inhibitor heavy chain H3-like isoform X3 [Oncorhynchus mykiss]	35.99	36.06	3	21	28.98
227	XP_021438172.1	Oncorhynchus mykiss	T-complex protein 1 subunit zeta-like [Oncorhynchus mykiss]	35.97	35.99	1	22	46.89
228	XP_021438544.1	Oncorhynchus mykiss	galectin-9B-like isoform X2 [Oncorhynchus mykiss]	35.97	35.99	2	24	51.75
229	XP_021451391.1	Oncorhynchus mykiss	triosephosphate isomerase B-like [Oncorhynchus mykiss]	35.31	35.32	1	19	85.43
230	XP_021449122.1	Oncorhynchus mykiss	tropomyosin alpha-3 chain-like isoform X11 [Oncorhynchus mykiss]	35.24	56.1	1	29	64.63
231	XP_021421680.1	Oncorhynchus mykiss	protein disulfide-isomerase A3-like [Oncorhynchus mykiss]	35.21	57.21	1	28	59.67
232	XP_021423834.1	Oncorhynchus mykiss	actin-related protein 2-A-like [Oncorhynchus mykiss]	35.14	35.18	2	21	49.49
233	XP_021460523.1	Oncorhynchus mykiss	cytoplasmic FMR1-interacting protein 1 homolog [Oncorhynchus mykiss]	34.96	35	1	20	18.38
234	NP_001117898.1	Oncorhynchus mykiss	complement component C9 precursor [Oncorhynchus mykiss]	34.74	34.76	1	20	34.11
235	XP_021436110.1	Oncorhynchus mykiss	core histone macro-H2A.2-like isoform X2 [Oncorhynchus mykiss]	34.45	34.45	3	22	47.03
236	XP_021457254.1	Oncorhynchus mykiss	tyrosine-protein kinase SYK [Oncorhynchus mykiss]	34.15	34.19	1	15	28.59
237	XP_021446868.1	Oncorhynchus mykiss	cofilin-2-like [Oncorhynchus mykiss]	34.06	34.06	1	21	67.07
238	XP_021422810.1	Oncorhynchus mykiss	natterin-like protein isoform X1 [Oncorhynchus mykiss]	34	34	3	23	79.35
239	XP_021423264.1	Oncorhynchus mykiss	eukaryotic translation initiation factor 3 subunit B [Oncorhynchus mykiss]	33.94	33.99	1	20	32.46
240	XP_021424899.1	Oncorhynchus mykiss	guanine nucleotide-binding protein G(i) subunit alpha-2-like [Oncorhynchus mykiss]	33.72	33.73	1	21	59.15
241	XP_021448309.1	Oncorhynchus mykiss	SUMO-activating enzyme subunit 2 [Oncorhynchus mykiss]	33.68	33.7	1	19	28.26
242	NP_001118206.1	Oncorhynchus mykiss	simple type II keratin K8b (S2) [Oncorhynchus mykiss]	33.61	102.73	1	59	60.89
243	XP_021480521.1	Oncorhynchus mykiss	signal transducer and activator of transcription 3 isoform X7 [Oncorhynchus mykiss]	33.47	33.55	15	18	27.38
244	XP_021462748.1	Oncorhynchus mykiss	vacuolar protein sorting-associated protein 35 isoform X3 [Oncorhynchus mykiss]	33.32	33.36	6	17	23.46
245	XP_021441170.1	Oncorhynchus mykiss	high choriolytic enzyme 1 isoform X1 [Oncorhynchus mykiss]	33.29	33.29	1	34	61.32
246	XP_021438899.1	Oncorhynchus mykiss	catenin alpha-1 [Oncorhynchus mykiss]	33.25	33.29	1	18	22.79
247	XP_021478966.1	Oncorhynchus mykiss	transgelin-2-like [Oncorhynchus mykiss]	33.21	33.23	2	21	85.64
248	XP_021423823.1	Oncorhynchus mykiss	malate dehydrogenase, cytoplasmic isoform X2 [Oncorhynchus mykiss]	33.12	33.15	2	19	57.36
249	XP_021440559.1	Oncorhynchus mykiss	kinectin isoform X3 [Oncorhynchus mykiss]	33.05	33.16	2	18	17.8
250	NP_001154090.1	Oncorhynchus mykiss	glutathione S-transferase omega-1 [Oncorhynchus mykiss]	33	33.04	1	17	50.21
251	XP_021473458.1	Oncorhynchus mykiss	hypoxia up-regulated protein 1-like [Oncorhynchus mykiss]	32.95	33.12	1	16	20.32
252	NP_001153962.1	Oncorhynchus mykiss	brain creatine kinase b [Oncorhynchus mykiss]	32.91	32.94	1	24	62.47
253	XP_021480463.1	Oncorhynchus mykiss	synaptic vesicle membrane protein VAT-1 homolog [Oncorhynchus mykiss]	32.9	32.91	1	16	44.94
254	XP_021418346.1	Oncorhynchus mykiss	proteasome activator complex subunit 1 [Oncorhynchus mykiss]	32.76	32.79	1	20	67.2
255	XP_021447776.1	Oncorhynchus mykiss	histone H4 [Oncorhynchus mykiss]	32.66	32.67	2	20	70.87
256	XP_021421225.1	Oncorhynchus mykiss	integrin alpha-X-like isoform X1 [Oncorhynchus mykiss]	32.49	32.58	1	18	15.85
257	XP_021480560.1	Oncorhynchus mykiss	formin-like protein 1 [Oncorhynchus mykiss]	32.47	32.59	1	16	19.6
258	XP_021451130.1	Oncorhynchus mykiss	hydroperoxide isomerase ALOXE3-like [Oncorhynchus mykiss]	32.32	32.39	1	17	32.49
259	XP_021460752.1	Oncorhynchus mykiss	threonine--tRNA ligase, cytoplasmic-like [Oncorhynchus mykiss]	32.29	32.41	1	17	23.58
260	XP_021456825.1	Oncorhynchus mykiss	trifunctional enzyme subunit beta, mitochondrial [Oncorhynchus mykiss]	32.29	32.34	1	19	37.55
261	XP_021474284.1	Oncorhynchus mykiss	EH domain-containing protein 1-like [Oncorhynchus mykiss]	32.22	32.3	1	18	37.88
262	XP_021465391.1	Oncorhynchus mykiss	heterochromatin protein 1-binding protein 3-like isoform X5 [Oncorhynchus mykiss]	32.16	32.2	6	16	30.37
263	XP_021468100.1	Oncorhynchus mykiss	heterogeneous nuclear ribonucleoprotein U-like [Oncorhynchus mykiss]	32.14	32.37	1	17	18.62
264	XP_021421098.1	Oncorhynchus mykiss	26S protease regulatory subunit 8-like [Oncorhynchus mykiss]	32.11	32.15	3	19	56.02
265	XP_021451455.1	Oncorhynchus mykiss	actin, cytoplasmic 1 isoform X2 [Oncorhynchus mykiss]	32	58.2	3	54	86.4
266	XP_021451075.1	Oncorhynchus mykiss	nucleolar protein 58 [Oncorhynchus mykiss]	31.98	32.03	1	16	42.53
267	XP_021428324.1	Oncorhynchus mykiss	collagen alpha-2(I) chain [Oncorhynchus mykiss]	31.88	31.94	1	18	16.86
268	XP_021452473.1	Oncorhynchus mykiss	glyceraldehyde-3-phosphate dehydrogenase isoform X2 [Oncorhynchus mykiss]	31.86	31.87	2	22	59.4
269	XP_021434622.1	Oncorhynchus mykiss	annexin A2 [Oncorhynchus mykiss]	31.7	31.76	1	16	45.71
270	XP_021459333.1	Oncorhynchus mykiss	tropomyosin alpha-1 chain-like isoform X2 [Oncorhynchus mykiss]	31.51	56.28	1	32	60.92
271	XP_021459326.1	Oncorhynchus mykiss	scaffold attachment factor B2-like isoform X2 [Oncorhynchus mykiss]	31.38	31.59	2	15	19.68
272	XP_021434866.1	Oncorhynchus mykiss	aspartate--tRNA ligase, cytoplasmic-like [Oncorhynchus mykiss]	31.36	31.51	1	15	32.2
273	XP_021456715.1	Oncorhynchus mykiss	thrombospondin-1-like [Oncorhynchus mykiss]	31.27	31.43	1	20	17.15
274	XP_021426697.1	Oncorhynchus mykiss	ATP-dependent RNA helicase DDX3X-like isoform X3 [Oncorhynchus mykiss]	31.12	33.28	5	17	25.74
275	XP_021454414.1	Oncorhynchus mykiss	proteasome subunit alpha type-1 [Oncorhynchus mykiss]	31.12	31.18	1	17	74.05
276	XP_021442206.1	Oncorhynchus mykiss	xaa-Pro dipeptidase [Oncorhynchus mykiss]	31.11	31.18	1	16	40.69
277	NP_001117857.1	Oncorhynchus mykiss	complement component 4 precursor [Oncorhynchus mykiss]	31.05	31.15	1	17	11.08
278	NP_001117706.1	Oncorhynchus mykiss	heat shock protein 47 precursor [Oncorhynchus mykiss]	31.01	31.06	1	18	38.67
279	XP_021422767.1	Oncorhynchus mykiss	tyrosine-protein kinase HCK-like [Oncorhynchus mykiss]	30.88	30.9	1	16	36.06
280	XP_021460229.1	Oncorhynchus mykiss	4-trimethylaminobutyraldehyde dehydrogenase [Oncorhynchus mykiss]	30.5	30.61	1	15	27.87
281	XP_021477941.1	Oncorhynchus mykiss	fructose-1,6-bisphosphatase 1-like [Oncorhynchus mykiss]	30.49	30.5	1	21	49.56
282	XP_021465672.1	Oncorhynchus mykiss	exportin-2-like [Oncorhynchus mykiss]	30.45	30.5	2	13	15.76
283	XP_021423396.1	Oncorhynchus mykiss	peroxiredoxin-1-like [Oncorhynchus mykiss]	30.29	30.29	4	18	76.65
284	XP_021420238.1	Oncorhynchus mykiss	nidogen-1 [Oncorhynchus mykiss]	30.09	30.11	1	15	17.17
285	XP_021471176.1	Oncorhynchus mykiss	14-3-3 protein beta/alpha-2-like [Oncorhynchus mykiss]	30	36	1	20	68.44
286	XP_021471220.1	Oncorhynchus mykiss	nuclear pore membrane glycoprotein 210 [Oncorhynchus mykiss]	29.97	30.01	1	13	9.043
287	XP_021444099.1	Oncorhynchus mykiss	von Willebrand factor A domain-containing protein 5A-like [Oncorhynchus mykiss]	29.91	29.95	1	18	23.49
288	XP_021473806.1	Oncorhynchus mykiss	collagenase 3 [Oncorhynchus mykiss]	29.86	29.92	1	15	41.65
289	XP_021432530.1	Oncorhynchus mykiss	thymidine phosphorylase-like [Oncorhynchus mykiss]	29.83	29.84	1	21	43.71
290	XP_021442342.1	Oncorhynchus mykiss	myelin expression factor 2-like [Oncorhynchus mykiss]	29.7	30.43	1	19	36.05
291	XP_021439755.1	Oncorhynchus mykiss	calnexin-like isoform X2 [Oncorhynchus mykiss]	29.7	29.71	4	17	25.53
292	XP_021481494.1	Oncorhynchus mykiss	rRNA 2'-O-methyltransferase fibrillarin-like [Oncorhynchus mykiss]	29.52	29.57	2	19	60.75
293	XP_021451735.1	Oncorhynchus mykiss	plectin-like isoform X7 [Oncorhynchus mykiss]	29.45	210.78	10	102	20.49
294	NP_001117693.1	Oncorhynchus mykiss	carbonic anhydrase II [Oncorhynchus mykiss]	29.44	29.46	1	26	83.85
295	XP_021417223.1	Oncorhynchus mykiss	glutathione reductase, mitochondrial isoform X2 [Oncorhynchus mykiss]	29.42	29.47	2	16	35.46
296	NP_001117835.1	Oncorhynchus mykiss	pleckstrin [Oncorhynchus mykiss]	29.41	29.52	1	16	55.4
297	NP_001117869.1	Oncorhynchus mykiss	alpha-1-antiproteinase-like protein precursor [Oncorhynchus mykiss]	29.05	29.08	1	16	39.67
298	NP_001117963.1	Oncorhynchus mykiss	calpain 2 catalytic subunit [Oncorhynchus mykiss]	29	29.01	1	17	27.39
299	XP_021451897.1	Oncorhynchus mykiss	coactosin-like protein [Oncorhynchus mykiss]	28.97	29.01	1	15	80.99
300	XP_021457136.1	Oncorhynchus mykiss	vigilin [Oncorhynchus mykiss]	28.83	28.92	1	14	14.54
301	XP_021461400.1	Oncorhynchus mykiss	eIF-2-alpha kinase activator GCN1 [Oncorhynchus mykiss]	28.82	28.94	1	13	6.664
302	XP_021445887.1	Oncorhynchus mykiss	complement component C6 isoform X2 [Oncorhynchus mykiss]	28.81	28.87	3	14	15.72
303	XP_021462396.1	Oncorhynchus mykiss	2-oxoglutarate dehydrogenase, mitochondrial isoform X2 [Oncorhynchus mykiss]	28.6	28.65	3	14	16.21
304	XP_021463718.1	Oncorhynchus mykiss	26S proteasome non-ATPase regulatory subunit 13-like [Oncorhynchus mykiss]	28.58	28.62	4	19	46.03
305	XP_021460411.1	Oncorhynchus mykiss	histidine-rich glycoprotein-like [Oncorhynchus mykiss]	28.56	28.61	1	16	36.58
306	XP_021453746.1	Oncorhynchus mykiss	hemopexin [Oncorhynchus mykiss]	28.43	28.51	1	15	35.96
307	XP_021466399.1	Oncorhynchus mykiss	DNA replication licensing factor MCM2 [Oncorhynchus mykiss]	28.39	28.53	1	15	20
308	XP_021480955.1	Oncorhynchus mykiss	hemoglobin subunit alpha-1 [Oncorhynchus mykiss]	28.35	28.36	2	21	91.61
309	XP_021424676.1	Oncorhynchus mykiss	aminopeptidase B isoform X1 [Oncorhynchus mykiss]	28.26	28.36	3	13	26.51
310	XP_021434507.1	Oncorhynchus mykiss	NADP-dependent malic enzyme-like [Oncorhynchus mykiss]	28.23	28.32	2	15	31.76
311	XP_021416071.1	Oncorhynchus mykiss	interferon-induced protein 44-like [Oncorhynchus mykiss]	28.18	28.22	1	15	41.03
312	XP_021450253.1	Oncorhynchus mykiss	40S ribosomal protein S2-like [Oncorhynchus mykiss]	28.11	28.11	3	17	52.13
313	XP_021466096.1	Oncorhynchus mykiss	60S ribosomal protein L10a [Oncorhynchus mykiss]	28.05	28.12	2	13	52.78
314	XP_021443335.1	Oncorhynchus mykiss	thymus-specific serine protease-like [Oncorhynchus mykiss]	28.05	28.05	1	18	39.26
315	XP_021458201.1	Oncorhynchus mykiss	gelsolin-like [Oncorhynchus mykiss]	28	28.12	1	15	24.08
316	NP_001117997.2	Oncorhynchus mykiss	glutathione peroxidase 1 [Oncorhynchus mykiss]	28	28	1	16	78.42
317	XP_021424047.1	Oncorhynchus mykiss	14-3-3 protein beta/alpha-1-like [Oncorhynchus mykiss]	27.89	36.05	1	21	68.44
318	XP_021423832.1	Oncorhynchus mykiss	ras-related protein ORAB-1-like [Oncorhynchus mykiss]	27.89	27.92	1	16	69.8
319	XP_021461692.1	Oncorhynchus mykiss	drebrin-like protein B isoform X4 [Oncorhynchus mykiss]	27.86	27.93	4	14	37.5
320	XP_021437153.1	Oncorhynchus mykiss	apolipoprotein A-I-2 isoform X1 [Oncorhynchus mykiss]	27.8	40.37	2	20	61.07
321	XP_021479824.1	Oncorhynchus mykiss	leucine--tRNA ligase, cytoplasmic-like [Oncorhynchus mykiss]	27.7	28.43	1	14	15.12
322	XP_021470341.1	Oncorhynchus mykiss	serum albumin 1 [Oncorhynchus mykiss]	27.68	27.7	1	17	41.21
323	XP_021469460.1	Oncorhynchus mykiss	complement C3-like isoform X2 [Oncorhynchus mykiss]	27.67	27.84	2	13	10.7
324	XP_021442570.1	Oncorhynchus mykiss	14-3-3E1 protein isoform X2 [Oncorhynchus mykiss]	27.66	33.78	8	17	62.92
325	XP_021423963.1	Oncorhynchus mykiss	eukaryotic initiation factor 4A-III [Oncorhynchus mykiss]	27.51	33.58	2	17	43.35
326	XP_021467992.1	Oncorhynchus mykiss	26S protease regulatory subunit 10B [Oncorhynchus mykiss]	27.5	27.63	2	14	44.22
327	XP_021445566.1	Oncorhynchus mykiss	septin-2-like isoform X2 [Oncorhynchus mykiss]	27.47	29.52	2	16	57.97
328	XP_021423799.1	Oncorhynchus mykiss	26S proteasome non-ATPase regulatory subunit 12 [Oncorhynchus mykiss]	27.3	27.38	2	16	38.53
329	XP_021458540.1	Oncorhynchus mykiss	serine/threonine-protein phosphatase 2B catalytic subunit gamma isoform isoform X1 [Oncorhynchus mykiss]	27.29	27.37	3	14	31.9
330	XP_021438340.1	Oncorhynchus mykiss	heat shock cognate 70 kDa protein-like [Oncorhynchus mykiss]	27.22	68.72	1	45	60.9
331	XP_021462673.1	Oncorhynchus mykiss	26S protease regulatory subunit 6A-B isoform X1 [Oncorhynchus mykiss]	27.04	27.1	2	17	44.73
332	XP_021415898.1	Oncorhynchus mykiss	DNA topoisomerase 2-beta isoform X3 [Oncorhynchus mykiss]	27.03	27.24	3	14	9.648
333	XP_021457581.1	Oncorhynchus mykiss	60S ribosomal protein L7a [Oncorhynchus mykiss]	26.98	27	2	17	42.48
334	XP_021448780.1	Oncorhynchus mykiss	histone H2B [Oncorhynchus mykiss]	26.93	26.98	3	20	59.68
335	XP_021424576.1	Oncorhynchus mykiss	60S acidic ribosomal protein P0-like [Oncorhynchus mykiss]	26.71	26.75	1	15	51.11
336	XP_021421806.1	Oncorhynchus mykiss	citrate synthase, mitochondrial-like [Oncorhynchus mykiss]	26.7	26.74	1	14	36.81
337	XP_021478155.1	Oncorhynchus mykiss	40S ribosomal protein S9 [Oncorhynchus mykiss]	26.66	26.73	2	14	52.06
338	XP_021446058.1	Oncorhynchus mykiss	spectrin alpha chain, non-erythrocytic 1-like [Oncorhynchus mykiss]	26.58	234.14	1	123	55.31
339	XP_021445727.1	Oncorhynchus mykiss	transferrin receptor protein 1-like [Oncorhynchus mykiss]	26.45	26.55	3	13	21.66
340	XP_021447153.1	Oncorhynchus mykiss	dipeptidyl peptidase 3 [Oncorhynchus mykiss]	26.38	26.47	1	14	23.66
341	XP_021439644.1	Oncorhynchus mykiss	GTP-binding nuclear protein Ran [Oncorhynchus mykiss]	26.26	26.29	3	14	66.51
342	XP_021413885.1	Oncorhynchus mykiss	heme oxygenase-like [Oncorhynchus mykiss]	26.26	26.27	1	13	50.18
343	XP_021413091.1	Oncorhynchus mykiss	metalloreductase STEAP4 [Oncorhynchus mykiss]	26.14	26.28	3	14	32.85
344	XP_021439610.1	Oncorhynchus mykiss	N-alpha-acetyltransferase 15, NatA auxiliary subunit-like [Oncorhynchus mykiss]	26.1	26.21	1	14	17.61
345	XP_021420810.1	Oncorhynchus mykiss	peptidyl-prolyl cis-trans isomerase B [Oncorhynchus mykiss]	26.1	26.1	1	15	62.96
346	XP_021429087.1	Oncorhynchus mykiss	acidic leucine-rich nuclear phosphoprotein 32 family member B-like isoform X2 [Oncorhynchus mykiss]	26.08	26.09	1	16	32.01
347	XP_021480441.1	Oncorhynchus mykiss	LIM and SH3 domain protein 1-like [Oncorhynchus mykiss]	26.07	26.07	2	15	52.48
348	XP_021469871.1	Oncorhynchus mykiss	40S ribosomal protein S8 [Oncorhynchus mykiss]	26.01	26.01	1	19	58.65
349	XP_021422259.1	Oncorhynchus mykiss	lipopolysaccharide-binding protein-like [Oncorhynchus mykiss]	26	26	1	15	35.14
350	XP_021477237.1	Oncorhynchus mykiss	L-serine dehydratase/L-threonine deaminase-like [Oncorhynchus mykiss]	25.89	25.92	1	14	58.72
351	XP_021461217.1	Oncorhynchus mykiss	N-acylethanolamine-hydrolyzing acid amidase [Oncorhynchus mykiss]	25.85	25.9	1	14	51.85
352	XP_021429787.1	Oncorhynchus mykiss	fermitin family homolog 2 isoform X6 [Oncorhynchus mykiss]	25.82	25.98	6	13	25.33
353	XP_021437135.1	Oncorhynchus mykiss	vinculin-like [Oncorhynchus mykiss]	25.67	87.95	1	49	51.05
354	XP_021413884.1	Oncorhynchus mykiss	DNA replication licensing factor mcm5-like [Oncorhynchus mykiss]	25.66	25.79	2	15	22.42
355	XP_021481741.1	Oncorhynchus mykiss	mitogen-activated protein kinase 1-like [Oncorhynchus mykiss]	25.63	25.69	1	13	42.16
356	XP_021417129.1	Oncorhynchus mykiss	glutathione S-transferase P-like [Oncorhynchus mykiss]	25.63	25.68	1	14	57.69
357	XP_021460029.1	Oncorhynchus mykiss	uncharacterized protein LOC110524564 isoform X1 [Oncorhynchus mykiss]	25.61	25.7	4	13	12.62
358	XP_021450474.1	Oncorhynchus mykiss	histone H1, partial [Oncorhynchus mykiss]	25.58	25.59	1	15	40
359	XP_021453070.1	Oncorhynchus mykiss	isocitrate dehydrogenase [NADP] cytoplasmic-like [Oncorhynchus mykiss]	25.53	27.77	1	14	35.51
360	NP_001117977.1	Oncorhynchus mykiss	neutrophil cytosol factor 4 [Oncorhynchus mykiss]	25.53	25.58	1	13	49.72
361	XP_021425654.1	Oncorhynchus mykiss	ras-related protein Rap-1A-like [Oncorhynchus mykiss]	25.49	25.51	4	13	78.92
362	XP_021477960.1	Oncorhynchus mykiss	glycine--tRNA ligase [Oncorhynchus mykiss]	25.46	25.66	1	15	18.55
363	XP_021455217.1	Oncorhynchus mykiss	peptidyl-prolyl cis-trans isomerase FKBP4-like [Oncorhynchus mykiss]	25.46	25.54	1	13	38.46
364	XP_021412829.1	Oncorhynchus mykiss	integrin alpha-M-like isoform X2 [Oncorhynchus mykiss]	25.46	25.51	2	15	15.42
365	XP_021420975.1	Oncorhynchus mykiss	integrin beta-3-like isoform X2 [Oncorhynchus mykiss]	25.41	25.49	2	15	20.87
366	XP_021471362.1	Oncorhynchus mykiss	cAMP-dependent protein kinase type II-alpha regulatory subunit-like isoform X2 [Oncorhynchus mykiss]	25.36	25.41	2	13	42.28
367	NP_001154031.1	Oncorhynchus mykiss	Glutathione S-transferase A [Oncorhynchus mykiss]	25.32	25.34	1	14	52.21
368	XP_021471571.1	Oncorhynchus mykiss	EF-hand domain-containing protein D2 [Oncorhynchus mykiss]	25.3	25.38	1	15	54.66
369	XP_021432414.1	Oncorhynchus mykiss	calpain 1, (mu/I) large subunit isoform X1 [Oncorhynchus mykiss]	25.23	25.3	3	13	26.14
370	XP_021467192.1	Oncorhynchus mykiss	protein disulfide-isomerase A6-like [Oncorhynchus mykiss]	25.18	25.2	1	14	38.15
371	XP_021455434.1	Oncorhynchus mykiss	prohibitin-2-like [Oncorhynchus mykiss]	25.08	25.11	1	13	46.71
372	XP_021464593.1	Oncorhynchus mykiss	carbonyl reductase [NADPH] 1 [Oncorhynchus mykiss]	25.07	25.11	2	13	54.38
373	XP_021413835.1	Oncorhynchus mykiss	myosin-9-like isoform X3 [Oncorhynchus mykiss]	25.02	330.96	3	198	69.66
374	XP_021472273.1	Oncorhynchus mykiss	basement membrane-specific heparan sulfate proteoglycan core protein-like [Oncorhynchus mykiss]	25.02	25.2	1	14	4.279
375	XP_021478710.1	Oncorhynchus mykiss	coronin-1C-like [Oncorhynchus mykiss]	24.96	25.03	1	13	16.71
376	XP_021436820.1	Oncorhynchus mykiss	sorting nexin-5-like [Oncorhynchus mykiss]	24.93	24.99	1	13	32.08
377	XP_021417241.1	Oncorhynchus mykiss	DNA replication licensing factor MCM7 isoform X1 [Oncorhynchus mykiss]	24.87	24.95	2	12	22.01
378	XP_021417569.1	Oncorhynchus mykiss	golgin subfamily B member 1-like isoform X5 [Oncorhynchus mykiss]	24.84	26.02	11	16	23.76
379	XP_021433262.1	Oncorhynchus mykiss	rab GDP dissociation inhibitor beta-like isoform X2 [Oncorhynchus mykiss]	24.79	44.72	2	23	68.26
380	XP_021481315.1	Oncorhynchus mykiss	dynamin-2-like isoform X2 [Oncorhynchus mykiss]	24.79	24.97	18	16	19.04
381	XP_021471519.1	Oncorhynchus mykiss	phosphatidylinositol 3,4,5-trisphosphate 5-phosphatase 1-like [Oncorhynchus mykiss]	24.79	24.93	1	14	13
382	XP_021477197.1	Oncorhynchus mykiss	glutamine--fructose-6-phosphate aminotransferase [isomerizing] 1 [Oncorhynchus mykiss]	24.78	24.87	1	12	22.95
383	XP_021437806.1	Oncorhynchus mykiss	transgelin-like [Oncorhynchus mykiss]	24.64	28.83	1	20	80.1
384	XP_021463012.1	Oncorhynchus mykiss	60S ribosomal protein L13-like [Oncorhynchus mykiss]	24.57	24.64	2	13	43.13
385	XP_021452465.1	Oncorhynchus mykiss	neural cell adhesion molecule 1-like isoform X1 [Oncorhynchus mykiss]	24.54	24.64	1	15	23.86
386	XP_021469516.1	Oncorhynchus mykiss	DNA replication licensing factor MCM6 [Oncorhynchus mykiss]	24.52	24.85	1	12	16.71
387	XP_021468811.1	Oncorhynchus mykiss	integrin beta-1-like isoform X2 [Oncorhynchus mykiss]	24.51	24.65	1	13	21
388	XP_021433892.1	Oncorhynchus mykiss	RNA-binding protein 4.1-like isoform X3 [Oncorhynchus mykiss]	24.39	24.52	1	14	38.21
389	XP_021469641.1	Oncorhynchus mykiss	cold-inducible RNA-binding protein B-like isoform X3 [Oncorhynchus mykiss]	24.37	24.38	5	13	54.74
390	XP_021439894.1	Oncorhynchus mykiss	septin-6 isoform X4 [Oncorhynchus mykiss]	24.27	24.29	5	14	33.26
391	XP_021443148.1	Oncorhynchus mykiss	flavin reductase (NADPH)-like [Oncorhynchus mykiss]	24.27	24.28	1	13	48.79
392	NP_001166020.1	Oncorhynchus mykiss	carbonic anhydrase II [Oncorhynchus mykiss]	24.26	26.28	2	23	76.06
393	XP_021417061.1	Oncorhynchus mykiss	alcohol dehydrogenase class-3 [Oncorhynchus mykiss]	24.23	24.26	1	14	45.48
394	XP_021416129.1	Oncorhynchus mykiss	antithrombin-III-like [Oncorhynchus mykiss]	24.22	24.29	1	13	35.4
395	XP_021428448.1	Oncorhynchus mykiss	eukaryotic translation initiation factor 3 subunit I [Oncorhynchus mykiss]	24.17	24.2	1	13	44.62
396	XP_021474241.1	Oncorhynchus mykiss	calmodulin [Oncorhynchus mykiss]	24.14	24.22	10	16	58.39
397	XP_021423565.1	Oncorhynchus mykiss	40S ribosomal protein SA isoform X1 [Oncorhynchus mykiss]	24.13	24.14	5	15	52.68
398	XP_021417839.1	Oncorhynchus mykiss	ubiquitin carboxyl-terminal hydrolase 5-like isoform X3 [Oncorhynchus mykiss]	24.07	24.18	3	14	20.62
399	XP_021419104.1	Oncorhynchus mykiss	lamina-associated polypeptide 2, isoforms beta/gamma-like isoform X2 [Oncorhynchus mykiss]	24.07	24.13	1	12	44.23
400	XP_021441435.1	Oncorhynchus mykiss	DNA damage-binding protein 1 [Oncorhynchus mykiss]	24.06	24.35	2	14	13.78
401	XP_021476266.1	Oncorhynchus mykiss	ATP-dependent 6-phosphofructokinase, platelet type-like isoform X7 [Oncorhynchus mykiss]	24	24.11	7	13	22.88
402	XP_021465264.1	Oncorhynchus mykiss	ras-related protein rab7-like [Oncorhynchus mykiss]	23.98	24.02	3	12	64.73
403	XP_021423155.1	Oncorhynchus mykiss	mixed lineage kinase domain-like protein [Oncorhynchus mykiss]	23.85	24.05	3	11	22.8
404	XP_021466363.1	Oncorhynchus mykiss	nuclear receptor coactivator 5 isoform X2 [Oncorhynchus mykiss]	23.83	23.89	2	13	22.03
405	XP_021436481.1	Oncorhynchus mykiss	voltage-dependent anion-selective channel protein 2-like [Oncorhynchus mykiss]	23.8	23.83	1	13	56.18
406	XP_021437196.1	Oncorhynchus mykiss	rho-related GTP-binding protein RhoG-like [Oncorhynchus mykiss]	23.78	23.83	1	14	75.39
407	XP_021460110.1	Oncorhynchus mykiss	60S ribosomal protein L5-like [Oncorhynchus mykiss]	23.69	23.75	1	13	43.62
408	XP_021433092.1	Oncorhynchus mykiss	nicotinamide phosphoribosyltransferase [Oncorhynchus mykiss]	23.68	23.82	2	13	36.86
409	XP_021442084.1	Oncorhynchus mykiss	AP-2 complex subunit alpha-2 isoform X4 [Oncorhynchus mykiss]	23.65	35.34	4	18	25.03
410	XP_021460041.1	Oncorhynchus mykiss	plasminogen activator inhibitor 1 RNA-binding protein-like isoform X2 [Oncorhynchus mykiss]	23.58	23.66	2	12	36.24
411	XP_021429731.1	Oncorhynchus mykiss	26S protease regulatory subunit 4 [Oncorhynchus mykiss]	23.52	23.91	3	12	34.77
412	XP_021443178.1	Oncorhynchus mykiss	echinoderm microtubule-associated protein-like 1 isoform X5 [Oncorhynchus mykiss]	23.43	23.95	5	12	23.84
413	XP_021467746.1	Oncorhynchus mykiss	lamin-B receptor-like isoform X1 [Oncorhynchus mykiss]	23.4	23.47	6	12	18.44
414	XP_021437586.1	Oncorhynchus mykiss	eukaryotic translation initiation factor 3 subunit 6 isoform X1 [Oncorhynchus mykiss]	23.39	23.45	3	12	31.24
415	XP_021461104.1	Oncorhynchus mykiss	heterogeneous nuclear ribonucleoprotein K isoform X1 [Oncorhynchus mykiss]	23.34	23.42	3	12	37.25
416	XP_021480596.1	Oncorhynchus mykiss	40S ribosomal protein S11 [Oncorhynchus mykiss]	23.31	23.41	2	14	57.14
417	XP_021457334.1	Oncorhynchus mykiss	serine/threonine-protein phosphatase 2A catalytic subunit beta isoform [Oncorhynchus mykiss]	23.31	23.33	2	14	47.9
418	XP_021454643.1	Oncorhynchus mykiss	ADP-ribosylation factor 4-like [Oncorhynchus mykiss]	23.31	23.33	4	14	79.44
419	XP_021428114.1	Oncorhynchus mykiss	programmed cell death 6-interacting protein isoform X3 [Oncorhynchus mykiss]	23.29	23.47	3	13	15.31
420	NP_001117701.1	Oncorhynchus mykiss	m-calpain [Oncorhynchus mykiss]	23.28	25.39	1	15	24.5
421	XP_021474674.1	Oncorhynchus mykiss	histone H2AX [Oncorhynchus mykiss]	23.22	23.27	1	20	59.86
422	XP_021423812.1	Oncorhynchus mykiss	exportin-1 [Oncorhynchus mykiss]	23.08	23.25	2	12	13.74
423	XP_021423734.1	Oncorhynchus mykiss	twinfilin-1-like [Oncorhynchus mykiss]	23.05	23.14	1	14	48.14
424	XP_021444944.1	Oncorhynchus mykiss	cAMP-dependent protein kinase catalytic subunit beta-like isoform X2 [Oncorhynchus mykiss]	23.03	23.19	3	15	35.33
425	XP_021456953.1	Oncorhynchus mykiss	60S ribosomal protein L17 isoform X2 [Oncorhynchus mykiss]	23	23.05	4	13	57.61
426	XP_021440127.1	Oncorhynchus mykiss	heterogeneous nuclear ribonucleoprotein Q isoform X1 [Oncorhynchus mykiss]	22.91	33.29	4	17	34.53
427	XP_021473676.1	Oncorhynchus mykiss	arginine--tRNA ligase, cytoplasmic-like [Oncorhynchus mykiss]	22.89	23.1	2	13	20.45
428	XP_021446546.1	Oncorhynchus mykiss	delta-aminolevulinic acid dehydratase-like isoform X2 [Oncorhynchus mykiss]	22.88	22.93	2	11	40.91
429	XP_021480812.1	Oncorhynchus mykiss	aconitate hydratase, mitochondrial-like [Oncorhynchus mykiss]	22.87	22.98	2	12	21.64
430	XP_021478755.1	Oncorhynchus mykiss	annexin A4-like [Oncorhynchus mykiss]	22.71	44.61	1	24	71.16
431	XP_021457205.1	Oncorhynchus mykiss	asparagine--tRNA ligase, cytoplasmic [Oncorhynchus mykiss]	22.71	22.76	1	12	26.48
432	XP_021432779.1	Oncorhynchus mykiss	NADH-cytochrome b5 reductase 3-like [Oncorhynchus mykiss]	22.63	22.7	1	13	49.83
433	XP_021434284.1	Oncorhynchus mykiss	cis-aconitate decarboxylase [Oncorhynchus mykiss]	22.62	22.63	1	11	31.32
434	XP_021420299.1	Oncorhynchus mykiss	prosaposin-like isoform X2 [Oncorhynchus mykiss]	22.61	22.65	2	12	23.63
435	XP_021436531.1	Oncorhynchus mykiss	zinc finger protein 883-like [Oncorhynchus mykiss]	22.57	22.67	1	11	19.64
436	XP_021445054.1	Oncorhynchus mykiss	biliverdin reductase A-like [Oncorhynchus mykiss]	22.56	22.62	2	12	50.85
437	XP_021417622.1	Oncorhynchus mykiss	splicing factor, proline- and glutamine-rich-like isoform X1 [Oncorhynchus mykiss]	22.55	22.61	3	11	17.42
438	XP_021439143.1	Oncorhynchus mykiss	hypoxanthine-guanine phosphoribosyltransferase [Oncorhynchus mykiss]	22.54	22.58	1	12	59.17
439	XP_021415856.1	Oncorhynchus mykiss	asparagine synthetase [glutamine-hydrolyzing] [Oncorhynchus mykiss]	22.51	22.61	1	11	24.38
440	XP_021443665.1	Oncorhynchus mykiss	serine/arginine-rich splicing factor 1B [Oncorhynchus mykiss]	22.49	22.61	4	13	45.24
441	NP_001257341.1	Oncorhynchus mykiss	MHC class I alpha chain precursor [Oncorhynchus mykiss]	22.47	22.57	1	13	44.44
442	XP_021413342.1	Oncorhynchus mykiss	prohibitin-like [Oncorhynchus mykiss]	22.42	24.06	4	14	61.25
443	XP_021440814.1	Oncorhynchus mykiss	proteasome subunit alpha type-6-like isoform X1 [Oncorhynchus mykiss]	22.39	22.44	1	14	53.66
444	XP_021477693.1	Oncorhynchus mykiss	phosphoglucomutase-like protein 5 [Oncorhynchus mykiss]	22.38	22.53	1	12	21.52
445	XP_021425663.1	Oncorhynchus mykiss	F-actin-capping protein subunit alpha-1 [Oncorhynchus mykiss]	22.37	22.41	1	14	66.78
446	XP_021463919.1	Oncorhynchus mykiss	26S proteasome non-ATPase regulatory subunit 6 isoform X1 [Oncorhynchus mykiss]	22.33	22.48	1	11	33.16
447	XP_021459299.1	Oncorhynchus mykiss	calreticulin-like [Oncorhynchus mykiss]	22.26	38.56	1	20	44.36
448	XP_021468052.1	Oncorhynchus mykiss	40S ribosomal protein S7 [Oncorhynchus mykiss]	22.26	22.31	2	13	59.28
449	XP_021456197.1	Oncorhynchus mykiss	CAD protein isoform X2 [Oncorhynchus mykiss]	22.24	22.37	2	11	5.571
450	XP_021464279.1	Oncorhynchus mykiss	polypyrimidine tract-binding protein 1-like isoform X1 [Oncorhynchus mykiss]	22.16	22.2	4	14	28.75
451	XP_021450858.1	Oncorhynchus mykiss	60S ribosomal protein L18a [Oncorhynchus mykiss]	22.16	22.19	1	11	45.41
452	XP_021424281.1	Oncorhynchus mykiss	myosin regulatory light polypeptide 9 [Oncorhynchus mykiss]	22.14	22.15	1	14	65.9
453	XP_021460323.1	Oncorhynchus mykiss	caldesmon-like isoform X2 [Oncorhynchus mykiss]	22.11	22.59	7	12	16.55
454	NP_001117803.2	Oncorhynchus mykiss	calpain regulatory subunit [Oncorhynchus mykiss]	22.1	22.14	1	15	71.76
455	XP_021433117.1	Oncorhynchus mykiss	non-muscle caldesmon-like isoform X2 [Oncorhynchus mykiss]	22.08	32.69	3	18	31.72
456	XP_021481086.1	Oncorhynchus mykiss	rho GDP-dissociation inhibitor 1-like isoform X2 [Oncorhynchus mykiss]	22.07	22.07	3	12	63.24
457	XP_021471376.1	Oncorhynchus mykiss	rho-related GTP-binding protein RhoA-B [Oncorhynchus mykiss]	22.05	22.51	3	13	50.26
458	XP_021469221.1	Oncorhynchus mykiss	DNA replication licensing factor mcm4 [Oncorhynchus mykiss]	22.03	22.28	6	10	13.99
459	XP_021424573.1	Oncorhynchus mykiss	enolase-like [Oncorhynchus mykiss]	22	50.17	1	35	67.9
460	XP_021464066.1	Oncorhynchus mykiss	tubulin alpha chain-like [Oncorhynchus mykiss]	22	47.47	2	32	67.05
461	XP_021416281.1	Oncorhynchus mykiss	triosephosphate isomerase A [Oncorhynchus mykiss]	22	26.52	1	16	74.6
462	XP_021449983.1	Oncorhynchus mykiss	translationally-controlled tumor protein homolog [Oncorhynchus mykiss]	22	22.03	1	11	54.39
463	NP_001233275.1	Oncorhynchus mykiss	complement factor D precursor [Oncorhynchus mykiss]	22	22	1	13	54.94
464	XP_021463140.1	Oncorhynchus mykiss	tubulin beta-3 chain-like [Oncorhynchus mykiss]	21.99	48.71	2	35	62.14
465	XP_021466191.1	Oncorhynchus mykiss	interferon-induced protein 44-like [Oncorhynchus mykiss]	21.96	22.06	1	13	49.66
466	XP_021475640.1	Oncorhynchus mykiss	dedicator of cytokinesis protein 8-like [Oncorhynchus mykiss]	21.94	22.19	1	11	6.967
467	XP_021475727.1	Oncorhynchus mykiss	proteasome activator complex subunit 2-like [Oncorhynchus mykiss]	21.89	21.92	1	11	50.61
468	XP_021423572.1	Oncorhynchus mykiss	myosin-9-like [Oncorhynchus mykiss]	21.88	166.61	1	100	44.63
469	XP_021419800.1	Oncorhynchus mykiss	DNA-(apurinic or apyrimidinic site) lyase-like [Oncorhynchus mykiss]	21.81	21.88	5	11	46.79
470	XP_021427705.1	Oncorhynchus mykiss	40S ribosomal protein S18 isoform X2 [Oncorhynchus mykiss]	21.79	21.86	3	14	56.58
471	XP_021479547.1	Oncorhynchus mykiss	histone H3.3 [Oncorhynchus mykiss]	21.78	21.86	14	15	62.5
472	XP_021453624.1	Oncorhynchus mykiss	aspartate aminotransferase, mitochondrial-like [Oncorhynchus mykiss]	21.7	22.12	1	12	35.36
473	XP_021451079.1	Oncorhynchus mykiss	lysozyme g-like [Oncorhynchus mykiss]	21.66	21.68	3	12	50
474	XP_021463601.1	Oncorhynchus mykiss	proteasome subunit alpha type-4-like isoform X1 [Oncorhynchus mykiss]	21.61	21.63	4	15	57.47
475	XP_021440901.1	Oncorhynchus mykiss	proteasome subunit alpha type-3 isoform X2 [Oncorhynchus mykiss]	21.58	21.69	2	12	41.96
476	NP_001117670.1	Oncorhynchus mykiss	LBP (LPS binding protein)/BPI (bactericidal/permeability-increasing protein) like-2 precursor [Oncorhynchus mykiss]	21.57	21.59	1	14	27.7
477	XP_021433062.1	Oncorhynchus mykiss	phosphate carrier protein, mitochondrial-like isoform X2 [Oncorhynchus mykiss]	21.52	21.58	2	11	30
478	XP_021439599.1	Oncorhynchus mykiss	histidine--tRNA ligase, cytoplasmic-like isoform X2 [Oncorhynchus mykiss]	21.49	21.61	1	10	21.9
479	XP_021422510.1	Oncorhynchus mykiss	NACHT, LRR and PYD domains-containing protein 3-like [Oncorhynchus mykiss]	21.4	21.52	2	12	15.16
480	XP_021445800.1	Oncorhynchus mykiss	far upstream element-binding protein 1 [Oncorhynchus mykiss]	21.39	23.49	1	13	22.73
481	XP_021474708.1	Oncorhynchus mykiss	40S ribosomal protein S6 [Oncorhynchus mykiss]	21.37	21.47	2	10	38.96
482	XP_021466752.1	Oncorhynchus mykiss	serine/threonine-protein kinase PAK 2 [Oncorhynchus mykiss]	21.33	21.42	1	12	45.97
483	XP_021465090.1	Oncorhynchus mykiss	dolichyl-diphosphooligosaccharide--protein glycosyltransferase subunit 2-like isoform X3 [Oncorhynchus mykiss]	21.33	21.36	5	14	27.62
484	XP_021454058.1	Oncorhynchus mykiss	peroxiredoxin-6 isoform X1 [Oncorhynchus mykiss]	21.27	21.34	3	12	64.86
485	XP_021416286.1	Oncorhynchus mykiss	prolyl endopeptidase-like [Oncorhynchus mykiss]	21.22	21.28	1	11	21.86
486	XP_021457206.1	Oncorhynchus mykiss	ferrochelatase, mitochondrial [Oncorhynchus mykiss]	21.19	21.42	1	12	43.83
487	XP_021438973.1	Oncorhynchus mykiss	heat shock 70 kDa protein 4-like [Oncorhynchus mykiss]	21.16	38.26	1	21	32.58
488	XP_021451740.1	Oncorhynchus mykiss	actin-related protein 2/3 complex subunit 1B-like [Oncorhynchus mykiss]	21.16	21.2	1	12	38.85
489	XP_021417888.1	Oncorhynchus mykiss	60S ribosomal protein L7 isoform X2 [Oncorhynchus mykiss]	21.09	21.16	3	15	47.35
490	XP_021473195.1	Oncorhynchus mykiss	voltage-dependent anion-selective channel protein 1 [Oncorhynchus mykiss]	21.08	21.15	1	12	53.71
491	XP_021473334.1	Oncorhynchus mykiss	neutrophil cytosolic factor 1-like [Oncorhynchus mykiss]	20.98	28.36	1	13	30.67
492	XP_021460155.1	Oncorhynchus mykiss	proteasome subunit alpha type-7-like [Oncorhynchus mykiss]	20.98	21.02	1	10	45.42
493	XP_021477517.1	Oncorhynchus mykiss	proliferating cell nuclear antigen-like [Oncorhynchus mykiss]	20.92	20.95	2	10	50.77
494	XP_021439268.1	Oncorhynchus mykiss	heterogeneous nuclear ribonucleoprotein A0-like [Oncorhynchus mykiss]	20.9	21	1	13	35.16
495	XP_021422884.1	Oncorhynchus mykiss	microtubule-associated protein RP/EB family member 1-like isoform X2 [Oncorhynchus mykiss]	20.85	20.97	3	10	44.96
496	XP_021419698.1	Oncorhynchus mykiss	inosine-5'-monophosphate dehydrogenase 1b isoform X6 [Oncorhynchus mykiss]	20.83	20.98	8	12	32.88
497	XP_021443334.1	Oncorhynchus mykiss	heterogeneous nuclear ribonucleoprotein L isoform X2 [Oncorhynchus mykiss]	20.83	20.89	6	13	28
498	XP_021440683.1	Oncorhynchus mykiss	ras-related protein Rab-11B-like [Oncorhynchus mykiss]	20.83	20.88	3	11	53
499	XP_021434978.1	Oncorhynchus mykiss	scaffold attachment factor B2-like isoform X1 [Oncorhynchus mykiss]	20.8	31.53	1	16	19.6
500	XP_021440365.1	Oncorhynchus mykiss	KH domain-containing, RNA-binding, signal transduction-associated protein 1-like isoform X2 [Oncorhynchus mykiss]	20.8	20.95	2	12	20.87
501	XP_021417683.1	Oncorhynchus mykiss	palmitoyl-protein thioesterase 1-like [Oncorhynchus mykiss]	20.77	20.79	1	13	40.6
502	NP_001158613.1	Oncorhynchus mykiss	Carboxypeptidase A1 precursor [Oncorhynchus mykiss]	20.72	20.83	1	10	28.03
503	XP_021418673.1	Oncorhynchus mykiss	thimet oligopeptidase-like [Oncorhynchus mykiss]	20.7	20.84	1	11	19.12
504	XP_021471021.1	Oncorhynchus mykiss	calcium/calmodulin-dependent protein kinase type II delta chain isoform X8 [Oncorhynchus mykiss]	20.7	20.8	8	11	26.57
505	XP_021432098.1	Oncorhynchus mykiss	phosphoglycerate mutase 1-like [Oncorhynchus mykiss]	20.67	20.71	1	11	57.48
506	XP_021448792.1	Oncorhynchus mykiss	lysosomal Pro-X carboxypeptidase-like [Oncorhynchus mykiss]	20.67	20.7	1	11	31.01
507	XP_021454519.1	Oncorhynchus mykiss	dihydrolipoyl dehydrogenase, mitochondrial-like [Oncorhynchus mykiss]	20.65	20.8	1	11	30.97
508	XP_021470957.1	Oncorhynchus mykiss	serine/threonine-protein phosphatase PP1-beta catalytic subunit-like isoform X3 [Oncorhynchus mykiss]	20.64	21.72	3	13	41.28
509	XP_021476250.1	Oncorhynchus mykiss	copine-3 isoform X2 [Oncorhynchus mykiss]	20.64	20.66	1	12	21.44
510	XP_021480069.1	Oncorhynchus mykiss	apolipoprotein Eb-like [Oncorhynchus mykiss]	20.63	20.76	1	11	49.82
511	XP_021465812.1	Oncorhynchus mykiss	probable aminopeptidase NPEPL1 [Oncorhynchus mykiss]	20.48	20.59	1	11	29.52
512	XP_021474012.1	Oncorhynchus mykiss	plastin-3 [Oncorhynchus mykiss]	20.47	31.48	1	16	23.43
513	XP_021480163.1	Oncorhynchus mykiss	40S ribosomal protein S19 [Oncorhynchus mykiss]	20.45	20.47	1	13	62.25
514	XP_021424232.1	Oncorhynchus mykiss	thioredoxin reductase 1, cytoplasmic-like [Oncorhynchus mykiss]	20.44	20.56	1	12	20.47
515	XP_021463268.1	Oncorhynchus mykiss	40S ribosomal protein S13-like [Oncorhynchus mykiss]	20.4	20.45	2	13	54.3
516	XP_021450147.1	Oncorhynchus mykiss	60S ribosomal protein L9-like [Oncorhynchus mykiss]	20.36	20.42	1	15	61.89
517	XP_021424821.1	Oncorhynchus mykiss	low-density lipoprotein receptor-related protein 1-like [Oncorhynchus mykiss]	20.32	20.47	1	10	2.693
518	XP_021421816.1	Oncorhynchus mykiss	apoptosis inhibitor 5-like [Oncorhynchus mykiss]	20.32	20.42	1	11	18.49
519	XP_021419179.1	Oncorhynchus mykiss	aldose reductase-like [Oncorhynchus mykiss]	20.3	20.33	1	12	45.57
520	XP_021425806.1	Oncorhynchus mykiss	poly(rC)-binding protein 2 [Oncorhynchus mykiss]	20.27	20.49	1	12	46.79
521	XP_021420887.1	Oncorhynchus mykiss	interferon-induced protein 44-like isoform X2 [Oncorhynchus mykiss]	20.25	22.44	2	12	33.33
522	NP_001117768.1	Oncorhynchus mykiss	eukaryotic initiation factor 2 alpha subunit [Oncorhynchus mykiss]	20.23	20.28	1	11	34.29
523	XP_021440938.1	Oncorhynchus mykiss	serine/threonine-protein kinase VRK1-like isoform X2 [Oncorhynchus mykiss]	20.1	20.23	2	11	32.16
524	XP_021471935.1	Oncorhynchus mykiss	guanine nucleotide-binding protein G(I)/G(S)/G(T) subunit beta-1 [Oncorhynchus mykiss]	20.08	20.15	9	14	39.71
525	XP_021460888.1	Oncorhynchus mykiss	NAD-dependent malic enzyme, mitochondrial [Oncorhynchus mykiss]	20.05	20.74	1	9	19.59
526	XP_021436316.1	Oncorhynchus mykiss	ankyrin-3-like isoform X23 [Oncorhynchus mykiss]	20.01	20.09	46	11	3.187
527	XP_021416460.1	Oncorhynchus mykiss	lysozyme g-like isoform X3 [Oncorhynchus mykiss]	20	21.23	3	12	67.78
528	XP_021465599.1	Oncorhynchus mykiss	myosin light polypeptide 6 isoform X1 [Oncorhynchus mykiss]	20	20	9	13	76.16
529	XP_021457257.1	Oncorhynchus mykiss	lysozyme C II [Oncorhynchus mykiss]	20	20	2	16	74.31
530	XP_021445540.1	Oncorhynchus mykiss	gelsolin-like [Oncorhynchus mykiss]	19.97	51.81	1	31	66.53
531	XP_021462825.1	Oncorhynchus mykiss	haptoglobin [Oncorhynchus mykiss]	19.96	20.04	1	12	45.45
532	XP_021428502.1	Oncorhynchus mykiss	chromosomal protein D1-like [Oncorhynchus mykiss]	19.96	20	4	10	22.47
533	XP_021466360.1	Oncorhynchus mykiss	lysosomal protective protein [Oncorhynchus mykiss]	19.94	20	1	11	29.51
534	XP_021461596.1	Oncorhynchus mykiss	beta-centractin-like isoform X1 [Oncorhynchus mykiss]	19.9	19.96	4	10	41.49
535	XP_021453086.1	Oncorhynchus mykiss	splicing factor 3B subunit 1 isoform X2 [Oncorhynchus mykiss]	19.85	19.96	5	11	10.79
536	XP_021431880.1	Oncorhynchus mykiss	cAMP-dependent protein kinase type I-alpha regulatory subunit [Oncorhynchus mykiss]	19.85	19.96	4	11	27.44
537	XP_021447852.1	Oncorhynchus mykiss	40S ribosomal protein S5 [Oncorhynchus mykiss]	19.83	19.97	4	10	42.44
538	XP_021465486.1	Oncorhynchus mykiss	proteasome subunit alpha type-5 [Oncorhynchus mykiss]	19.77	19.79	1	10	52.28
539	XP_021432990.1	Oncorhynchus mykiss	6-phosphofructo-2-kinase/fructose-2,6-bisphosphatase 3-like isoform X3 [Oncorhynchus mykiss]	19.74	19.81	3	9	20.74
540	XP_021435621.1	Oncorhynchus mykiss	probable ubiquitin carboxyl-terminal hydrolase FAF-X [Oncorhynchus mykiss]	19.72	20.05	2	9	4.11
541	XP_021475466.1	Oncorhynchus mykiss	vasodilator-stimulated phosphoprotein-like [Oncorhynchus mykiss]	19.7	19.77	1	13	27.07
542	XP_021460240.1	Oncorhynchus mykiss	calcium-binding mitochondrial carrier protein SCaMC-1 [Oncorhynchus mykiss]	19.69	19.82	1	14	26.95
543	NP_001117853.1	Oncorhynchus mykiss	protein LEG1 homolog precursor [Oncorhynchus mykiss]	19.65	19.68	1	10	37.19
544	XP_021477319.1	Oncorhynchus mykiss	AP-1 complex subunit beta-1 isoform X3 [Oncorhynchus mykiss]	19.6	46.09	4	25	27.75
545	XP_021422669.1	Oncorhynchus mykiss	B-cell receptor-associated protein 31 isoform X2 [Oncorhynchus mykiss]	19.6	19.66	2	11	32.13
546	XP_021481536.1	Oncorhynchus mykiss	retinoid-inducible serine carboxypeptidase-like [Oncorhynchus mykiss]	19.54	19.59	1	11	27.09
547	XP_021424313.1	Oncorhynchus mykiss	WD repeat-containing protein 1-like [Oncorhynchus mykiss]	19.53	65.96	1	32	60.89
548	XP_021426335.1	Oncorhynchus mykiss	histone-binding protein RBBP7 [Oncorhynchus mykiss]	19.52	19.63	5	11	29.81
549	XP_021474046.1	Oncorhynchus mykiss	moesin-like isoform X1 [Oncorhynchus mykiss]	19.45	101.4	1	52	71.16
550	XP_021479546.1	Oncorhynchus mykiss	rho guanine nucleotide exchange factor 1-like [Oncorhynchus mykiss]	19.45	19.69	2	9	9.28
551	XP_021415097.1	Oncorhynchus mykiss	ATP synthase subunit d, mitochondrial-like [Oncorhynchus mykiss]	19.41	19.48	3	10	77.64
552	XP_021450782.1	Oncorhynchus mykiss	electron transfer flavoprotein subunit beta-like isoform X1 [Oncorhynchus mykiss]	19.35	19.45	1	10	49.01
553	XP_021412395.1	Oncorhynchus mykiss	gamma-adducin-like [Oncorhynchus mykiss]	19.29	19.39	1	10	18.27
554	XP_021439464.1	Oncorhynchus mykiss	pre-mRNA-processing factor 19-like [Oncorhynchus mykiss]	19.29	19.35	1	12	25.54
555	XP_021455559.1	Oncorhynchus mykiss	selenide, water dikinase 1 [Oncorhynchus mykiss]	19.28	19.3	5	12	44.13
556	XP_021478678.1	Oncorhynchus mykiss	serine/arginine-rich splicing factor 9-like [Oncorhynchus mykiss]	19.26	19.44	4	11	46.75
557	NP_001117749.1	Oncorhynchus mykiss	peroxiredoxin [Oncorhynchus mykiss]	19.22	24.48	1	14	70.85
558	XP_021474688.1	Oncorhynchus mykiss	ruvB-like 2 [Oncorhynchus mykiss]	19.21	19.32	1	11	27.65
559	XP_021464878.1	Oncorhynchus mykiss	40S ribosomal protein S10-like [Oncorhynchus mykiss]	19.17	19.24	3	9	47.37
560	XP_021477487.1	Oncorhynchus mykiss	60S ribosomal protein L6-like [Oncorhynchus mykiss]	19.17	19.23	1	11	39.53
561	XP_021426213.1	Oncorhynchus mykiss	60S ribosomal protein L15 isoform X1 [Oncorhynchus mykiss]	19.13	19.23	4	11	49.02
562	XP_021468114.1	Oncorhynchus mykiss	heat shock protein HSP 90-alpha-like [Oncorhynchus mykiss]	19.1	56	1	39	39.86
563	XP_021449997.1	Oncorhynchus mykiss	A-kinase anchor protein 8-like [Oncorhynchus mykiss]	19.04	19.17	1	12	25.72
564	XP_021450482.1	Oncorhynchus mykiss	26S protease regulatory subunit 6B isoform X2 [Oncorhynchus mykiss]	19	19.48	3	12	38.4
565	XP_021447079.1	Oncorhynchus mykiss	uncharacterized protein LOC110510081 [Oncorhynchus mykiss]	18.9	19	2	12	74.42
566	XP_021462652.1	Oncorhynchus mykiss	prothrombin [Oncorhynchus mykiss]	18.9	18.93	1	9	16.24
567	XP_021413375.1	Oncorhynchus mykiss	2',3'-cyclic-nucleotide 3'-phosphodiesterase-like [Oncorhynchus mykiss]	18.88	19.01	3	10	18.85
568	XP_021437871.1	Oncorhynchus mykiss	SUMO-activating enzyme subunit 1-like isoform X1 [Oncorhynchus mykiss]	18.87	18.92	1	10	31.81
569	XP_021477453.1	Oncorhynchus mykiss	ras GTPase-activating-like protein IQGAP1 [Oncorhynchus mykiss]	18.78	32	1	17	9.644
570	XP_021445498.1	Oncorhynchus mykiss	calponin-2-like [Oncorhynchus mykiss]	18.77	18.85	1	13	49.84
571	XP_021428462.1	Oncorhynchus mykiss	tyrosine--tRNA ligase, cytoplasmic [Oncorhynchus mykiss]	18.75	18.92	1	11	20.08
572	XP_021417717.1	Oncorhynchus mykiss	adenylate kinase 2, mitochondrial-like isoform X2 [Oncorhynchus mykiss]	18.74	18.82	3	9	33.61
573	XP_021445404.1	Oncorhynchus mykiss	nucleoprotein TPR-like isoform X2 [Oncorhynchus mykiss]	18.66	18.98	2	10	4.202
574	XP_021412879.1	Oncorhynchus mykiss	phosphoribosyl pyrophosphate synthase-associated protein 1-like isoform X2 [Oncorhynchus mykiss]	18.66	18.78	3	10	33.98
575	XP_021439959.1	Oncorhynchus mykiss	tripeptidyl-peptidase 1 [Oncorhynchus mykiss]	18.65	18.67	1	10	22.46
576	XP_021464581.1	Oncorhynchus mykiss	glycogen phosphorylase, brain form [Oncorhynchus mykiss]	18.58	41.53	1	20	25.27
577	XP_021416534.1	Oncorhynchus mykiss	C-terminal-binding protein 1-like [Oncorhynchus mykiss]	18.57	18.62	1	10	27.53
578	XP_021415473.1	Oncorhynchus mykiss	serine/arginine-rich splicing factor 6-like [Oncorhynchus mykiss]	18.53	18.61	1	11	21.17
579	XP_021474105.1	Oncorhynchus mykiss	galectin-9-like isoform X2 [Oncorhynchus mykiss]	18.51	18.55	2	10	34.17
580	XP_021468263.1	Oncorhynchus mykiss	protein FAM49B isoform X1 [Oncorhynchus mykiss]	18.48	18.52	1	13	35.89
581	XP_021460613.1	Oncorhynchus mykiss	cathepsin D isoform X1 [Oncorhynchus mykiss]	18.45	18.46	2	9	32.75
582	XP_021473803.1	Oncorhynchus mykiss	serpin H1-like [Oncorhynchus mykiss]	18.38	26.98	1	15	35.37
583	XP_021473030.1	Oncorhynchus mykiss	uncharacterized protein LOC110533271 [Oncorhynchus mykiss]	18.37	40.55	1	23	19.03
584	XP_021466055.1	Oncorhynchus mykiss	plasma membrane calcium-transporting ATPase 1-like isoform X3 [Oncorhynchus mykiss]	18.31	18.46	4	10	10.11
585	XP_021472703.1	Oncorhynchus mykiss	60S ribosomal protein L10 isoform X3 [Oncorhynchus mykiss]	18.3	18.34	6	11	41.86
586	XP_021411911.1	Oncorhynchus mykiss	myoferlin-like [Oncorhynchus mykiss]	18.29	18.4	1	10	5.333
587	XP_021475050.1	Oncorhynchus mykiss	high mobility group protein B2-like [Oncorhynchus mykiss]	18.27	18.31	2	10	39.53
588	XP_021457627.1	Oncorhynchus mykiss	transcriptional activator protein Pur-beta-like [Oncorhynchus mykiss]	18.23	18.3	1	10	31.55
589	XP_021480112.1	Oncorhynchus mykiss	ferritin, middle subunit-like [Oncorhynchus mykiss]	18.23	18.27	6	11	62.5
590	XP_021439872.1	Oncorhynchus mykiss	chloride intracellular channel protein 2-like [Oncorhynchus mykiss]	18.21	18.23	1	12	48.57
591	XP_021448803.1	Oncorhynchus mykiss	tripartite motif-containing protein 16-like [Oncorhynchus mykiss]	18.19	18.29	5	12	20.68
592	XP_021424921.1	Oncorhynchus mykiss	ruvB-like 1 [Oncorhynchus mykiss]	18.19	18.27	1	9	25.88
593	XP_021469499.1	Oncorhynchus mykiss	catechol O-methyltransferase domain-containing protein 1-like [Oncorhynchus mykiss]	18.17	18.18	1	15	48.99
594	XP_021414045.1	Oncorhynchus mykiss	eukaryotic translation initiation factor 3 subunit D isoform X1 [Oncorhynchus mykiss]	18.14	18.38	3	11	22.16
595	XP_021464347.1	Oncorhynchus mykiss	cathepsin K isoform X2 [Oncorhynchus mykiss]	18.14	18.2	2	10	36.84
596	XP_021427634.1	Oncorhynchus mykiss	chromodomain-helicase-DNA-binding protein 4-like [Oncorhynchus mykiss]	18.11	18.28	1	11	6.25
597	XP_021412283.1	Oncorhynchus mykiss	heme oxygenase-like isoform X2 [Oncorhynchus mykiss]	18.06	18.19	2	11	45.12
598	XP_021470842.1	Oncorhynchus mykiss	malate dehydrogenase, cytoplasmic-like [Oncorhynchus mykiss]	18.05	29.12	1	16	41.9
599	XP_021439516.1	Oncorhynchus mykiss	RNA-binding motif protein, X chromosome-like isoform X1 [Oncorhynchus mykiss]	18.04	18.17	3	11	30.29
600	XP_021453764.1	Oncorhynchus mykiss	X-ray repair cross-complementing protein 5 [Oncorhynchus mykiss]	18.01	18.17	1	10	15.8
601	XP_021428206.1	Oncorhynchus mykiss	chromobox protein homolog 3-like isoform X1 [Oncorhynchus mykiss]	18.01	18.01	2	9	64.55
602	NP_001158629.1	Oncorhynchus mykiss	Profilin-1 [Oncorhynchus mykiss]	18	18	1	14	67.13
603	XP_021455312.1	Oncorhynchus mykiss	alcohol dehydrogenase [NADP(+)] isoform X2 [Oncorhynchus mykiss]	17.95	18.08	2	9	29.48
604	XP_021441860.1	Oncorhynchus mykiss	probable serine carboxypeptidase CPVL [Oncorhynchus mykiss]	17.94	17.97	2	9	23.64
605	XP_021465631.1	Oncorhynchus mykiss	protein kinase C delta type-like [Oncorhynchus mykiss]	17.87	18.16	1	9	16.4
606	XP_021462763.1	Oncorhynchus mykiss	dnaJ homolog subfamily A member 2-like [Oncorhynchus mykiss]	17.86	17.93	2	11	24.57
607	XP_021457208.1	Oncorhynchus mykiss	thioredoxin-like protein 1 [Oncorhynchus mykiss]	17.85	17.9	2	11	39.45
608	XP_021419683.1	Oncorhynchus mykiss	lumican-like [Oncorhynchus mykiss]	17.79	17.82	2	9	27.49
609	XP_021424258.1	Oncorhynchus mykiss	uncharacterized protein LOC110493957 [Oncorhynchus mykiss]	17.75	17.79	1	9	21.32
610	XP_021478354.1	Oncorhynchus mykiss	annexin A3-like isoform X1 [Oncorhynchus mykiss]	17.73	20.1	2	12	37.76
611	XP_021411842.1	Oncorhynchus mykiss	nucleoside diphosphate kinase B isoform X1 [Oncorhynchus mykiss]	17.68	17.68	1	11	60.53
612	XP_021442926.1	Oncorhynchus mykiss	60S ribosomal protein L35a [Oncorhynchus mykiss]	17.65	17.73	3	10	51.82
613	XP_021446911.1	Oncorhynchus mykiss	adenylosuccinate synthetase isozyme 2-like [Oncorhynchus mykiss]	17.63	17.73	1	9	26.17
614	XP_021464412.1	Oncorhynchus mykiss	glycerol-3-phosphate dehydrogenase [NAD(+)], cytoplasmic-like [Oncorhynchus mykiss]	17.56	17.61	2	12	34.38
615	XP_021481191.1	Oncorhynchus mykiss	17-beta-hydroxysteroid dehydrogenase 14-like [Oncorhynchus mykiss]	17.54	17.62	2	11	38.72
616	XP_021474719.1	Oncorhynchus mykiss	pre-mRNA-splicing factor ATP-dependent RNA helicase DHX15-like [Oncorhynchus mykiss]	17.52	17.64	3	9	14.19
617	XP_021460844.1	Oncorhynchus mykiss	mesencephalic astrocyte-derived neurotrophic factor-like [Oncorhynchus mykiss]	17.49	17.52	1	9	50.83
618	XP_021428051.1	Oncorhynchus mykiss	ATP-binding cassette sub-family F member 1-like isoform X2 [Oncorhynchus mykiss]	17.46	17.53	3	8	11.83
619	XP_021436009.1	Oncorhynchus mykiss	cullin-9-like [Oncorhynchus mykiss]	17.39	17.5	1	9	4.102
620	NP_001118179.1	Oncorhynchus mykiss	signal transducer/activator of transcription [Oncorhynchus mykiss]	17.38	19.7	1	11	15.38
621	XP_021442319.1	Oncorhynchus mykiss	NAD(P) transhydrogenase, mitochondrial-like [Oncorhynchus mykiss]	17.37	17.44	2	9	10.83
622	XP_021427958.1	Oncorhynchus mykiss	stathmin-like [Oncorhynchus mykiss]	17.37	17.43	1	11	49.01
623	XP_021439069.1	Oncorhynchus mykiss	heterogeneous nuclear ribonucleoprotein H-like [Oncorhynchus mykiss]	17.34	17.37	1	9	29.41
624	XP_021456906.1	Oncorhynchus mykiss	ubiquitin-conjugating enzyme E2 N-like [Oncorhynchus mykiss]	17.34	17.35	2	9	64.29
625	XP_021447932.1	Oncorhynchus mykiss	interferon-induced very large GTPase 1-like [Oncorhynchus mykiss]	17.31	17.52	1	11	5.519
626	XP_021447382.1	Oncorhynchus mykiss	60S ribosomal protein L23a-like [Oncorhynchus mykiss]	17.27	17.32	2	9	37.85
627	XP_021476016.1	Oncorhynchus mykiss	eukaryotic translation initiation factor 2 subunit 3 [Oncorhynchus mykiss]	17.27	17.3	2	9	26.48
628	XP_021432981.1	Oncorhynchus mykiss	ATP synthase subunit gamma, mitochondrial-like isoform X2 [Oncorhynchus mykiss]	17.26	17.37	4	10	35.15
629	XP_021412083.1	Oncorhynchus mykiss	lysosomal alpha-mannosidase [Oncorhynchus mykiss]	17.21	17.37	1	9	12.1
630	XP_021469850.1	Oncorhynchus mykiss	poly(U)-specific endoribonuclease-C-like [Oncorhynchus mykiss]	17.21	17.28	1	9	37.59
631	XP_021433768.1	Oncorhynchus mykiss	cytoplasmic aconitate hydratase [Oncorhynchus mykiss]	17.2	17.45	2	9	13.22
632	XP_021480041.1	Oncorhynchus mykiss	protein arginine N-methyltransferase 1 isoform X2 [Oncorhynchus mykiss]	17.19	17.3	3	11	35.63
633	XP_021477817.1	Oncorhynchus mykiss	glycine-rich RNA-binding protein GRP1A-like [Oncorhynchus mykiss]	17.19	17.23	1	12	53.75
634	XP_021427793.1	Oncorhynchus mykiss	interleukin enhancer-binding factor 2 homolog [Oncorhynchus mykiss]	17.18	17.22	3	8	32.3
635	XP_021417279.1	Oncorhynchus mykiss	O-acetyl-ADP-ribose deacetylase MACROD1-like isoform X1 [Oncorhynchus mykiss]	17.18	17.22	2	9	27.55
636	XP_021417486.1	Oncorhynchus mykiss	annexin A6-like [Oncorhynchus mykiss]	17.16	17.29	1	8	15.56
637	XP_021443251.1	Oncorhynchus mykiss	bleomycin hydrolase isoform X1 [Oncorhynchus mykiss]	17.16	17.25	2	10	29.23
638	XP_021422299.1	Oncorhynchus mykiss	glucose-6-phosphate 1-dehydrogenase-like isoform X1 [Oncorhynchus mykiss]	17.15	68.17	3	36	76
639	XP_021472428.1	Oncorhynchus mykiss	chromobox protein homolog 5-like [Oncorhynchus mykiss]	17.15	17.18	3	8	35.12
640	NP_001158659.1	Oncorhynchus mykiss	26S proteasome non-ATPase regulatory subunit 8 [Oncorhynchus mykiss]	17.11	17.15	1	11	45.69
641	NP_001158591.1	Oncorhynchus mykiss	cold inducible RNA binding protein [Oncorhynchus mykiss]	17.09	19.25	1	12	48.33
642	XP_021474807.1	Oncorhynchus mykiss	programmed cell death protein 4-like [Oncorhynchus mykiss]	17.08	17.18	1	9	21.6
643	XP_021454334.1	Oncorhynchus mykiss	sulfide:quinone oxidoreductase, mitochondrial-like [Oncorhynchus mykiss]	17.05	17.17	1	8	23.35
644	NP_001118106.1	Oncorhynchus mykiss	leukotriene b4 12-hydroxydehydrogenase/15-ketoreductase [Oncorhynchus mykiss]	17.03	17.09	1	11	33.43
645	XP_021433274.1	Oncorhynchus mykiss	CUGBP Elav-like family member 2 [Oncorhynchus mykiss]	16.94	17.04	1	10	19.65
646	XP_021449825.1	Oncorhynchus mykiss	medium-chain specific acyl-CoA dehydrogenase, mitochondrial [Oncorhynchus mykiss]	16.93	17.15	1	8	32.81
647	XP_021432281.1	Oncorhynchus mykiss	voltage-dependent anion-selective channel protein 2 [Oncorhynchus mykiss]	16.92	19.08	1	9	47.7
648	XP_021469316.1	Oncorhynchus mykiss	ubiquitin carboxyl-terminal hydrolase 14-like isoform X1 [Oncorhynchus mykiss]	16.9	17.69	2	10	21.05
649	XP_021451591.1	Oncorhynchus mykiss	fascin-like [Oncorhynchus mykiss]	16.9	16.98	1	10	23.09
650	XP_021437543.1	Oncorhynchus mykiss	RNA-binding protein FUS-like isoform X2 [Oncorhynchus mykiss]	16.9	16.94	7	9	20.14
651	XP_021438009.1	Oncorhynchus mykiss	aldehyde dehydrogenase, mitochondrial-like [Oncorhynchus mykiss]	16.86	17.76	1	9	24.75
652	XP_021475159.1	Oncorhynchus mykiss	GTPase IMAP family member 7-like [Oncorhynchus mykiss]	16.83	16.95	1	10	30.77
653	XP_021423702.1	Oncorhynchus mykiss	proteasome subunit beta type-3-like [Oncorhynchus mykiss]	16.82	16.92	1	9	47.8
654	XP_021434981.1	Oncorhynchus mykiss	OX-2 membrane glycoprotein-like isoform X2 [Oncorhynchus mykiss]	16.8	16.91	7	10	36.9
655	XP_021438938.1	Oncorhynchus mykiss	matrin-3-like [Oncorhynchus mykiss]	16.79	16.96	1	8	7.926
656	XP_021425284.1	Oncorhynchus mykiss	interferon-induced GTP-binding protein Mx3 isoform X1 [Oncorhynchus mykiss]	16.77	16.88	2	9	16.69
657	XP_021442957.1	Oncorhynchus mykiss	AP-2 complex subunit mu-B-like isoform X2 [Oncorhynchus mykiss]	16.77	16.87	6	10	21.09
658	XP_021478132.1	Oncorhynchus mykiss	hydroxysteroid dehydrogenase-like protein 2 [Oncorhynchus mykiss]	16.77	16.83	1	9	32.38
659	XP_021435399.1	Oncorhynchus mykiss	N-myc-interactor [Oncorhynchus mykiss]	16.76	16.82	1	8	23.36
660	XP_021416027.1	Oncorhynchus mykiss	tropomyosin alpha-3 chain isoform X9 [Oncorhynchus mykiss]	16.69	44.42	1	24	61.29
661	XP_021477489.1	Oncorhynchus mykiss	3-ketoacyl-CoA thiolase, mitochondrial-like [Oncorhynchus mykiss]	16.69	16.75	1	8	33.25
662	XP_021455354.1	Oncorhynchus mykiss	phosphoglucomutase-1-like [Oncorhynchus mykiss]	16.68	16.76	1	8	18.54
663	XP_021453440.1	Oncorhynchus mykiss	ATP synthase subunit O, mitochondrial-like [Oncorhynchus mykiss]	16.68	16.76	1	9	56.52
664	XP_021457353.1	Oncorhynchus mykiss	alpha-aminoadipic semialdehyde dehydrogenase [Oncorhynchus mykiss]	16.67	16.78	1	10	17.96
665	XP_021445209.1	Oncorhynchus mykiss	laminin subunit gamma-1-like [Oncorhynchus mykiss]	16.62	16.72	1	8	6.148
666	XP_021466732.1	Oncorhynchus mykiss	obg-like ATPase 1 [Oncorhynchus mykiss]	16.62	16.71	2	7	19.77
667	XP_021438612.1	Oncorhynchus mykiss	phenylalanine--tRNA ligase beta subunit [Oncorhynchus mykiss]	16.58	16.7	1	11	15.96
668	XP_021474449.1	Oncorhynchus mykiss	matrin-3-like [Oncorhynchus mykiss]	16.55	16.73	1	10	11.1
669	XP_021463311.1	Oncorhynchus mykiss	importin-7-like [Oncorhynchus mykiss]	16.55	16.64	3	10	11.92
670	XP_021413546.1	Oncorhynchus mykiss	hemoglobin subunit beta-1-like [Oncorhynchus mykiss]	16.54	34.77	1	29	97.96
671	XP_021428304.1	Oncorhynchus mykiss	protein argonaute-2-like isoform X7 [Oncorhynchus mykiss]	16.49	16.61	14	8	13.21
672	XP_021458558.1	Oncorhynchus mykiss	voltage-dependent anion-selective channel protein 2-like [Oncorhynchus mykiss]	16.46	18.49	1	9	44.48
673	XP_021468967.1	Oncorhynchus mykiss	uroporphyrinogen decarboxylase-like [Oncorhynchus mykiss]	16.45	16.54	1	10	30.79
674	XP_021448727.1	Oncorhynchus mykiss	beta-galactoside-binding lectin-like [Oncorhynchus mykiss]	16.4	16.42	2	11	71.43
675	XP_021436872.1	Oncorhynchus mykiss	X-ray repair cross-complementing protein 5-like [Oncorhynchus mykiss]	16.34	16.44	2	12	25.78
676	XP_021446903.1	Oncorhynchus mykiss	peroxiredoxin-5, mitochondrial-like [Oncorhynchus mykiss]	16.32	16.41	1	10	51.58
677	NP_001154073.1	Oncorhynchus mykiss	actin-related protein 2/3 complex subunit 3 [Oncorhynchus mykiss]	16.31	16.36	1	10	45.51
678	XP_021477895.1	Oncorhynchus mykiss	ubiquitin-conjugating enzyme E2 L3-like isoform X1 [Oncorhynchus mykiss]	16.24	16.39	3	10	70.13
679	XP_021466957.1	Oncorhynchus mykiss	reticulon 4 isoform X1 [Oncorhynchus mykiss]	16.23	16.3	2	8	8.713
680	XP_021463985.1	Oncorhynchus mykiss	BTB/POZ domain-containing protein KCTD12-like [Oncorhynchus mykiss]	16.16	16.22	2	11	39.57
681	XP_021464215.1	Oncorhynchus mykiss	uncharacterized protein LOC110527331 isoform X7 [Oncorhynchus mykiss]	16.05	16.12	8	9	32.26
682	NP_001117663.1	Oncorhynchus mykiss	galectin like protein [Oncorhynchus mykiss]	16.03	35.38	1	23	51.03
683	XP_021457616.1	Oncorhynchus mykiss	peptidyl-prolyl cis-trans isomerase A-like [Oncorhynchus mykiss]	16.02	16.02	1	16	68.9
684	XP_021480508.1	Oncorhynchus mykiss	ras-related protein Rab-5C-like [Oncorhynchus mykiss]	16.01	16.01	2	10	60.27
685	XP_021413552.1	Oncorhynchus mykiss	hemoglobin subunit alpha [Oncorhynchus mykiss]	16	22.83	1	14	93.01
686	XP_021455946.1	Oncorhynchus mykiss	myristoylated alanine-rich C-kinase substrate-like [Oncorhynchus mykiss]	16	16	1	8	47.71
687	XP_021461823.1	Oncorhynchus mykiss	adenosine kinase-like isoform X2 [Oncorhynchus mykiss]	15.99	16.1	2	8	26.88
688	XP_021472773.1	Oncorhynchus mykiss	RNA-binding protein 4B-like [Oncorhynchus mykiss]	15.97	16.2	1	10	31.83
689	XP_021468782.1	Oncorhynchus mykiss	eukaryotic translation initiation factor 4 gamma 1-like isoform X2 [Oncorhynchus mykiss]	15.97	16.15	8	8	4.462
690	XP_021431969.1	Oncorhynchus mykiss	proteasome subunit beta type-1-B [Oncorhynchus mykiss]	15.97	16.01	1	9	40.08
691	XP_021439037.1	Oncorhynchus mykiss	60S ribosomal protein L26 [Oncorhynchus mykiss]	15.96	16	2	8	44.83
692	XP_021417874.1	Oncorhynchus mykiss	decorin isoform X2 [Oncorhynchus mykiss]	15.95	16.02	4	10	31.59
693	XP_021426217.1	Oncorhynchus mykiss	60S ribosomal protein L11 isoform X1 [Oncorhynchus mykiss]	15.94	16.05	3	10	57.22
694	XP_021458892.1	Oncorhynchus mykiss	60S ribosomal protein L28-like [Oncorhynchus mykiss]	15.94	16.01	1	13	45.99
695	XP_021445616.1	Oncorhynchus mykiss	profilin-2-like isoform X1 [Oncorhynchus mykiss]	15.92	15.96	1	9	58.99
696	XP_021444106.1	Oncorhynchus mykiss	integrin-linked protein kinase [Oncorhynchus mykiss]	15.87	16	2	8	19.47
697	XP_021420802.1	Oncorhynchus mykiss	uncharacterized protein LOC110491577 isoform X2 [Oncorhynchus mykiss]	15.85	16.07	2	8	18.13
698	XP_021451972.1	Oncorhynchus mykiss	1-phosphatidylinositol 4,5-bisphosphate phosphodiesterase gamma-2 [Oncorhynchus mykiss]	15.84	16.07	1	8	10.16
699	XP_021469604.1	Oncorhynchus mykiss	elongation factor 2-like [Oncorhynchus mykiss]	15.81	95.39	1	54	53.85
700	XP_021476068.1	Oncorhynchus mykiss	protein disulfide-isomerase A4 [Oncorhynchus mykiss]	15.75	38.84	1	20	35.85
701	XP_021428079.1	Oncorhynchus mykiss	60S ribosomal protein L14-like [Oncorhynchus mykiss]	15.75	15.85	2	8	51.45
702	XP_021434732.1	Oncorhynchus mykiss	lupus La protein [Oncorhynchus mykiss]	15.74	15.95	1	8	20.75
703	XP_021433882.1	Oncorhynchus mykiss	cystatin-B-like [Oncorhynchus mykiss]	15.74	15.79	2	8	77.78
704	XP_021480175.1	Oncorhynchus mykiss	6-phosphogluconolactonase isoform X2 [Oncorhynchus mykiss]	15.74	15.78	3	9	50.2
705	XP_021471657.1	Oncorhynchus mykiss	NSFL1 cofactor p47-like isoform X2 [Oncorhynchus mykiss]	15.73	15.84	2	8	24.26
706	XP_021443315.1	Oncorhynchus mykiss	proteasome subunit alpha type-6-like [Oncorhynchus mykiss]	15.72	21.85	2	13	48.78
707	XP_021431708.1	Oncorhynchus mykiss	vesicle-fusing ATPase [Oncorhynchus mykiss]	15.72	15.87	2	8	12.9
708	XP_021466459.1	Oncorhynchus mykiss	isoleucine--tRNA ligase, cytoplasmic [Oncorhynchus mykiss]	15.71	16.05	1	8	7.65
709	XP_021480678.1	Oncorhynchus mykiss	serine/threonine-protein kinase N1-like isoform X3 [Oncorhynchus mykiss]	15.71	15.86	3	8	10.43
710	XP_021421512.1	Oncorhynchus mykiss	E3 ubiquitin-protein ligase HUWE1 [Oncorhynchus mykiss]	15.7	16.29	2	7	2.247
711	XP_021436374.1	Oncorhynchus mykiss	ubiquitin-40S ribosomal protein S27a-like [Oncorhynchus mykiss]	15.68	15.75	3	11	51.92
712	XP_021464360.1	Oncorhynchus mykiss	grancalcin-like [Oncorhynchus mykiss]	15.65	15.79	1	8	36.23
713	NP_001117949.1	Oncorhynchus mykiss	14-3-3A2 protein [Oncorhynchus mykiss]	15.64	19.92	2	10	38.62
714	XP_021473059.1	Oncorhynchus mykiss	beta-glucuronidase-like [Oncorhynchus mykiss]	15.57	15.71	1	8	14.62
715	XP_021425759.1	Oncorhynchus mykiss	bcl-2-like protein 2 [Oncorhynchus mykiss]	15.56	15.63	1	7	43.59
716	XP_021468128.1	Oncorhynchus mykiss	pre-mRNA-processing factor 39-like [Oncorhynchus mykiss]	15.55	15.7	1	8	10.47
717	XP_021481332.1	Oncorhynchus mykiss	eukaryotic peptide chain release factor GTP-binding subunit ERF3A-like [Oncorhynchus mykiss]	15.52	15.66	3	8	14.68
718	NP_001158559.1	Oncorhynchus mykiss	eukaryotic translation initiation factor 3 subunit H [Oncorhynchus mykiss]	15.51	15.62	1	10	30.81
719	XP_021439806.1	Oncorhynchus mykiss	peptidyl-prolyl cis-trans isomerase D-like [Oncorhynchus mykiss]	15.5	15.62	1	8	23.45
720	XP_021476235.1	Oncorhynchus mykiss	ras suppressor protein 1 isoform X2 [Oncorhynchus mykiss]	15.45	15.62	2	12	48.01
721	XP_021432283.1	Oncorhynchus mykiss	annexin A4-like [Oncorhynchus mykiss]	15.41	39.01	1	22	34.33
722	XP_021427942.1	Oncorhynchus mykiss	nuclear migration protein nudC-like [Oncorhynchus mykiss]	15.41	15.65	1	10	31.38
723	XP_021427096.1	Oncorhynchus mykiss	septin-10-like isoform X3 [Oncorhynchus mykiss]	15.39	20.43	8	13	29.91
724	XP_021429058.1	Oncorhynchus mykiss	hydroxyacyl-coenzyme A dehydrogenase, mitochondrial [Oncorhynchus mykiss]	15.37	15.54	2	10	42.72
725	XP_021430626.1	Oncorhynchus mykiss	ribose-5-phosphate isomerase-like [Oncorhynchus mykiss]	15.36	15.48	2	8	35.92
726	XP_021440681.1	Oncorhynchus mykiss	creatine kinase, testis isozyme-like [Oncorhynchus mykiss]	15.35	23.55	1	16	43.57
727	XP_021462360.1	Oncorhynchus mykiss	ras-related protein Rab-14-like [Oncorhynchus mykiss]	15.35	17.59	2	9	50.7
728	XP_021429342.1	Oncorhynchus mykiss	plasma protease C1 inhibitor-like [Oncorhynchus mykiss]	15.34	15.44	2	7	14.57
729	XP_021438856.1	Oncorhynchus mykiss	dedicator of cytokinesis protein 2-like [Oncorhynchus mykiss]	15.33	15.65	1	7	11.59
730	NP_001153970.1	Oncorhynchus mykiss	succinate-CoA ligase GDP-forming alpha subunit [Oncorhynchus mykiss]	15.32	15.4	1	9	36.11
731	XP_021432773.1	Oncorhynchus mykiss	40S ribosomal protein S16 [Oncorhynchus mykiss]	15.28	15.31	3	11	55.48
732	XP_021475059.1	Oncorhynchus mykiss	NAD(P)(+)--arginine ADP-ribosyltransferase 2-like [Oncorhynchus mykiss]	15.26	15.43	1	8	32.74
733	XP_021418468.1	Oncorhynchus mykiss	annexin A13-like [Oncorhynchus mykiss]	15.23	15.38	1	10	27.85
734	XP_021417880.1	Oncorhynchus mykiss	eukaryotic translation initiation factor 5A-1 isoform X3 [Oncorhynchus mykiss]	15.23	15.29	4	8	62.8
735	XP_021460776.1	Oncorhynchus mykiss	14-3-3 protein beta/alpha-A-like [Oncorhynchus mykiss]	15.21	29.83	1	16	64.4
736	XP_021422462.1	Oncorhynchus mykiss	glutamine--tRNA ligase [Oncorhynchus mykiss]	15.19	15.4	1	8	11.14
737	XP_021425164.1	Oncorhynchus mykiss	alkaline phosphatase-like [Oncorhynchus mykiss]	15.17	15.21	3	10	25.1
738	NP_001117779.1	Oncorhynchus mykiss	proteasome subunit N3 [Oncorhynchus mykiss]	15.17	15.2	1	10	44.92
739	XP_021464557.1	Oncorhynchus mykiss	basic leucine zipper and W2 domain-containing protein 1-A isoform X1 [Oncorhynchus mykiss]	15.15	15.44	3	9	20.05
740	XP_021473436.1	Oncorhynchus mykiss	F-box only protein 50 [Oncorhynchus mykiss]	15.15	15.27	1	8	51.05
741	XP_021474197.1	Oncorhynchus mykiss	nucleophosmin-like [Oncorhynchus mykiss]	15.15	15.21	1	9	30.1
742	XP_021435163.1	Oncorhynchus mykiss	S-formylglutathione hydrolase [Oncorhynchus mykiss]	15.1	15.17	1	8	37.23
743	XP_021424261.1	Oncorhynchus mykiss	protein-glutamine gamma-glutamyltransferase 2-like [Oncorhynchus mykiss]	15.09	48.22	1	26	43.45
744	NP_001117942.1	Oncorhynchus mykiss	14-3-3C1 protein [Oncorhynchus mykiss]	15.09	25.35	3	13	57.14
745	XP_021437987.1	Oncorhynchus mykiss	alpha-2-macroglobulin-like [Oncorhynchus mykiss]	15.04	17.23	1	9	6.971
746	NP_001118157.1	Oncorhynchus mykiss	cystathionine gamma-lyase inhibitor [Oncorhynchus mykiss]	15.03	15.11	1	8	23.95
747	XP_021422578.1	Oncorhynchus mykiss	pre-mRNA-processing factor 6 [Oncorhynchus mykiss]	15.02	15.41	1	7	7.753
748	XP_021471098.1	Oncorhynchus mykiss	60S ribosomal protein L34 [Oncorhynchus mykiss]	15.01	15.14	2	8	45.3
749	XP_021467246.1	Oncorhynchus mykiss	ezrin-like [Oncorhynchus mykiss]	15	23.77	3	13	20.74
750	XP_021464993.1	Oncorhynchus mykiss	TAR DNA-binding protein 43-like [Oncorhynchus mykiss]	14.99	15.13	2	10	30.86
751	XP_021431637.1	Oncorhynchus mykiss	AMP deaminase 3-like isoform X1 [Oncorhynchus mykiss]	14.98	15.12	6	8	12.1
752	XP_021475102.1	Oncorhynchus mykiss	SWI/SNF-related matrix-associated actin-dependent regulator of chromatin subfamily A member 5-like [Oncorhynchus mykiss]	14.94	15.19	2	8	7.946
753	XP_021416832.1	Oncorhynchus mykiss	atlastin-3-like isoform X2 [Oncorhynchus mykiss]	14.91	31.46	2	23	24.09
754	XP_021458139.1	Oncorhynchus mykiss	adenylate kinase isoenzyme 1-like [Oncorhynchus mykiss]	14.88	15.02	2	8	44.33
755	XP_021449631.1	Oncorhynchus mykiss	cathepsin S [Oncorhynchus mykiss]	14.87	14.9	1	9	29.82
756	XP_021432536.1	Oncorhynchus mykiss	isocitrate dehydrogenase [NAD] subunit alpha, mitochondrial isoform X2 [Oncorhynchus mykiss]	14.86	14.99	2	8	19.89
757	XP_021455716.1	Oncorhynchus mykiss	26S proteasome non-ATPase regulatory subunit 7-like [Oncorhynchus mykiss]	14.84	14.88	2	8	33.64
758	XP_021415159.1	Oncorhynchus mykiss	uncharacterized protein LOC110487583 isoform X1 [Oncorhynchus mykiss]	14.83	14.92	1	9	22.34
759	XP_021420967.1	Oncorhynchus mykiss	synaptic vesicle membrane protein VAT-1 homolog [Oncorhynchus mykiss]	14.82	18.6	1	10	23.94
760	XP_021413219.1	Oncorhynchus mykiss	collagen alpha-1(I) chain-like [Oncorhynchus mykiss]	14.8	14.95	2	8	7.522
761	XP_021425812.1	Oncorhynchus mykiss	nuclear pore complex protein Nup93 isoform X3 [Oncorhynchus mykiss]	14.79	15.13	6	7	8.78
762	XP_021474968.1	Oncorhynchus mykiss	lectin-like [Oncorhynchus mykiss]	14.79	14.86	2	8	44.32
763	XP_021426813.1	Oncorhynchus mykiss	electron transfer flavoprotein subunit alpha, mitochondrial-like [Oncorhynchus mykiss]	14.76	14.83	1	8	31.83
764	XP_021424915.1	Oncorhynchus mykiss	histone H1x [Oncorhynchus mykiss]	14.74	14.81	1	8	33.51
765	NP_001153967.1	Oncorhynchus mykiss	C type lectin receptor B [Oncorhynchus mykiss]	14.74	14.77	1	8	28.33
766	XP_021467903.1	Oncorhynchus mykiss	guanylate-binding protein 1-like [Oncorhynchus mykiss]	14.7	14.79	1	7	15.84
767	XP_021469696.1	Oncorhynchus mykiss	eukaryotic translation initiation factor 3 subunit F-like [Oncorhynchus mykiss]	14.67	14.7	1	8	31.14
768	XP_021461954.1	Oncorhynchus mykiss	putative aminopeptidase W07G4.4 [Oncorhynchus mykiss]	14.65	48.67	1	26	55.2
769	XP_021445892.1	Oncorhynchus mykiss	high mobility group-T protein isoform X1 [Oncorhynchus mykiss]	14.64	14.7	3	9	25.43
770	NP_001154920.1	Oncorhynchus mykiss	apolipoprotein A-II precursor [Oncorhynchus mykiss]	14.6	14.62	1	8	66.43
771	XP_021418552.1	Oncorhynchus mykiss	poly(U)-binding-splicing factor PUF60-like isoform X4 [Oncorhynchus mykiss]	14.58	14.76	9	7	14.39
772	NP_001158587.1	Oncorhynchus mykiss	Proteasome subunit beta type 2 [Oncorhynchus mykiss]	14.58	14.6	1	10	58
773	XP_021462009.1	Oncorhynchus mykiss	hexokinase-2-like [Oncorhynchus mykiss]	14.57	24.47	1	11	15
774	XP_021435466.1	Oncorhynchus mykiss	RNA-binding protein 45-like [Oncorhynchus mykiss]	14.56	14.8	1	10	22.1
775	XP_021437325.1	Oncorhynchus mykiss	EH domain-containing protein 2 isoform X3 [Oncorhynchus mykiss]	14.55	16.15	3	8	18.78
776	XP_021453935.1	Oncorhynchus mykiss	double-stranded RNA-specific adenosine deaminase-like [Oncorhynchus mykiss]	14.55	14.86	1	11	7.985
777	XP_021413679.1	Oncorhynchus mykiss	hsc70-interacting protein-like isoform X3 [Oncorhynchus mykiss]	14.54	14.75	4	8	24.41
778	XP_021456575.1	Oncorhynchus mykiss	40S ribosomal protein S17 isoform X1 [Oncorhynchus mykiss]	14.53	15.06	3	8	37.77
779	XP_021479809.1	Oncorhynchus mykiss	heat shock 70 kDa protein 4-like [Oncorhynchus mykiss]	14.52	46.64	1	26	34.56
780	XP_021426893.1	Oncorhynchus mykiss	retinol dehydrogenase 7-like [Oncorhynchus mykiss]	14.52	14.63	1	7	24.45
781	XP_021465258.1	Oncorhynchus mykiss	actin-related protein 2/3 complex subunit 4-like isoform X1 [Oncorhynchus mykiss]	14.52	14.54	2	8	47.03
782	XP_021471061.1	Oncorhynchus mykiss	fibroleukin [Oncorhynchus mykiss]	14.5	14.59	1	8	14.81
783	XP_021474489.1	Oncorhynchus mykiss	complement factor B-like [Oncorhynchus mykiss]	14.46	14.7	1	7	9.974
784	XP_021476196.1	Oncorhynchus mykiss	polypyrimidine tract-binding protein 2-like isoform X2 [Oncorhynchus mykiss]	14.44	14.58	2	7	19.23
785	XP_021470601.1	Oncorhynchus mykiss	GMP reductase 2-like [Oncorhynchus mykiss]	14.41	14.58	2	7	25.29
786	XP_021481171.1	Oncorhynchus mykiss	ras-related C3 botulinum toxin substrate 2 isoform X1 [Oncorhynchus mykiss]	14.39	16.53	3	9	43.75
787	XP_021458202.1	Oncorhynchus mykiss	erythrocyte band 7 integral membrane protein-like [Oncorhynchus mykiss]	14.39	14.49	1	9	32.52
788	XP_021466262.1	Oncorhynchus mykiss	calcium/calmodulin-dependent protein kinase type II subunit gamma isoform X2 [Oncorhynchus mykiss]	14.35	20.62	6	11	24.55
789	XP_021433561.1	Oncorhynchus mykiss	apoptotic chromatin condensation inducer in the nucleus-like [Oncorhynchus mykiss]	14.35	14.48	1	7	5.051
790	XP_021437608.1	Oncorhynchus mykiss	coatomer subunit delta-like [Oncorhynchus mykiss]	14.34	14.51	2	8	17.97
791	XP_021443540.1	Oncorhynchus mykiss	lissencephaly-1 homolog A-like [Oncorhynchus mykiss]	14.34	14.46	4	8	23.66
792	XP_021446056.1	Oncorhynchus mykiss	protein SET-like [Oncorhynchus mykiss]	14.34	14.36	4	8	34.33
793	XP_021474091.1	Oncorhynchus mykiss	non-POU domain-containing octamer-binding protein-like isoform X2 [Oncorhynchus mykiss]	14.32	14.44	2	8	18.61
794	XP_021450362.1	Oncorhynchus mykiss	glycerol-3-phosphate dehydrogenase, mitochondrial-like [Oncorhynchus mykiss]	14.3	14.49	1	8	24.81
795	XP_021453640.1	Oncorhynchus mykiss	60S ribosomal protein L8 [Oncorhynchus mykiss]	14.3	14.47	1	8	42.02
796	XP_021470432.1	Oncorhynchus mykiss	protein NDRG2-like [Oncorhynchus mykiss]	14.3	14.36	1	8	29.35
797	XP_021477113.1	Oncorhynchus mykiss	26S proteasome non-ATPase regulatory subunit 4-like isoform X2 [Oncorhynchus mykiss]	14.26	14.39	4	9	28.12
798	XP_021479303.1	Oncorhynchus mykiss	hexokinase-2-like [Oncorhynchus mykiss]	14.25	17.95	1	10	23.94
799	XP_021474939.1	Oncorhynchus mykiss	acid ceramidase-like [Oncorhynchus mykiss]	14.25	14.32	1	7	20.72
800	XP_021460373.1	Oncorhynchus mykiss	complement factor H-related protein 1-like isoform X2 [Oncorhynchus mykiss]	14.24	14.34	2	8	19.18
801	XP_021442596.1	Oncorhynchus mykiss	40S ribosomal protein S25 isoform X1 [Oncorhynchus mykiss]	14.24	14.3	3	9	45.64
802	XP_021423468.1	Oncorhynchus mykiss	40S ribosomal protein S15a [Oncorhynchus mykiss]	14.23	14.25	2	9	59.23
803	XP_021416927.1	Oncorhynchus mykiss	FACT complex subunit SSRP1-like [Oncorhynchus mykiss]	14.21	14.34	1	9	13.74
804	XP_021445410.1	Oncorhynchus mykiss	actin-related protein 2/3 complex subunit 5-like [Oncorhynchus mykiss]	14.2	14.21	1	9	45.33
805	XP_021458454.1	Oncorhynchus mykiss	nuclear pore complex protein Nup155 [Oncorhynchus mykiss]	14.19	14.37	1	7	6.183
806	XP_021416693.1	Oncorhynchus mykiss	eukaryotic peptide chain release factor subunit 1-like [Oncorhynchus mykiss]	14.19	14.24	2	7	20.32
807	XP_021472632.1	Oncorhynchus mykiss	ATP synthase F(0) complex subunit B1, mitochondrial-like [Oncorhynchus mykiss]	14.18	14.25	1	10	36.25
808	XP_021462965.1	Oncorhynchus mykiss	PDZ and LIM domain protein 1-like [Oncorhynchus mykiss]	14.17	14.29	1	9	32.58
809	XP_021481187.1	Oncorhynchus mykiss	60S ribosomal protein L27 [Oncorhynchus mykiss]	14.15	14.19	2	7	48.53
810	XP_021426940.1	Oncorhynchus mykiss	ribose-phosphate pyrophosphokinase 2-like [Oncorhynchus mykiss]	14.13	14.26	2	7	28.62
811	XP_021422053.1	Oncorhynchus mykiss	dolichyl-diphosphooligosaccharide--protein glycosyltransferase 48 kDa subunit-like [Oncorhynchus mykiss]	14.12	14.13	1	8	23.74
812	XP_021470511.1	Oncorhynchus mykiss	protein transport protein Sec31A-like [Oncorhynchus mykiss]	14.08	14.22	1	7	7.771
813	XP_021429397.1	Oncorhynchus mykiss	cathepsin B-like [Oncorhynchus mykiss]	14.08	14.09	1	7	28.48
814	XP_021432764.1	Oncorhynchus mykiss	hematopoietic lineage cell-specific protein-like isoform X2 [Oncorhynchus mykiss]	14.07	14.23	4	9	21.94
815	XP_021434288.1	Oncorhynchus mykiss	ubiquitin carboxyl-terminal hydrolase isozyme L3 [Oncorhynchus mykiss]	14.07	14.16	1	7	33.48
816	XP_021468771.1	Oncorhynchus mykiss	ras-related protein Rab-2A-like [Oncorhynchus mykiss]	14.07	14.07	2	9	43.4
817	XP_021453081.1	Oncorhynchus mykiss	10 kDa heat shock protein, mitochondrial isoform X2 [Oncorhynchus mykiss]	14.06	14.06	1	7	66.67
818	XP_021433543.1	Oncorhynchus mykiss	thioredoxin [Oncorhynchus mykiss]	14.03	14.03	1	7	86.11
819	XP_021416365.1	Oncorhynchus mykiss	chloride intracellular channel protein 1-like [Oncorhynchus mykiss]	14.02	14.57	1	8	35.95
820	XP_021438887.1	Oncorhynchus mykiss	SH3 domain-binding glutamic acid-rich-like protein [Oncorhynchus mykiss]	14.02	14.06	1	8	63.48
821	XP_021478491.1	Oncorhynchus mykiss	splicing factor U2AF 65 kDa subunit isoform X6 [Oncorhynchus mykiss]	14.02	14.02	9	7	20.99
822	NP_001117976.1	Oncorhynchus mykiss	neutrophil cytosolic factor 2 [Oncorhynchus mykiss]	14.01	32.54	1	17	33.73
823	XP_021428484.1	Oncorhynchus mykiss	60S ribosomal protein L30 [Oncorhynchus mykiss]	14.01	14.01	2	7	66.38
824	NP_001118196.1	Oncorhynchus mykiss	keratin, type I cytoskeletal 18 [Oncorhynchus mykiss]	14	95.35	1	67	83.56
825	XP_021470180.1	Oncorhynchus mykiss	transketolase-like [Oncorhynchus mykiss]	14	57.88	1	32	70.45
826	XP_021427662.1	Oncorhynchus mykiss	tubulin beta chain [Oncorhynchus mykiss]	14	56.02	2	40	74.32
827	NP_001118022.1	Oncorhynchus mykiss	alpha-globin I [Oncorhynchus mykiss]	14	38	1	34	95.8
828	XP_021470211.1	Oncorhynchus mykiss	acidic leucine-rich nuclear phosphoprotein 32 family member B-like [Oncorhynchus mykiss]	14	22.49	1	12	30.8
829	XP_021478105.1	Oncorhynchus mykiss	dolichyl-diphosphooligosaccharide--protein glycosyltransferase subunit STT3A isoform X2 [Oncorhynchus mykiss]	14	14.04	3	7	9.787
830	XP_021428377.1	Oncorhynchus mykiss	proteasome subunit alpha type-2 [Oncorhynchus mykiss]	14	14	2	8	47.86
831	XP_021416243.1	Oncorhynchus mykiss	proteasome subunit beta type-8-like [Oncorhynchus mykiss]	14	14	1	8	38.2
832	NP_001158577.1	Oncorhynchus mykiss	Fatty acid-binding protein, heart [Oncorhynchus mykiss]	14	14	1	8	54.81
833	XP_021451323.1	Oncorhynchus mykiss	microfibril-associated glycoprotein 4-like [Oncorhynchus mykiss]	13.91	14.07	1	8	36.13
834	XP_021432885.1	Oncorhynchus mykiss	V-type proton ATPase subunit E 1-like [Oncorhynchus mykiss]	13.9	14.08	2	7	34.51
835	XP_021433399.1	Oncorhynchus mykiss	dynactin subunit 1-like isoform X5 [Oncorhynchus mykiss]	13.88	14.25	7	8	7.735
836	XP_021412678.1	Oncorhynchus mykiss	neuronal-specific septin-3-like isoform X2 [Oncorhynchus mykiss]	13.88	14.08	6	7	12.84
837	XP_021481045.1	Oncorhynchus mykiss	growth factor receptor-bound protein 2 isoform X1 [Oncorhynchus mykiss]	13.82	14	4	8	36.41
838	XP_021422918.1	Oncorhynchus mykiss	peptidyl-prolyl cis-trans isomerase FKBP1A-like [Oncorhynchus mykiss]	13.82	13.85	2	10	83.33
839	XP_021451813.1	Oncorhynchus mykiss	tropomodulin-3-like [Oncorhynchus mykiss]	13.81	13.98	1	9	30.84
840	XP_021480867.1	Oncorhynchus mykiss	60S ribosomal protein L23 [Oncorhynchus mykiss]	13.76	13.83	2	8	51.43
841	XP_021421075.1	Oncorhynchus mykiss	LIM and SH3 domain protein 1-like [Oncorhynchus mykiss]	13.75	16.22	1	9	35.74
842	XP_021429048.1	Oncorhynchus mykiss	bifunctional 3'-phosphoadenosine 5'-phosphosulfate synthase 1 [Oncorhynchus mykiss]	13.74	14.16	1	7	11.34
843	XP_021470946.1	Oncorhynchus mykiss	DNA-directed RNA polymerase II subunit RPB1 [Oncorhynchus mykiss]	13.73	14.26	2	7	6.384
844	XP_021417482.1	Oncorhynchus mykiss	transforming growth factor-beta-induced protein ig-h3-like [Oncorhynchus mykiss]	13.73	13.9	1	7	14.35
845	XP_021432739.1	Oncorhynchus mykiss	myotrophin-like [Oncorhynchus mykiss]	13.72	13.88	2	10	75.21
846	NP_001153993.1	Oncorhynchus mykiss	Ferritin, heavy subunit [Oncorhynchus mykiss]	13.69	16.1	1	11	57.95
847	XP_021480047.1	Oncorhynchus mykiss	apolipoprotein A-IV-like [Oncorhynchus mykiss]	13.68	13.96	2	8	37.65
848	XP_021442121.1	Oncorhynchus mykiss	60S acidic ribosomal protein P2-like [Oncorhynchus mykiss]	13.66	13.72	2	8	77.19
849	XP_021466891.1	Oncorhynchus mykiss	precerebellin-like protein isoform X1 [Oncorhynchus mykiss]	13.64	13.7	2	10	51.46
850	XP_021411950.1	Oncorhynchus mykiss	uncharacterized protein LOC110485215 [Oncorhynchus mykiss]	13.59	13.75	1	8	9.762
851	XP_021415666.1	Oncorhynchus mykiss	engulfment and cell motility protein 1-like [Oncorhynchus mykiss]	13.58	13.93	2	7	12.12
852	XP_021437213.1	Oncorhynchus mykiss	dipeptidyl peptidase 1-like [Oncorhynchus mykiss]	13.57	13.67	3	9	18.38
853	XP_021481166.1	Oncorhynchus mykiss	growth factor receptor-bound protein 2-like [Oncorhynchus mykiss]	13.54	13.84	2	9	33.91
854	XP_021449591.1	Oncorhynchus mykiss	coatomer subunit gamma-2-like, partial [Oncorhynchus mykiss]	13.53	13.69	1	8	30.52
855	XP_021445837.1	Oncorhynchus mykiss	V-type proton ATPase subunit H-like [Oncorhynchus mykiss]	13.51	13.66	2	8	17.6
856	XP_021458675.1	Oncorhynchus mykiss	heterogeneous nuclear ribonucleoprotein K-like isoform X6 [Oncorhynchus mykiss]	13.5	20.31	6	11	31.25
857	XP_021446831.1	Oncorhynchus mykiss	H/ACA ribonucleoprotein complex subunit 4 [Oncorhynchus mykiss]	13.49	13.7	2	10	20.24
858	XP_021415040.1	Oncorhynchus mykiss	elongation factor Tu, mitochondrial-like [Oncorhynchus mykiss]	13.49	13.68	2	7	19.17
859	XP_021478655.1	Oncorhynchus mykiss	PDZ and LIM domain protein 5-like isoform X6 [Oncorhynchus mykiss]	13.48	13.78	6	7	17.44
860	XP_021449516.1	Oncorhynchus mykiss	ubiquitin-like modifier-activating enzyme 1, partial [Oncorhynchus mykiss]	13.39	29.73	1	14	28.9
861	XP_021481190.1	Oncorhynchus mykiss	interferon-induced 35 kDa protein homolog [Oncorhynchus mykiss]	13.39	13.61	1	8	22.87
862	XP_021428141.1	Oncorhynchus mykiss	biotinidase-like [Oncorhynchus mykiss]	13.39	13.53	1	7	18.06
863	NP_001117801.1	Oncorhynchus mykiss	superoxide dismutase [Cu-Zn] [Oncorhynchus mykiss]	13.39	13.43	1	8	53.25
864	XP_021464063.1	Oncorhynchus mykiss	bifunctional purine biosynthesis protein PURH-like [Oncorhynchus mykiss]	13.37	13.79	1	8	14.21
865	XP_021422173.1	Oncorhynchus mykiss	protein RCC2 homolog [Oncorhynchus mykiss]	13.37	13.55	4	7	17.34
866	XP_021428092.1	Oncorhynchus mykiss	digestive cysteine proteinase 1 [Oncorhynchus mykiss]	13.37	13.47	1	7	20.87
867	XP_021468537.1	Oncorhynchus mykiss	UMP-CMP kinase [Oncorhynchus mykiss]	13.37	13.42	1	9	43.38
868	XP_021453260.1	Oncorhynchus mykiss	plastin-2 [Oncorhynchus mykiss]	13.36	104.05	1	57	86.26
869	XP_021476558.1	Oncorhynchus mykiss	endoplasmic reticulum resident protein 44-like [Oncorhynchus mykiss]	13.35	13.53	2	7	18.43
870	XP_021436034.1	Oncorhynchus mykiss	glutamate dehydrogenase, mitochondrial isoform X1 [Oncorhynchus mykiss]	13.34	44.34	2	27	42.65
871	XP_021415459.1	Oncorhynchus mykiss	antigen peptide transporter 1-like [Oncorhynchus mykiss]	13.27	13.46	1	8	14.34
872	XP_021412850.1	Oncorhynchus mykiss	protein disulfide-isomerase-like [Oncorhynchus mykiss]	13.2	50.09	1	30	52.54
873	NP_001158680.1	Oncorhynchus mykiss	Inorganic pyrophosphatase [Oncorhynchus mykiss]	13.19	13.48	1	10	36.08
874	XP_021428073.1	Oncorhynchus mykiss	tRNA (cytosine(34)-C(5))-methyltransferase-like isoform X2 [Oncorhynchus mykiss]	13.18	13.3	2	8	12.98
875	XP_021467816.1	Oncorhynchus mykiss	alpha-N-acetylgalactosaminidase-like [Oncorhynchus mykiss]	13.17	13.3	1	8	17.97
876	XP_021439103.1	Oncorhynchus mykiss	pre-mRNA-processing factor 39-like isoform X1 [Oncorhynchus mykiss]	13.16	13.57	2	8	14.15
877	XP_021418370.1	Oncorhynchus mykiss	microtubule-associated protein 4-like [Oncorhynchus mykiss]	13.14	13.53	1	9	22.53
878	XP_021435958.1	Oncorhynchus mykiss	testin-like [Oncorhynchus mykiss]	13.14	13.2	2	7	15.06
879	XP_021438648.1	Oncorhynchus mykiss	LECT2 neutrophil chemotactic factor isoform X1 [Oncorhynchus mykiss]	13.06	13.27	2	7	57.35
880	XP_021425090.1	Oncorhynchus mykiss	H-2 class II histocompatibility antigen, E-S beta chain [Oncorhynchus mykiss]	13.03	13.14	1	8	47.37
881	XP_021477391.1	Oncorhynchus mykiss	polyubiquitin-like [Oncorhynchus mykiss]	13	13.14	5	7	60.26
882	XP_021475818.1	Oncorhynchus mykiss	catenin beta-1 isoform X3 [Oncorhynchus mykiss]	12.98	14.79	3	8	12.33
883	XP_021479909.1	Oncorhynchus mykiss	heterogeneous nuclear ribonucleoprotein A/B-like isoform X5 [Oncorhynchus mykiss]	12.93	12.97	10	7	21.36
884	XP_021465648.1	Oncorhynchus mykiss	protein transport protein Sec61 subunit alpha-like [Oncorhynchus mykiss]	12.92	13.27	5	8	16.6
885	XP_021441984.1	Oncorhynchus mykiss	lysosomal protective protein-like [Oncorhynchus mykiss]	12.9	12.94	1	8	24.41
886	XP_021441110.1	Oncorhynchus mykiss	glycogen phosphorylase, liver form-like [Oncorhynchus mykiss]	12.88	62.86	1	35	42.56
887	XP_021474579.1	Oncorhynchus mykiss	40S ribosomal protein S14 [Oncorhynchus mykiss]	12.85	12.89	2	8	40.4
888	XP_021469512.1	Oncorhynchus mykiss	protein-glutamine gamma-glutamyltransferase K-like [Oncorhynchus mykiss]	12.84	13.04	2	6	10.78
889	XP_021450569.1	Oncorhynchus mykiss	collagen alpha-2(VI) chain-like, partial [Oncorhynchus mykiss]	12.83	29.21	1	16	39.06
890	NP_001154148.1	Oncorhynchus mykiss	epididymal secretory protein E1 precursor [Oncorhynchus mykiss]	12.83	12.91	1	7	51.33
891	XP_021442461.1	Oncorhynchus mykiss	U2 small nuclear ribonucleoprotein A'-like [Oncorhynchus mykiss]	12.82	12.95	2	7	25.53
892	XP_021440309.1	Oncorhynchus mykiss	histone deacetylase 1-like [Oncorhynchus mykiss]	12.8	12.9	2	7	19.72
893	XP_021479016.1	Oncorhynchus mykiss	glyceraldehyde-3-phosphate dehydrogenase [Oncorhynchus mykiss]	12.75	14.32	2	9	32.34
894	XP_021439703.1	Oncorhynchus mykiss	nuclear cap-binding protein subunit 1-like isoform X2 [Oncorhynchus mykiss]	12.75	12.94	4	7	9.811
895	XP_021471493.1	Oncorhynchus mykiss	nuclease-sensitive element-binding protein 1-like isoform X2 [Oncorhynchus mykiss]	12.75	12.78	2	8	22.63
896	XP_021462454.1	Oncorhynchus mykiss	sorting nexin-2 [Oncorhynchus mykiss]	12.73	15.31	1	8	18.06
897	XP_021457427.1	Oncorhynchus mykiss	60S ribosomal protein L12 isoform X2 [Oncorhynchus mykiss]	12.73	12.8	2	9	65.56
898	XP_021439563.1	Oncorhynchus mykiss	ADP/ATP translocase 2-like [Oncorhynchus mykiss]	12.72	34.22	2	18	65.99
899	XP_021474914.1	Oncorhynchus mykiss	T-cell ecto-ADP-ribosyltransferase 2-like [Oncorhynchus mykiss]	12.66	12.79	3	8	25.08
900	XP_021429237.1	Oncorhynchus mykiss	PDZ and LIM domain protein 3-like [Oncorhynchus mykiss]	12.65	12.75	1	8	26.03
901	XP_021424881.1	Oncorhynchus mykiss	uncharacterized protein LOC110494266 [Oncorhynchus mykiss]	12.6	12.62	1	6	34.48
902	XP_021421004.1	Oncorhynchus mykiss	polymerase I and transcript release factor [Oncorhynchus mykiss]	12.59	12.78	1	8	19.13
903	XP_021466975.1	Oncorhynchus mykiss	DNA replication licensing factor MCM3-like [Oncorhynchus mykiss]	12.59	12.65	1	8	13.67
904	XP_021446877.1	Oncorhynchus mykiss	peptidyl-prolyl cis-trans isomerase FKBP2-like [Oncorhynchus mykiss]	12.58	12.63	2	7	54.01
905	XP_021423727.1	Oncorhynchus mykiss	THO complex subunit 4-like [Oncorhynchus mykiss]	12.56	12.61	2	7	27.47
906	XP_021460227.1	Oncorhynchus mykiss	protein mago nashi homolog [Oncorhynchus mykiss]	12.47	12.54	2	7	53.06
907	XP_021427100.1	Oncorhynchus mykiss	pro-cathepsin H-like [Oncorhynchus mykiss]	12.46	12.5	1	7	20.12
908	XP_021445629.1	Oncorhynchus mykiss	complement factor H-like isoform X5 [Oncorhynchus mykiss]	12.45	12.53	5	6	15.1
909	XP_021443343.1	Oncorhynchus mykiss	alpha-actinin-4 isoform X2 [Oncorhynchus mykiss]	12.42	114.31	1	72	70.33
910	XP_021440108.1	Oncorhynchus mykiss	60S ribosomal protein L13a-like [Oncorhynchus mykiss]	12.42	12.48	1	6	21.9
911	XP_021443423.1	Oncorhynchus mykiss	acidic leucine-rich nuclear phosphoprotein 32 family member E-like [Oncorhynchus mykiss]	12.4	12.44	1	8	31.89
912	XP_021470881.1	Oncorhynchus mykiss	phospholipase A-2-activating protein-like [Oncorhynchus mykiss]	12.34	12.44	1	6	9.512
913	XP_021472934.1	Oncorhynchus mykiss	clathrin light chain A-like, partial [Oncorhynchus mykiss]	12.33	12.5	3	7	22.41
914	XP_021464283.1	Oncorhynchus mykiss	WW domain-binding protein 4-like [Oncorhynchus mykiss]	12.31	12.35	1	7	23.27
915	XP_021474722.1	Oncorhynchus mykiss	long-chain-fatty-acid--CoA ligase 1-like [Oncorhynchus mykiss]	12.28	12.52	1	8	11.19
916	XP_021441713.1	Oncorhynchus mykiss	sorbitol dehydrogenase-like isoform X1 [Oncorhynchus mykiss]	12.22	12.33	2	5	17.51
917	XP_021476092.1	Oncorhynchus mykiss	collagen alpha-6(VI) chain-like [Oncorhynchus mykiss]	12.19	12.4	1	6	2.498
918	XP_021470046.1	Oncorhynchus mykiss	60S ribosomal protein L32 isoform X1 [Oncorhynchus mykiss]	12.19	12.24	4	9	46.67
919	XP_021437086.1	Oncorhynchus mykiss	collagen alpha-1(I) chain-like [Oncorhynchus mykiss]	12.17	12.18	1	8	5.117
920	XP_021439434.1	Oncorhynchus mykiss	aspartyl aminopeptidase isoform X3 [Oncorhynchus mykiss]	12.09	12.09	3	8	17.26
921	XP_021443228.1	Oncorhynchus mykiss	tapasin-related protein-like isoform X2 [Oncorhynchus mykiss]	12.06	12.2	2	7	26.87
922	XP_021455166.1	Oncorhynchus mykiss	ubiquitin carboxyl-terminal hydrolase isozyme L5-like isoform X2 [Oncorhynchus mykiss]	12.06	12.13	2	7	23.29
923	XP_021474414.1	Oncorhynchus mykiss	ribosomal protein S6 kinase alpha-3-like isoform X2 [Oncorhynchus mykiss]	12.05	12.21	2	8	9.796
924	XP_021476062.1	Oncorhynchus mykiss	phosphatidylinositol 5-phosphate 4-kinase type-2 alpha-like [Oncorhynchus mykiss]	12.05	12.12	1	8	20.78
925	XP_021477561.1	Oncorhynchus mykiss	ran-specific GTPase-activating protein-like isoform X2 [Oncorhynchus mykiss]	12.03	12.07	3	8	43.6
926	XP_021463539.1	Oncorhynchus mykiss	pro-interleukin-16 [Oncorhynchus mykiss]	12.02	12.14	2	6	4.885
927	XP_021423477.1	Oncorhynchus mykiss	myosin-11-like isoform X3 [Oncorhynchus mykiss]	12	278.96	3	174	60.84
928	XP_021461927.1	Oncorhynchus mykiss	voltage-dependent anion-selective channel protein 2-like [Oncorhynchus mykiss]	12	20	1	13	45.2
929	XP_021460894.1	Oncorhynchus mykiss	histone H1-like [Oncorhynchus mykiss]	12	18.02	1	10	39.33
930	XP_021423729.1	Oncorhynchus mykiss	rho GDP-dissociation inhibitor 1-like [Oncorhynchus mykiss]	12	18	2	11	59.8
931	XP_021432293.1	Oncorhynchus mykiss	F-actin-capping protein subunit alpha-2 [Oncorhynchus mykiss]	12	17.46	1	11	47.55
932	XP_021474749.1	Oncorhynchus mykiss	fatty acid-binding protein, intestinal [Oncorhynchus mykiss]	12	12	1	6	45.45
933	XP_021478923.1	Oncorhynchus mykiss	non-histone chromosomal protein HMG-14A-like [Oncorhynchus mykiss]	12	12	1	6	67.05
934	XP_021447556.1	Oncorhynchus mykiss	ribonuclease UK114 [Oncorhynchus mykiss]	12	12	2	7	56.62
935	XP_021416622.1	Oncorhynchus mykiss	macrophage migration inhibitory factor-like [Oncorhynchus mykiss]	12	12	2	6	71.93
936	NP_001117971.1	Oncorhynchus mykiss	cystatin B [Oncorhynchus mykiss]	12	12	1	6	75.51
937	XP_021480914.1	Oncorhynchus mykiss	eukaryotic translation initiation factor 3 subunit G-like isoform X2 [Oncorhynchus mykiss]	11.96	12.09	3	6	25.17
938	NP_001117967.1	Oncorhynchus mykiss	cathepsin Y [Oncorhynchus mykiss]	11.96	12.02	1	8	48.97
939	XP_021454929.1	Oncorhynchus mykiss	kininogen-1-like [Oncorhynchus mykiss]	11.96	11.96	1	6	26.68
940	XP_021475090.1	Oncorhynchus mykiss	ATP-binding cassette sub-family E member 1 [Oncorhynchus mykiss]	11.95	12.12	3	7	14.86
941	NP_001153952.1	Oncorhynchus mykiss	mannan-binding lectin H2 precursor [Oncorhynchus mykiss]	11.89	11.96	1	7	28.51
942	XP_021425804.1	Oncorhynchus mykiss	UPF0160 protein MYG1, mitochondrial [Oncorhynchus mykiss]	11.86	11.97	1	6	15.89
943	XP_021467342.1	Oncorhynchus mykiss	heterogeneous nuclear ribonucleoprotein Q-like isoform X4 [Oncorhynchus mykiss]	11.83	28.11	6	16	28.71
944	XP_021472972.1	Oncorhynchus mykiss	centrosomal protein of 135 kDa-like [Oncorhynchus mykiss]	11.82	11.96	1	8	27.68
945	XP_021413566.1	Oncorhynchus mykiss	glucosidase 2 subunit beta-like isoform X2 [Oncorhynchus mykiss]	11.82	11.95	5	7	12.52
946	XP_021423790.1	Oncorhynchus mykiss	protein kinase C alpha type isoform X2 [Oncorhynchus mykiss]	11.81	14.05	2	8	13.22
947	XP_021424496.1	Oncorhynchus mykiss	serine/arginine-rich splicing factor 3-like [Oncorhynchus mykiss]	11.79	11.87	3	8	40.12
948	XP_021437330.1	Oncorhynchus mykiss	alpha-soluble NSF attachment protein [Oncorhynchus mykiss]	11.77	11.91	1	8	28.47
949	XP_021447508.1	Oncorhynchus mykiss	high mobility group protein B2-like [Oncorhynchus mykiss]	11.75	11.8	2	6	36.15
950	XP_021474729.1	Oncorhynchus mykiss	caspase-3-like [Oncorhynchus mykiss]	11.75	11.8	1	6	25
951	XP_021419662.1	Oncorhynchus mykiss	protein kinase C and casein kinase substrate in neurons protein 2-like [Oncorhynchus mykiss]	11.74	11.9	1	7	20.18
952	XP_021447972.1	Oncorhynchus mykiss	V-type proton ATPase subunit C 1-A [Oncorhynchus mykiss]	11.68	11.83	2	7	20.16
953	XP_021472190.1	Oncorhynchus mykiss	ubiquitin-conjugating enzyme E2 variant 1-like isoform X2 [Oncorhynchus mykiss]	11.68	11.72	4	7	35.58
954	XP_021451320.1	Oncorhynchus mykiss	putative oxidoreductase GLYR1 [Oncorhynchus mykiss]	11.67	11.75	1	7	17.51
955	XP_021473418.1	Oncorhynchus mykiss	sorcin isoform X1 [Oncorhynchus mykiss]	11.66	11.73	1	7	29.13
956	NP_001118025.1	Oncorhynchus mykiss	tapasin long form precursor [Oncorhynchus mykiss]	11.65	11.68	1	6	18.33
957	XP_021420128.1	Oncorhynchus mykiss	15-hydroxyprostaglandin dehydrogenase [NAD(+)]-like [Oncorhynchus mykiss]	11.64	11.84	2	7	31.85
958	XP_021468843.1	Oncorhynchus mykiss	ATP-dependent 6-phosphofructokinase, platelet type-like isoform X3 [Oncorhynchus mykiss]	11.62	21.63	3	11	19.16
959	XP_021434025.1	Oncorhynchus mykiss	N-acetylgalactosamine kinase [Oncorhynchus mykiss]	11.62	11.77	1	7	15.69
960	XP_021440676.1	Oncorhynchus mykiss	uncharacterized protein LOC110505637 isoform X2 [Oncorhynchus mykiss]	11.6	11.77	1	7	29.34
961	XP_021476163.1	Oncorhynchus mykiss	endophilin-B1-like [Oncorhynchus mykiss]	11.6	11.76	1	7	19.67
962	XP_021450456.1	Oncorhynchus mykiss	apoptosis-associated speck-like protein containing a CARD [Oncorhynchus mykiss]	11.59	11.67	1	6	32.83
963	XP_021464647.1	Oncorhynchus mykiss	trifunctional purine biosynthetic protein adenosine-3 [Oncorhynchus mykiss]	11.58	11.67	1	6	7.255
964	XP_021475772.1	Oncorhynchus mykiss	allograft inflammatory factor 1-like [Oncorhynchus mykiss]	11.58	11.61	2	7	46.26
965	XP_021480566.1	Oncorhynchus mykiss	ADP-ribosylation factor 2 [Oncorhynchus mykiss]	11.54	21.07	5	12	63.54
966	XP_021471291.1	Oncorhynchus mykiss	probable ATP-dependent RNA helicase DDX23 [Oncorhynchus mykiss]	11.54	11.8	1	7	9.202
967	XP_021476990.1	Oncorhynchus mykiss	malectin-like [Oncorhynchus mykiss]	11.51	11.61	2	6	23.53
968	XP_021479146.1	Oncorhynchus mykiss	non-histone chromosomal protein HMG-14-like [Oncorhynchus mykiss]	11.49	11.53	1	6	62.5
969	XP_021479778.1	Oncorhynchus mykiss	dihydropyrimidinase-related protein 3-like isoform X1 [Oncorhynchus mykiss]	11.47	11.6	2	7	13.07
970	XP_021480438.1	Oncorhynchus mykiss	glycylpeptide N-tetradecanoyltransferase 1-like isoform X6 [Oncorhynchus mykiss]	11.46	11.51	9	7	16.56
971	XP_021460507.1	Oncorhynchus mykiss	thymidylate kinase [Oncorhynchus mykiss]	11.44	11.52	1	7	26.87
972	XP_021425840.1	Oncorhynchus mykiss	stabilin-1-like [Oncorhynchus mykiss]	11.38	11.51	1	6	2.873
973	XP_021473266.1	Oncorhynchus mykiss	small nuclear ribonucleoprotein Sm D2-like isoform X1 [Oncorhynchus mykiss]	11.38	11.43	2	8	49.18
974	XP_021429829.1	Oncorhynchus mykiss	glucosamine-6-phosphate isomerase 2 [Oncorhynchus mykiss]	11.37	11.46	1	8	29.09
975	XP_021464366.1	Oncorhynchus mykiss	26S proteasome non-ATPase regulatory subunit 14 [Oncorhynchus mykiss]	11.35	11.45	2	7	27.74
976	XP_021425191.1	Oncorhynchus mykiss	heterochromatin protein 1-binding protein 3-like [Oncorhynchus mykiss]	11.34	29.84	2	15	28.6
977	XP_021426769.1	Oncorhynchus mykiss	ELAV-like protein 1 isoform X2 [Oncorhynchus mykiss]	11.33	11.43	5	7	19.59
978	NP_001117855.1	Oncorhynchus mykiss	chitinase precursor [Oncorhynchus mykiss]	11.3	11.42	1	7	16.85
979	XP_021432499.1	Oncorhynchus mykiss	nucleosome assembly protein 1-like 1 isoform X2 [Oncorhynchus mykiss]	11.28	11.31	2	7	21.83
980	XP_021429415.1	Oncorhynchus mykiss	plasma alpha-L-fucosidase [Oncorhynchus mykiss]	11.27	11.34	1	8	16.7
981	XP_021472187.1	Oncorhynchus mykiss	tyrosine-protein phosphatase non-receptor type 1-like [Oncorhynchus mykiss]	11.27	11.32	1	6	15.25
982	NP_001118185.1	Oncorhynchus mykiss	fatty acid-binding protein, heart [Oncorhynchus mykiss]	11.25	13.49	1	7	60.9
983	XP_021441118.1	Oncorhynchus mykiss	serine/arginine-rich splicing factor 5-like [Oncorhynchus mykiss]	11.2	14.23	1	8	17.75
984	XP_021418460.1	Oncorhynchus mykiss	amyloid beta A4 precursor protein-binding family B member 1-interacting protein [Oncorhynchus mykiss]	11.18	11.3	1	7	12.26
985	XP_021475767.1	Oncorhynchus mykiss	proteasome activator complex subunit 1-like [Oncorhynchus mykiss]	11.16	25.02	1	15	55.6
986	XP_021444665.1	Oncorhynchus mykiss	protein SGT1 homolog isoform X1 [Oncorhynchus mykiss]	11.16	11.23	2	6	26.09
987	XP_021448733.1	Oncorhynchus mykiss	complement C1q tumor necrosis factor-related protein 3-like [Oncorhynchus mykiss]	11.16	11.22	2	7	43.41
988	XP_021471654.1	Oncorhynchus mykiss	syntenin-1-like [Oncorhynchus mykiss]	11.16	11.2	1	9	30.23
989	XP_021464179.1	Oncorhynchus mykiss	histone deacetylase complex subunit SAP18-like [Oncorhynchus mykiss]	11.15	11.33	2	7	42.95
990	XP_021423534.1	Oncorhynchus mykiss	histone deacetylase 10 [Oncorhynchus mykiss]	11.12	11.19	1	6	12.23
991	XP_021423757.1	Oncorhynchus mykiss	probable ATP-dependent RNA helicase DDX5 isoform X4 [Oncorhynchus mykiss]	11.08	45.58	5	23	50.7
992	XP_021412722.1	Oncorhynchus mykiss	lysozyme g-like [Oncorhynchus mykiss]	11.06	11.12	1	6	54.84
993	XP_021415080.1	Oncorhynchus mykiss	lamin-A-like [Oncorhynchus mykiss]	11.02	68.17	2	34	51.71
994	XP_021457566.1	Oncorhynchus mykiss	nuclear pore complex protein Nup205 [Oncorhynchus mykiss]	11.02	11.23	1	7	3.881
995	XP_021459964.1	Oncorhynchus mykiss	palladin-like isoform X2 [Oncorhynchus mykiss]	10.99	11.23	2	7	11.9
996	XP_021475409.1	Oncorhynchus mykiss	ecto-ADP-ribosyltransferase 5-like [Oncorhynchus mykiss]	10.97	13.05	2	7	25.18
997	XP_021463052.1	Oncorhynchus mykiss	SAFB-like transcription modulator [Oncorhynchus mykiss]	10.97	11.24	2	6	5.581
998	XP_021448584.1	Oncorhynchus mykiss	V-type proton ATPase subunit d 1, partial [Oncorhynchus mykiss]	10.97	11.05	1	7	43.17
999	XP_021451807.1	Oncorhynchus mykiss	alpha-actinin-1-like [Oncorhynchus mykiss]	10.96	13.19	1	7	65.04
1000	XP_021428380.1	Oncorhynchus mykiss	succinate dehydrogenase [ubiquinone] flavoprotein subunit, mitochondrial [Oncorhynchus mykiss]	10.96	11.02	1	6	11.35
1001	XP_021464863.1	Oncorhynchus mykiss	40S ribosomal protein S23 [Oncorhynchus mykiss]	10.96	11.01	4	7	48.25
1002	XP_021481534.1	Oncorhynchus mykiss	cytosolic endo-beta-N-acetylglucosaminidase [Oncorhynchus mykiss]	10.94	11.18	1	8	10.96
1003	XP_021439269.1	Oncorhynchus mykiss	heterogeneous nuclear ribonucleoprotein A0-like [Oncorhynchus mykiss]	10.92	12.77	1	9	37.33
1004	XP_021425967.1	Oncorhynchus mykiss	arachidonate 15-lipoxygenase B-like [Oncorhynchus mykiss]	10.89	11.05	1	7	11.21
1005	XP_021438473.1	Oncorhynchus mykiss	vasodilator-stimulated phosphoprotein-like isoform X3 [Oncorhynchus mykiss]	10.88	13.15	3	9	26.34
1006	XP_021439206.1	Oncorhynchus mykiss	MICOS complex subunit MIC60 isoform X3 [Oncorhynchus mykiss]	10.85	11	3	6	11.68
1007	XP_021475868.1	Oncorhynchus mykiss	complement C1q-like protein 4 [Oncorhynchus mykiss]	10.84	11	1	7	34.04
1008	XP_021434190.1	Oncorhynchus mykiss	staphylococcal nuclease domain-containing protein 1-like [Oncorhynchus mykiss]	10.84	10.91	1	7	40.24
1009	XP_021455488.1	Oncorhynchus mykiss	major vault protein isoform X3 [Oncorhynchus mykiss]	10.83	48.43	4	25	38.17
1010	XP_021480365.1	Oncorhynchus mykiss	insulin-like growth factor 2 mRNA-binding protein 1 isoform X3 [Oncorhynchus mykiss]	10.83	10.91	6	6	13.23
1011	XP_021419133.1	Oncorhynchus mykiss	leukotriene A-4 hydrolase-like [Oncorhynchus mykiss]	10.82	34.01	1	19	35.75
1012	XP_021455260.1	Oncorhynchus mykiss	elongation factor 1-delta isoform X2 [Oncorhynchus mykiss]	10.82	10.85	4	9	10.37
1013	XP_021432542.1	Oncorhynchus mykiss	ras-related protein Rab-8B [Oncorhynchus mykiss]	10.81	15.08	1	8	45.37
1014	NP_001123454.1	Oncorhynchus mykiss	thymosin beta-11 [Oncorhynchus mykiss]	10.79	10.81	3	7	54.76
1015	XP_021431874.1	Oncorhynchus mykiss	cytochrome b-c1 complex subunit 2, mitochondrial [Oncorhynchus mykiss]	10.77	10.88	1	6	17.07
1016	XP_021440973.1	Oncorhynchus mykiss	trifunctional enzyme subunit alpha, mitochondrial [Oncorhynchus mykiss]	10.72	34.34	1	16	29.4
1017	XP_021433884.1	Oncorhynchus mykiss	ependymin-like [Oncorhynchus mykiss]	10.72	10.84	1	6	30.41
1018	XP_021463107.1	Oncorhynchus mykiss	cleavage and polyadenylation specificity factor subunit 5-like [Oncorhynchus mykiss]	10.71	10.92	2	6	33.48
1019	XP_021479531.1	Oncorhynchus mykiss	serine/arginine-rich splicing factor 7-like [Oncorhynchus mykiss]	10.7	10.76	3	7	23.35
1020	XP_021457178.1	Oncorhynchus mykiss	ras-related protein Rab-10 [Oncorhynchus mykiss]	10.68	14.97	3	8	41.79
1021	XP_021458821.1	Oncorhynchus mykiss	UV excision repair protein RAD23 homolog B-like [Oncorhynchus mykiss]	10.68	10.93	1	7	21.96
1022	NP_001117775.1	Oncorhynchus mykiss	nucleoside diphosphate kinase [Oncorhynchus mykiss]	10.67	12.74	1	8	41.72
1023	XP_021412335.1	Oncorhynchus mykiss	complement C3-like [Oncorhynchus mykiss]	10.66	10.81	1	5	6.53
1024	XP_021425770.1	Oncorhynchus mykiss	ATP-dependent RNA helicase DDX19A-like [Oncorhynchus mykiss]	10.65	10.77	1	6	16.8
1025	XP_021469841.1	Oncorhynchus mykiss	putative 60S ribosomal protein L37a [Oncorhynchus mykiss]	10.65	10.77	2	6	58.7
1026	XP_021470433.1	Oncorhynchus mykiss	heterogeneous nuclear ribonucleoprotein C-like [Oncorhynchus mykiss]	10.65	10.74	1	7	19.48
1027	XP_021454345.1	Oncorhynchus mykiss	cytochrome c oxidase subunit 5A, mitochondrial-like [Oncorhynchus mykiss]	10.65	10.72	1	6	42.14
1028	XP_021481387.1	Oncorhynchus mykiss	cytochrome b-c1 complex subunit 2, mitochondrial-like [Oncorhynchus mykiss]	10.63	10.91	2	6	19.3
1029	XP_021475129.1	Oncorhynchus mykiss	ras GTPase-activating protein-binding protein 2-like isoform X2 [Oncorhynchus mykiss]	10.62	10.83	3	7	20.43
1030	XP_021430163.1	Oncorhynchus mykiss	C-1-tetrahydrofolate synthase, cytoplasmic [Oncorhynchus mykiss]	10.61	10.9	1	7	9.85
1031	XP_021478063.1	Oncorhynchus mykiss	60S ribosomal protein L18 [Oncorhynchus mykiss]	10.61	10.74	2	5	32.98
1032	XP_021435361.1	Oncorhynchus mykiss	60 kDa heat shock protein, mitochondrial-like [Oncorhynchus mykiss]	10.6	43.91	1	23	54.84
1033	XP_021458333.1	Oncorhynchus mykiss	gamma-glutamyltransferase 5-like [Oncorhynchus mykiss]	10.6	10.78	1	4	9.091
1034	XP_021471231.1	Oncorhynchus mykiss	cellular nucleic acid-binding protein-like [Oncorhynchus mykiss]	10.6	10.66	3	6	35.98
1035	XP_021479797.1	Oncorhynchus mykiss	septin-8-A isoform X1 [Oncorhynchus mykiss]	10.57	19.69	4	11	22.36
1036	XP_021428837.1	Oncorhynchus mykiss	S-methyl-5'-thioadenosine phosphorylase isoform X1 [Oncorhynchus mykiss]	10.53	10.55	1	5	26.23
1037	XP_021454552.1	Oncorhynchus mykiss	Golgi apparatus protein 1-like isoform X2 [Oncorhynchus mykiss]	10.52	10.79	3	7	6.573
1038	XP_021463099.1	Oncorhynchus mykiss	transcriptional repressor CTCF-like [Oncorhynchus mykiss]	10.52	10.71	10	6	9.115
1039	XP_021458743.1	Oncorhynchus mykiss	integrin alpha-1-like [Oncorhynchus mykiss]	10.52	10.66	1	5	5.556
1040	XP_021458608.1	Oncorhynchus mykiss	heterogeneous nuclear ribonucleoprotein D-like [Oncorhynchus mykiss]	10.52	10.58	1	6	20.13
1041	XP_021429089.1	Oncorhynchus mykiss	hemogen-like isoform X2 [Oncorhynchus mykiss]	10.47	10.49	2	5	21.29
1042	XP_021456551.1	Oncorhynchus mykiss	methylmalonate-semialdehyde dehydrogenase [acylating], mitochondrial-like [Oncorhynchus mykiss]	10.45	10.94	1	6	19.08
1043	XP_021478470.1	Oncorhynchus mykiss	S-adenosylmethionine synthase-like [Oncorhynchus mykiss]	10.44	10.54	1	7	18.21
1044	XP_021474922.1	Oncorhynchus mykiss	beta-galactosidase [Oncorhynchus mykiss]	10.43	10.72	1	6	10.92
1045	XP_021425778.1	Oncorhynchus mykiss	serine hydroxymethyltransferase, mitochondrial [Oncorhynchus mykiss]	10.43	10.56	1	6	13.72
1046	XP_021477732.1	Oncorhynchus mykiss	gamma-glutamyl hydrolase-like [Oncorhynchus mykiss]	10.42	10.51	1	6	20.82
1047	XP_021453636.1	Oncorhynchus mykiss	60S ribosomal protein L24-like [Oncorhynchus mykiss]	10.42	10.44	2	6	30.57
1048	XP_021454056.1	Oncorhynchus mykiss	talin-2-like isoform X2 [Oncorhynchus mykiss]	10.41	25.94	3	13	5.497
1049	XP_021462219.1	Oncorhynchus mykiss	niban-like protein 1 [Oncorhynchus mykiss]	10.35	10.4	1	7	6.377
1050	XP_021459322.1	Oncorhynchus mykiss	AP-1 complex subunit mu-1 [Oncorhynchus mykiss]	10.34	10.5	3	6	18.2
1051	XP_021439714.1	Oncorhynchus mykiss	signal recognition particle subunit SRP72-like [Oncorhynchus mykiss]	10.33	10.54	1	6	10.91
1052	NP_001117950.1	Oncorhynchus mykiss	calreticulin [Oncorhynchus mykiss]	10.31	35.59	1	19	43.68
1053	XP_021445619.1	Oncorhynchus mykiss	alpha-2-HS-glycoprotein [Oncorhynchus mykiss]	10.3	10.31	1	5	15.51
1054	XP_021454752.1	Oncorhynchus mykiss	vesicle-trafficking protein SEC22b-B-like isoform X2 [Oncorhynchus mykiss]	10.28	10.41	4	6	32.09
1055	XP_021422446.1	Oncorhynchus mykiss	cytosolic sulfotransferase 3-like isoform X7 [Oncorhynchus mykiss]	10.26	10.32	8	6	25.94
1056	XP_021427854.1	Oncorhynchus mykiss	hepatoma-derived growth factor-like isoform X1 [Oncorhynchus mykiss]	10.25	10.32	2	5	27.68
1057	XP_021466322.1	Oncorhynchus mykiss	helicase with zinc finger domain 2-like [Oncorhynchus mykiss]	10.23	10.53	1	5	2.028
1058	XP_021456474.1	Oncorhynchus mykiss	poly [ADP-ribose] polymerase 1 [Oncorhynchus mykiss]	10.22	10.42	1	6	8.49
1059	XP_021470329.1	Oncorhynchus mykiss	serum albumin 1 [Oncorhynchus mykiss]	10.21	10.79	1	7	50.49
1060	XP_021433991.1	Oncorhynchus mykiss	macrosialin-like [Oncorhynchus mykiss]	10.19	10.21	1	5	13.33
1061	XP_021465498.1	Oncorhynchus mykiss	cell division control protein 42 homolog isoform X1 [Oncorhynchus mykiss]	10.16	12.31	1	8	42.41
1062	NP_001154036.1	Oncorhynchus mykiss	hemoglobin subunit alpha-4 [Oncorhynchus mykiss]	10.13	34.27	1	25	76.22
1063	XP_021465256.1	Oncorhynchus mykiss	6-phosphofructo-2-kinase/fructose-2,6-bisphosphatase 4-like isoform X2 [Oncorhynchus mykiss]	10.1	14.38	3	8	18.8
1064	XP_021475173.1	Oncorhynchus mykiss	zinc finger protein 638-like [Oncorhynchus mykiss]	10.08	10.24	2	5	3.058
1065	XP_021420546.1	Oncorhynchus mykiss	arginase-1 [Oncorhynchus mykiss]	10.06	10.18	1	6	26.92
1066	XP_021424805.1	Oncorhynchus mykiss	heterogeneous nuclear ribonucleoprotein A1-like isoform X3 [Oncorhynchus mykiss]	10.05	19.06	6	10	31.06
1067	XP_021451346.1	Oncorhynchus mykiss	sodium/potassium-transporting ATPase subunit alpha-3-like [Oncorhynchus mykiss]	10.04	24.89	1	12	14.37
1068	XP_021464925.1	Oncorhynchus mykiss	60S acidic ribosomal protein P2-like [Oncorhynchus mykiss]	10.04	10.04	1	6	73.21
1069	XP_021448563.1	Oncorhynchus mykiss	serine/threonine-protein kinase TBK1-like [Oncorhynchus mykiss]	10.03	10.24	1	6	9.066
1070	XP_021465625.1	Oncorhynchus mykiss	proliferation-associated protein 2G4-like [Oncorhynchus mykiss]	10.01	23.92	2	12	34.1
1071	XP_021446160.1	Oncorhynchus mykiss	peptidyl-prolyl cis-trans isomerase A-like [Oncorhynchus mykiss]	10	14.01	1	15	71.95
1072	XP_021470599.1	Oncorhynchus mykiss	thioredoxin-like [Oncorhynchus mykiss]	10	14	1	7	44.37
1073	NP_001268271.1	Oncorhynchus mykiss	fatty acid-binding protein, brain [Oncorhynchus mykiss]	10	12.09	1	7	61.36
1074	XP_021477838.1	Oncorhynchus mykiss	histone H2A.V isoform X2 [Oncorhynchus mykiss]	10	12	8	7	53.91
1075	XP_021455436.1	Oncorhynchus mykiss	prothymosin alpha-A-like isoform X2 [Oncorhynchus mykiss]	10	10.02	2	7	34.58
1076	XP_021477488.1	Oncorhynchus mykiss	dynein light chain 1, cytoplasmic-like [Oncorhynchus mykiss]	10	10	6	5	40.14
1077	XP_021462617.1	Oncorhynchus mykiss	NADH dehydrogenase [ubiquinone] iron-sulfur protein 3, mitochondrial-like [Oncorhynchus mykiss]	10	10	2	5	25.88
1078	XP_021457241.1	Oncorhynchus mykiss	histidine triad nucleotide-binding protein 1 [Oncorhynchus mykiss]	10	10	1	6	71.43
1079	XP_021435099.1	Oncorhynchus mykiss	macrophage receptor MARCO-like [Oncorhynchus mykiss]	10	10	1	5	16.52
1080	XP_021427300.1	Oncorhynchus mykiss	40S ribosomal protein S27 [Oncorhynchus mykiss]	10	10	3	7	40.48
1081	XP_021422835.1	Oncorhynchus mykiss	40S ribosomal protein S21-like [Oncorhynchus mykiss]	10	10	1	5	46.91
1082	XP_021421393.1	Oncorhynchus mykiss	beta-2-microglobulin-like [Oncorhynchus mykiss]	10	10	8	8	59.48
1083	XP_021420385.1	Oncorhynchus mykiss	alpha-N-acetylgalactosamine-specific lectin-like [Oncorhynchus mykiss]	10	10	1	5	38.32
1084	XP_021419817.1	Oncorhynchus mykiss	fish-egg lectin-like [Oncorhynchus mykiss]	10	10	2	6	29.41
1085	XP_021462675.1	Oncorhynchus mykiss	mitochondrial carrier homolog 2-like [Oncorhynchus mykiss]	9.97	10.1	2	5	17.94
1086	XP_021472476.1	Oncorhynchus mykiss	40S ribosomal protein S26 [Oncorhynchus mykiss]	9.96	10	1	5	50.86
1087	XP_021431888.1	Oncorhynchus mykiss	NHP2-like protein 1 [Oncorhynchus mykiss]	9.96	10	2	6	51.56
1088	XP_021443873.1	Oncorhynchus mykiss	clathrin heavy chain 1-like isoform X4 [Oncorhynchus mykiss]	9.94	113.57	9	68	41.45
1089	XP_021441371.1	Oncorhynchus mykiss	lactoylglutathione lyase [Oncorhynchus mykiss]	9.93	9.97	1	5	30
1090	XP_021475961.1	Oncorhynchus mykiss	60S ribosomal protein L21 [Oncorhynchus mykiss]	9.91	10.05	2	5	35.62
1091	XP_021447515.1	Oncorhynchus mykiss	protein S100-A1-like isoform X2 [Oncorhynchus mykiss]	9.89	9.92	3	5	45.45
1092	XP_021464509.1	Oncorhynchus mykiss	acetyl-coenzyme A synthetase 2-like, mitochondrial [Oncorhynchus mykiss]	9.87	10.14	1	5	8.727
1093	XP_021471344.1	Oncorhynchus mykiss	serine/arginine-rich splicing factor 6-like [Oncorhynchus mykiss]	9.84	15.31	2	10	22.99
1094	XP_021427782.1	Oncorhynchus mykiss	T-complex protein 1 subunit gamma [Oncorhynchus mykiss]	9.83	27.2	1	14	30.19
1095	XP_021477615.1	Oncorhynchus mykiss	erlin-2 isoform X2 [Oncorhynchus mykiss]	9.82	10.11	2	5	18.48
1096	XP_021413886.1	Oncorhynchus mykiss	2-amino-3-ketobutyrate coenzyme A ligase, mitochondrial [Oncorhynchus mykiss]	9.82	10.03	1	6	18.74
1097	XP_021429098.1	Oncorhynchus mykiss	general vesicular transport factor p115-like [Oncorhynchus mykiss]	9.81	10.07	2	6	7.528
1098	XP_021462843.1	Oncorhynchus mykiss	nucleolysin TIAR isoform X4 [Oncorhynchus mykiss]	9.8	9.82	6	6	16.22
1099	XP_021412563.1	Oncorhynchus mykiss	protein transport protein Sec23A [Oncorhynchus mykiss]	9.78	9.96	2	5	8.225
1100	XP_021447060.1	Oncorhynchus mykiss	pyruvate dehydrogenase E1 component subunit alpha, mitochondrial-like isoform X2 [Oncorhynchus mykiss]	9.78	9.88	2	5	13.23
1101	XP_021425341.1	Oncorhynchus mykiss	cytochrome b-c1 complex subunit 1, mitochondrial-like [Oncorhynchus mykiss]	9.78	9.81	2	6	12.34
1102	XP_021430218.1	Oncorhynchus mykiss	chloride intracellular channel protein 4-like isoform X1 [Oncorhynchus mykiss]	9.74	11.76	3	6	31.35
1103	XP_021473081.1	Oncorhynchus mykiss	rabankyrin-5 isoform X1 [Oncorhynchus mykiss]	9.74	9.81	3	5	5.551
1104	XP_021439090.1	Oncorhynchus mykiss	MORC family CW-type zinc finger protein 3-like [Oncorhynchus mykiss]	9.72	9.94	2	6	8.661
1105	XP_021480037.1	Oncorhynchus mykiss	U1 small nuclear ribonucleoprotein 70 kDa-like [Oncorhynchus mykiss]	9.7	10.02	2	5	12.97
1106	XP_021444801.1	Oncorhynchus mykiss	phosphotriesterase-related protein isoform X1 [Oncorhynchus mykiss]	9.7	9.91	1	7	24.36
1107	XP_021444543.1	Oncorhynchus mykiss	far upstream element-binding protein 3-like isoform X1 [Oncorhynchus mykiss]	9.67	11.46	3	7	13.6
1108	XP_021423991.1	Oncorhynchus mykiss	3-hydroxybutyrate dehydrogenase type 2 [Oncorhynchus mykiss]	9.66	9.74	1	6	30.61
1109	XP_021422637.1	Oncorhynchus mykiss	acylamino-acid-releasing enzyme isoform X2 [Oncorhynchus mykiss]	9.64	9.74	2	5	8.208
1110	NP_001118107.1	Oncorhynchus mykiss	macrophage myristoylated alanine-rich C kinase-like protein [Oncorhynchus mykiss]	9.62	9.69	1	5	36.87
1111	XP_021475552.1	Oncorhynchus mykiss	phosphatidylethanolamine-binding protein 1 isoform X1 [Oncorhynchus mykiss]	9.61	9.69	2	5	39.04
1112	XP_021427534.1	Oncorhynchus mykiss	adenylyl cyclase-associated protein 1-like isoform X1 [Oncorhynchus mykiss]	9.59	46.58	2	24	51.98
1113	XP_021415053.1	Oncorhynchus mykiss	dual specificity mitogen-activated protein kinase kinase 6 [Oncorhynchus mykiss]	9.59	9.9	1	6	21.25
1114	XP_021457955.1	Oncorhynchus mykiss	vacuolar protein sorting-associated protein 29 isoform X2 [Oncorhynchus mykiss]	9.58	9.76	4	6	40.66
1115	XP_021472705.1	Oncorhynchus mykiss	mitochondrial carnitine/acylcarnitine carrier protein-like [Oncorhynchus mykiss]	9.58	9.63	4	5	11.37
1116	XP_021429673.1	Oncorhynchus mykiss	EH domain-containing protein 4-like [Oncorhynchus mykiss]	9.57	13.25	2	7	14.1
1117	XP_021456570.1	Oncorhynchus mykiss	peptidyl-prolyl cis-trans isomerase FKBP3 isoform X1 [Oncorhynchus mykiss]	9.57	9.63	2	6	30.91
1118	XP_021469917.1	Oncorhynchus mykiss	sideroflexin-1-like [Oncorhynchus mykiss]	9.51	9.73	1	5	17.39
1119	XP_021419064.1	Oncorhynchus mykiss	alpha-N-acetylgalactosaminidase-like [Oncorhynchus mykiss]	9.49	9.59	1	6	18.78
1120	XP_021465007.1	Oncorhynchus mykiss	protein ABHD14B [Oncorhynchus mykiss]	9.49	9.56	1	5	37.91
1121	XP_021478380.1	Oncorhynchus mykiss	activated RNA polymerase II transcriptional coactivator p15-like [Oncorhynchus mykiss]	9.45	9.52	3	6	37.12
1122	XP_021479138.1	Oncorhynchus mykiss	nuclear pore complex protein Nup98-Nup96-like isoform X5 [Oncorhynchus mykiss]	9.43	9.63	15	6	3.964
1123	XP_021467048.1	Oncorhynchus mykiss	40S ribosomal protein S12 [Oncorhynchus mykiss]	9.43	9.5	2	5	39.39
1124	XP_021445701.1	Oncorhynchus mykiss	serine/arginine repetitive matrix protein 1-like [Oncorhynchus mykiss]	9.42	9.55	1	5	9.375
1125	XP_021413174.1	Oncorhynchus mykiss	cathepsin D-like [Oncorhynchus mykiss]	9.42	9.45	1	5	17.91
1126	XP_021434919.1	Oncorhynchus mykiss	integrin beta-2-like [Oncorhynchus mykiss]	9.4	26.23	1	15	21.78
1127	XP_021439007.1	Oncorhynchus mykiss	UDP-N-acetylglucosamine--peptide N-acetylglucosaminyltransferase 110 kDa subunit [Oncorhynchus mykiss]	9.38	9.64	2	6	7.862
1128	XP_021454873.1	Oncorhynchus mykiss	calreticulin-like [Oncorhynchus mykiss]	9.36	13.77	1	7	19.8
1129	XP_021412177.1	Oncorhynchus mykiss	GTPase IMAP family member 7-like [Oncorhynchus mykiss]	9.36	9.73	1	5	14.11
1130	XP_021425616.1	Oncorhynchus mykiss	ubiquitin-like modifier-activating enzyme 1 [Oncorhynchus mykiss]	9.35	11.69	1	5	6.404
1131	XP_021417293.1	Oncorhynchus mykiss	EH domain-containing protein 1-like [Oncorhynchus mykiss]	9.31	26.04	2	15	30.15
1132	XP_021468071.1	Oncorhynchus mykiss	profilin-2-like [Oncorhynchus mykiss]	9.31	15.62	1	8	49.64
1133	XP_021446977.1	Oncorhynchus mykiss	proteasome subunit beta type-6-like [Oncorhynchus mykiss]	9.31	9.34	3	5	26.72
1134	NP_001117914.1	Oncorhynchus mykiss	invariant chain S25-7 [Oncorhynchus mykiss]	9.29	9.46	2	5	18.35
1135	XP_021466687.1	Oncorhynchus mykiss	60S ribosomal protein L31-like [Oncorhynchus mykiss]	9.27	9.4	10	5	39.52
1136	XP_021447650.1	Oncorhynchus mykiss	protein kinase C beta type [Oncorhynchus mykiss]	9.26	12.06	1	8	17.56
1137	XP_021435156.1	Oncorhynchus mykiss	guanylate-binding protein 1-like [Oncorhynchus mykiss]	9.24	9.62	4	6	10.54
1138	XP_021470165.1	Oncorhynchus mykiss	E3 ubiquitin-protein ligase UBR4 [Oncorhynchus mykiss]	9.24	9.56	1	3	0.7304
1139	XP_021415379.1	Oncorhynchus mykiss	PDZ and LIM domain protein 7-like [Oncorhynchus mykiss]	9.24	9.39	2	6	15.73
1140	XP_021474093.1	Oncorhynchus mykiss	60S ribosomal protein L36a [Oncorhynchus mykiss]	9.24	9.28	3	5	31.13
1141	XP_021476406.1	Oncorhynchus mykiss	mitochondrial enolase superfamily member 1 [Oncorhynchus mykiss]	9.23	9.35	1	5	17.7
1142	XP_021460488.1	Oncorhynchus mykiss	phosphatidylinositol 3,4,5-trisphosphate 5-phosphatase 1-like [Oncorhynchus mykiss]	9.22	24.94	1	13	12.54
1143	XP_021425514.1	Oncorhynchus mykiss	dolichyl-diphosphooligosaccharide--protein glycosyltransferase subunit 2-like [Oncorhynchus mykiss]	9.22	18.71	1	12	21.85
1144	XP_021433213.1	Oncorhynchus mykiss	lamina-associated polypeptide 2-like isoform X7 [Oncorhynchus mykiss]	9.22	13.49	8	7	18.2
1145	XP_021432234.1	Oncorhynchus mykiss	uncharacterized protein LOC110499420 [Oncorhynchus mykiss]	9.22	9.28	1	5	46.67
1146	XP_021423339.1	Oncorhynchus mykiss	phosphoglycerate mutase 1 [Oncorhynchus mykiss]	9.21	20.55	1	12	57.48
1147	XP_021473807.1	Oncorhynchus mykiss	acetyl-CoA acetyltransferase, mitochondrial [Oncorhynchus mykiss]	9.21	9.46	1	5	18.57
1148	XP_021457481.1	Oncorhynchus mykiss	UDP-N-acetylhexosamine pyrophosphorylase-like protein 1 [Oncorhynchus mykiss]	9.21	9.27	1	5	12.67
1149	XP_021481517.1	Oncorhynchus mykiss	enoyl-CoA delta isomerase 1, mitochondrial-like [Oncorhynchus mykiss]	9.2	9.26	2	5	22.77
1150	XP_021460429.1	Oncorhynchus mykiss	60S ribosomal protein L36-like [Oncorhynchus mykiss]	9.2	9.25	2	6	33.33
1151	XP_021470316.1	Oncorhynchus mykiss	proto-oncogene c-Rel-like [Oncorhynchus mykiss]	9.18	9.25	1	7	9.023
1152	XP_021466466.1	Oncorhynchus mykiss	ubiquitin-like modifier-activating enzyme ATG7 [Oncorhynchus mykiss]	9.17	9.3	1	6	18.16
1153	XP_021460263.1	Oncorhynchus mykiss	N(G),N(G)-dimethylarginine dimethylaminohydrolase 1 [Oncorhynchus mykiss]	9.17	9.26	1	5	23.6
1154	XP_021470830.1	Oncorhynchus mykiss	UTP--glucose-1-phosphate uridylyltransferase-like [Oncorhynchus mykiss]	9.15	9.31	1	5	12.4
1155	XP_021449847.1	Oncorhynchus mykiss	type-4 ice-structuring protein LS-12-like [Oncorhynchus mykiss]	9.14	9.27	1	8	53.74
1156	XP_021447177.1	Oncorhynchus mykiss	sorting nexin-12-like isoform X2 [Oncorhynchus mykiss]	9.13	9.28	11	5	26.25
1157	XP_021417240.1	Oncorhynchus mykiss	LOW QUALITY PROTEIN: complement C3-like [Oncorhynchus mykiss]	9.12	78.16	1	43	27.4
1158	XP_021452897.1	Oncorhynchus mykiss	heterogeneous nuclear ribonucleoprotein A3-like [Oncorhynchus mykiss]	9.12	9.43	3	7	21.24
1159	XP_021431204.1	Oncorhynchus mykiss	histone H1.0-B-like [Oncorhynchus mykiss]	9.11	9.15	1	5	25.25
1160	XP_021443692.1	Oncorhynchus mykiss	glia maturation factor gamma-like [Oncorhynchus mykiss]	9.09	9.13	2	7	33.8
1161	XP_021449362.1	Oncorhynchus mykiss	butyrophilin subfamily 3 member A1-like [Oncorhynchus mykiss]	9.09	9.12	11	5	12.46
1162	XP_021457950.1	Oncorhynchus mykiss	sarcoplasmic/endoplasmic reticulum calcium ATPase 2-like [Oncorhynchus mykiss]	9.08	27.77	1	14	13.94
1163	XP_021425119.1	Oncorhynchus mykiss	aflatoxin B1 aldehyde reductase member 4-like [Oncorhynchus mykiss]	9.08	9.25	1	4	15.83
1164	XP_021426631.1	Oncorhynchus mykiss	ubiquitin-like-conjugating enzyme ATG3 [Oncorhynchus mykiss]	9.07	9.15	3	5	18.67
1165	XP_021452803.1	Oncorhynchus mykiss	D-3-phosphoglycerate dehydrogenase-like [Oncorhynchus mykiss]	9.07	9.12	1	5	10.81
1166	XP_021456677.1	Oncorhynchus mykiss	cytosolic 5'-nucleotidase 1A-like [Oncorhynchus mykiss]	9.06	9.21	1	6	21.1
1167	XP_021478111.1	Oncorhynchus mykiss	arrestin red cell isoform X1 [Oncorhynchus mykiss]	9.06	9.16	4	5	15.48
1168	XP_021468122.1	Oncorhynchus mykiss	serine/threonine-protein phosphatase 2A 56 kDa regulatory subunit gamma isoform isoform X5 [Oncorhynchus mykiss]	9.05	9.33	6	6	13.8
1169	XP_021437539.1	Oncorhynchus mykiss	NADPH--cytochrome P450 reductase isoform X2 [Oncorhynchus mykiss]	9.05	9.24	3	5	9.467
1170	XP_021438958.1	Oncorhynchus mykiss	transmembrane emp24 domain-containing protein 9-like [Oncorhynchus mykiss]	9.05	9.24	2	7	32.74
1171	XP_021427227.1	Oncorhynchus mykiss	NADH dehydrogenase [ubiquinone] flavoprotein 1, mitochondrial-like [Oncorhynchus mykiss]	9.03	9.36	1	6	11.18
1172	XP_021459822.1	Oncorhynchus mykiss	lysosome-associated membrane glycoprotein 3-like [Oncorhynchus mykiss]	9.02	9.12	2	5	23.57
1173	XP_021433150.1	Oncorhynchus mykiss	putative adenosylhomocysteinase 3 [Oncorhynchus mykiss]	9.01	11.09	7	6	11.26
1174	XP_021475194.1	Oncorhynchus mykiss	valine--tRNA ligase-like [Oncorhynchus mykiss]	8.99	9.23	1	5	4.478
1175	XP_021412317.1	Oncorhynchus mykiss	xaa-Pro aminopeptidase 1 [Oncorhynchus mykiss]	8.98	9.27	1	5	8.199
1176	XP_021424017.1	Oncorhynchus mykiss	RNA-binding protein 39-like isoform X5 [Oncorhynchus mykiss]	8.96	9.11	8	4	9.109
1177	XP_021449500.1	Oncorhynchus mykiss	SWI/SNF complex subunit SMARCC1 [Oncorhynchus mykiss]	8.93	9.13	2	5	4.467
1178	XP_021466353.1	Oncorhynchus mykiss	small nuclear ribonucleoprotein-associated protein B' [Oncorhynchus mykiss]	8.92	9.06	1	5	17.79
1179	XP_021412386.1	Oncorhynchus mykiss	aspartate aminotransferase, cytoplasmic-like [Oncorhynchus mykiss]	8.89	9.53	1	6	18.05
1180	XP_021479733.1	Oncorhynchus mykiss	GTP-binding protein SAR1b [Oncorhynchus mykiss]	8.89	9.12	1	6	29.8
1181	XP_021441071.1	Oncorhynchus mykiss	uncharacterized protein LOC110505920 [Oncorhynchus mykiss]	8.89	8.98	1	5	43.42
1182	XP_021454045.1	Oncorhynchus mykiss	MAPK /ERK kinase isoform X1 [Oncorhynchus mykiss]	8.88	9.11	3	6	13.47
1183	XP_021433887.1	Oncorhynchus mykiss	splicing factor 1-like, partial [Oncorhynchus mykiss]	8.88	9.08	2	7	10.79
1184	XP_021459196.1	Oncorhynchus mykiss	sodium/potassium-transporting ATPase subunit beta-233-like [Oncorhynchus mykiss]	8.88	9.01	1	5	22.04
1185	XP_021477621.1	Oncorhynchus mykiss	protein S100-A1-like isoform X2 [Oncorhynchus mykiss]	8.86	8.9	2	5	60.4
1186	NP_001154101.1	Oncorhynchus mykiss	Crystallin J1A [Oncorhynchus mykiss]	8.85	9.02	2	5	30.56
1187	XP_021470401.1	Oncorhynchus mykiss	astrocytic phosphoprotein PEA-15-like [Oncorhynchus mykiss]	8.84	8.88	2	7	40.77
1188	XP_021429710.1	Oncorhynchus mykiss	pinin-like [Oncorhynchus mykiss]	8.83	8.97	1	5	8.382
1189	XP_021466415.1	Oncorhynchus mykiss	protein SEC13 homolog [Oncorhynchus mykiss]	8.83	8.88	1	5	13.44
1190	XP_021440501.1	Oncorhynchus mykiss	dihydrolipoyllysine-residue succinyltransferase component of 2-oxoglutarate dehydrogenase complex, mitochondrial-like [Oncorhynchus mykiss]	8.81	8.93	3	5	11.3
1191	XP_021422638.1	Oncorhynchus mykiss	F-actin-capping protein subunit alpha-1-like [Oncorhynchus mykiss]	8.78	16.55	1	12	41.61
1192	XP_021449726.1	Oncorhynchus mykiss	ubiquilin-4-like [Oncorhynchus mykiss]	8.78	8.93	4	4	8.446
1193	NP_001117863.1	Oncorhynchus mykiss	plasminogen precursor [Oncorhynchus mykiss]	8.76	8.95	1	6	7.617
1194	XP_021459928.1	Oncorhynchus mykiss	proteasome subunit beta type-5-like [Oncorhynchus mykiss]	8.74	10.95	1	6	25.46
1195	XP_021463165.1	Oncorhynchus mykiss	cytochrome c oxidase subunit 4 isoform 1, mitochondrial-like [Oncorhynchus mykiss]	8.74	8.84	5	6	30.77
1196	NP_001117918.1	Oncorhynchus mykiss	glycogen synthase kinase binding protein [Oncorhynchus mykiss]	8.72	9.15	1	6	10.71
1197	XP_021478092.1	Oncorhynchus mykiss	VHSV-induced protein-9 isoform X1 [Oncorhynchus mykiss]	8.7	13.76	2	8	23.68
1198	XP_021460559.1	Oncorhynchus mykiss	cytoplasmic FMR1-interacting protein 1 homolog, partial [Oncorhynchus mykiss]	8.7	8.77	1	5	28.96
1199	XP_021471007.1	Oncorhynchus mykiss	ras-related protein Rab-1B [Oncorhynchus mykiss]	8.68	26.69	2	15	71.64
1200	XP_021428355.1	Oncorhynchus mykiss	casein kinase II subunit alpha-like [Oncorhynchus mykiss]	8.66	8.83	3	6	16.37
1201	XP_021427574.1	Oncorhynchus mykiss	microtubule-actin cross-linking factor 1-like [Oncorhynchus mykiss]	8.65	9.25	1	3	0.3567
1202	XP_021444157.1	Oncorhynchus mykiss	GMP synthase [glutamine-hydrolyzing] isoform X1 [Oncorhynchus mykiss]	8.64	8.91	2	5	8.308
1203	XP_021466273.1	Oncorhynchus mykiss	eukaryotic translation initiation factor 4B-like isoform X2 [Oncorhynchus mykiss]	8.64	8.68	2	4	8.485
1204	XP_021435467.1	Oncorhynchus mykiss	cytochrome c [Oncorhynchus mykiss]	8.63	8.65	1	5	54.81
1205	XP_021457448.1	Oncorhynchus mykiss	serine/threonine-protein phosphatase 6 catalytic subunit isoform X1 [Oncorhynchus mykiss]	8.62	8.84	3	6	22.62
1206	XP_021458636.1	Oncorhynchus mykiss	COP9 signalosome complex subunit 4 isoform X2 [Oncorhynchus mykiss]	8.61	8.77	3	4	13.3
1207	XP_021422726.1	Oncorhynchus mykiss	laminin subunit beta-2-like [Oncorhynchus mykiss]	8.54	8.66	1	4	3.172
1208	XP_021439680.1	Oncorhynchus mykiss	DNA-directed RNA polymerase II subunit RPB2 [Oncorhynchus mykiss]	8.53	8.65	2	5	5.281
1209	XP_021472454.1	Oncorhynchus mykiss	proliferation-associated protein 2G4-like [Oncorhynchus mykiss]	8.5	37.98	1	23	55.28
1210	XP_021469807.1	Oncorhynchus mykiss	mitochondrial 2-oxoglutarate/malate carrier protein [Oncorhynchus mykiss]	8.49	8.61	1	5	27.64
1211	XP_021438857.1	Oncorhynchus mykiss	dedicator of cytokinesis protein 2-like [Oncorhynchus mykiss]	8.49	8.56	1	5	7.468
1212	XP_021414710.1	Oncorhynchus mykiss	actin-related protein 2/3 complex subunit 1A-like [Oncorhynchus mykiss]	8.48	8.56	1	5	15.38
1213	XP_021470945.1	Oncorhynchus mykiss	macrophage-capping protein-like isoform X3 [Oncorhynchus mykiss]	8.43	8.56	3	5	15.75
1214	XP_021426859.1	Oncorhynchus mykiss	radixin-like isoform X2 [Oncorhynchus mykiss]	8.41	43.56	3	23	33.91
1215	XP_021477008.1	Oncorhynchus mykiss	splicing factor 3A subunit 1-like isoform X2 [Oncorhynchus mykiss]	8.4	8.54	4	5	7.107
1216	XP_021417877.1	Oncorhynchus mykiss	C-type lectin domain family 4 member E-like [Oncorhynchus mykiss]	8.39	10.57	1	6	24.02
1217	XP_021419260.1	Oncorhynchus mykiss	regulator of chromosome condensation-like [Oncorhynchus mykiss]	8.38	8.49	5	6	19.95
1218	XP_021477357.1	Oncorhynchus mykiss	coronin-1C [Oncorhynchus mykiss]	8.37	19.36	1	11	22.78
1219	XP_021432310.1	Oncorhynchus mykiss	prosaposin-like [Oncorhynchus mykiss]	8.37	16.62	1	10	16.95
1220	XP_021472165.1	Oncorhynchus mykiss	microtubule-associated protein RP/EB family member 1-like isoform X2 [Oncorhynchus mykiss]	8.34	20.57	2	10	51.15
1221	XP_021468542.1	Oncorhynchus mykiss	nucleolin-like [Oncorhynchus mykiss]	8.33	8.51	1	6	11.72
1222	XP_021441576.1	Oncorhynchus mykiss	cytoplasmic dynein 1 light intermediate chain 2-like isoform X3 [Oncorhynchus mykiss]	8.33	8.4	5	5	17.24
1223	XP_021478531.1	Oncorhynchus mykiss	transmembrane emp24 domain-containing protein 2-like isoform X2 [Oncorhynchus mykiss]	8.33	8.39	9	6	29.35
1224	XP_021478308.1	Oncorhynchus mykiss	alpha-adducin-like [Oncorhynchus mykiss]	8.32	10.54	1	5	8.917
1225	XP_021439691.1	Oncorhynchus mykiss	secretagogin-like [Oncorhynchus mykiss]	8.32	8.4	1	4	18.32
1226	XP_021417018.1	Oncorhynchus mykiss	nucleophosmin-like isoform X3 [Oncorhynchus mykiss]	8.31	8.38	2	5	29.39
1227	XP_021463462.1	Oncorhynchus mykiss	signal peptidase complex catalytic subunit SEC11A-like [Oncorhynchus mykiss]	8.3	8.36	2	5	22.91
1228	XP_021460248.1	Oncorhynchus mykiss	syntaxin-binding protein 3 [Oncorhynchus mykiss]	8.28	8.43	1	5	10.03
1229	XP_021465474.1	Oncorhynchus mykiss	protein DJ-1zDJ-1 [Oncorhynchus mykiss]	8.27	8.38	1	5	36.51
1230	XP_021412735.1	Oncorhynchus mykiss	nuclear pore complex protein Nup133-like [Oncorhynchus mykiss]	8.26	8.37	2	6	6.228
1231	XP_021480534.1	Oncorhynchus mykiss	complement C1q-like protein 2 [Oncorhynchus mykiss]	8.25	8.43	1	5	28.69
1232	XP_021459278.1	Oncorhynchus mykiss	coatomer subunit epsilon [Oncorhynchus mykiss]	8.23	8.24	1	4	14.9
1233	XP_021443347.1	Oncorhynchus mykiss	eukaryotic translation initiation factor 3 subunit K [Oncorhynchus mykiss]	8.21	8.28	2	6	27.27
1234	XP_021456929.1	Oncorhynchus mykiss	valosin containing protein isoform X1 [Oncorhynchus mykiss]	8.19	69.97	2	38	52.11
1235	XP_021476751.1	Oncorhynchus mykiss	osteoclast-stimulating factor 1 [Oncorhynchus mykiss]	8.18	8.29	3	4	22.43
1236	XP_021421613.1	Oncorhynchus mykiss	heterogeneous nuclear ribonucleoprotein A1-like isoform X3 [Oncorhynchus mykiss]	8.17	33.36	7	18	49.48
1237	XP_021453275.1	Oncorhynchus mykiss	succinate--CoA ligase [ADP-forming] subunit beta, mitochondrial-like [Oncorhynchus mykiss]	8.17	8.23	3	4	9.503
1238	sp|P00761|TRYP_PIG	PIG	Trypsin OS=Sus scrofa PE=1 SV=1	8.17	8.18	1	10	25.11
1239	XP_021467157.1	Oncorhynchus mykiss	complement C1q-like protein 2 isoform X1 [Oncorhynchus mykiss]	8.14	9.92	2	7	43.69
1240	XP_021466481.1	Oncorhynchus mykiss	pyruvate dehydrogenase E1 component subunit beta, mitochondrial [Oncorhynchus mykiss]	8.14	8.25	1	6	23.48
1241	XP_021442863.1	Oncorhynchus mykiss	probable signal peptidase complex subunit 2 [Oncorhynchus mykiss]	8.14	8.24	3	5	28.36
1242	XP_021427674.1	Oncorhynchus mykiss	proteasome subunit beta type-7-like [Oncorhynchus mykiss]	8.14	8.15	1	4	18.41
1243	XP_021445251.1	Oncorhynchus mykiss	extended synaptotagmin-2-like isoform X4 [Oncorhynchus mykiss]	8.12	8.16	4	4	5.829
1244	XP_021451784.1	Oncorhynchus mykiss	ladderlectin-like [Oncorhynchus mykiss]	8.1	8.16	2	6	36.02
1245	XP_021454745.1	Oncorhynchus mykiss	uncharacterized protein LOC110521475 isoform X2 [Oncorhynchus mykiss]	8.09	8.17	3	4	31.67
1246	XP_021470901.1	Oncorhynchus mykiss	perilipin-2-like isoform X2 [Oncorhynchus mykiss]	8.08	8.09	2	4	14.61
1247	NP_001154166.1	Oncorhynchus mykiss	acyl-CoA-binding protein [Oncorhynchus mykiss]	8.06	8.12	1	5	54.02
1248	XP_021457073.1	Oncorhynchus mykiss	uncharacterized protein LOC110522968 [Oncorhynchus mykiss]	8.05	8.13	1	5	3.636
1249	XP_021433346.1	Oncorhynchus mykiss	high mobility group protein B3-like [Oncorhynchus mykiss]	8.05	8.11	3	5	25.6
1250	NP_001117836.1	Oncorhynchus mykiss	40S ribosomal protein S20 [Oncorhynchus mykiss]	8.05	8.06	1	4	29.41
1251	XP_021447058.1	Oncorhynchus mykiss	eukaryotic translation initiation factor 1A, X-chromosomal-like [Oncorhynchus mykiss]	8.05	8.06	4	4	33.33
1252	XP_021447061.1	Oncorhynchus mykiss	peroxiredoxin-4-like [Oncorhynchus mykiss]	8.04	13.94	1	7	25.67
1253	XP_021434020.1	Oncorhynchus mykiss	platelet glycoprotein Ib alpha chain-like [Oncorhynchus mykiss]	8.04	8.1	1	5	8.374
1254	XP_021481481.1	Oncorhynchus mykiss	elongation factor 1-beta-like [Oncorhynchus mykiss]	8.03	10.69	3	6	36.49
1255	XP_021436456.1	Oncorhynchus mykiss	40S ribosomal protein S24 isoform X5 [Oncorhynchus mykiss]	8.03	8.03	8	5	29.77
1256	XP_021480496.1	Oncorhynchus mykiss	2',3'-cyclic-nucleotide 3'-phosphodiesterase [Oncorhynchus mykiss]	8.01	13.41	1	7	23.31
1257	XP_021480144.1	Oncorhynchus mykiss	syntaxin-binding protein 2-like isoform X2 [Oncorhynchus mykiss]	8.01	8.22	5	4	7.509
1258	XP_021477582.1	Oncorhynchus mykiss	armadillo repeat protein deleted in velo-cardio-facial syndrome homolog isoform X13 [Oncorhynchus mykiss]	8.01	8.1	14	5	6.145
1259	XP_021416101.1	Oncorhynchus mykiss	protein S100-A13-like [Oncorhynchus mykiss]	8.01	8.02	1	4	56.73
1260	XP_021461792.1	Oncorhynchus mykiss	RNA-binding protein EWS-like isoform X7 [Oncorhynchus mykiss]	8.01	8.01	7	5	10.92
1261	XP_021424326.1	Oncorhynchus mykiss	glutaredoxin-1-like [Oncorhynchus mykiss]	8.01	8.01	1	4	59.43
1262	XP_021477738.1	Oncorhynchus mykiss	ATP synthase subunit alpha, mitochondrial-like [Oncorhynchus mykiss]	8	55.06	1	31	56.34
1263	XP_021426556.1	Oncorhynchus mykiss	tubulin alpha-1A chain-like [Oncorhynchus mykiss]	8	51.48	5	34	62.53
1264	XP_021479552.1	Oncorhynchus mykiss	40S ribosomal protein S3-like [Oncorhynchus mykiss]	8	40.09	2	20	76
1265	XP_021413550.1	Oncorhynchus mykiss	hemoglobin subunit alpha-4-like [Oncorhynchus mykiss]	8	38	1	30	95.8
1266	XP_021480954.1	Oncorhynchus mykiss	hemoglobin subunit alpha-4-like [Oncorhynchus mykiss]	8	34	1	26	95.8
1267	XP_021437673.1	Oncorhynchus mykiss	flavin reductase (NADPH)-like [Oncorhynchus mykiss]	8	24.25	1	12	59.9
1268	XP_021418624.1	Oncorhynchus mykiss	myosin regulatory light polypeptide 9 [Oncorhynchus mykiss]	8	22.15	2	12	66.28
1269	XP_021441036.1	Oncorhynchus mykiss	cathepsin B-like [Oncorhynchus mykiss]	8	14	1	7	30
1270	XP_021473812.1	Oncorhynchus mykiss	non-histone chromosomal protein HMG-14-like [Oncorhynchus mykiss]	8	8	1	5	62.07
1271	XP_021468624.1	Oncorhynchus mykiss	40S ribosomal protein S28 [Oncorhynchus mykiss]	8	8	2	4	52.17
1272	XP_021426203.1	Oncorhynchus mykiss	proteasome subunit beta type-9 isoform X1 [Oncorhynchus mykiss]	8	8	3	4	30.41
1273	XP_021471288.1	Oncorhynchus mykiss	nascent polypeptide-associated complex subunit alpha isoform X2 [Oncorhynchus mykiss]	8	8	5	5	25.82
1274	XP_021449868.1	Oncorhynchus mykiss	BRCA2 and CDKN1A-interacting protein [Oncorhynchus mykiss]	8	8	1	6	20.46
1275	XP_021431430.1	Oncorhynchus mykiss	lysosomal acid lipase/cholesteryl ester hydrolase-like [Oncorhynchus mykiss]	8	8	1	4	16.33
1276	XP_021427930.1	Oncorhynchus mykiss	SH3 domain-binding glutamic acid-rich-like protein 3 [Oncorhynchus mykiss]	8	8	3	5	41.3
1277	XP_021427905.1	Oncorhynchus mykiss	nuclear transport factor 2-like [Oncorhynchus mykiss]	8	8	3	4	42.97
1278	XP_021422456.1	Oncorhynchus mykiss	tumor protein D54-like [Oncorhynchus mykiss]	8	8	1	4	23.28
1279	NP_001117968.1	Oncorhynchus mykiss	CD63 antigen [Oncorhynchus mykiss]	8	8	1	4	15.77
1280	XP_021480106.1	Oncorhynchus mykiss	uncharacterized protein LOC110537948 [Oncorhynchus mykiss]	7.96	12	1	10	58.74
1281	XP_021468125.1	Oncorhynchus mykiss	40S ribosomal protein S29 [Oncorhynchus mykiss]	7.96	8	1	5	53.57
1282	XP_021433529.1	Oncorhynchus mykiss	nicotinamide phosphoribosyltransferase-like [Oncorhynchus mykiss]	7.93	19.48	1	11	33.74
1283	XP_021472381.1	Oncorhynchus mykiss	actin-like protein 6A isoform X2 [Oncorhynchus mykiss]	7.93	8.29	4	5	9.168
1284	XP_021433216.1	Oncorhynchus mykiss	serine-threonine kinase receptor-associated protein-like [Oncorhynchus mykiss]	7.93	8.09	2	5	22.05
1285	NP_001117700.1	Oncorhynchus mykiss	heat shock protein 70a [Oncorhynchus mykiss]	7.92	17.29	2	12	14.75
1286	XP_021449253.1	Oncorhynchus mykiss	olfactomedin-4-like [Oncorhynchus mykiss]	7.92	7.99	1	6	12.8
1287	NP_001158688.1	Oncorhynchus mykiss	Proteasome subunit beta type 8 [Oncorhynchus mykiss]	7.9	8.1	1	5	22.1
1288	NP_001158560.1	Oncorhynchus mykiss	Ras-related protein Ral-B [Oncorhynchus mykiss]	7.9	8.09	2	4	26.44
1289	XP_021457236.1	Oncorhynchus mykiss	isochorismatase domain-containing protein 1 [Oncorhynchus mykiss]	7.9	7.96	1	4	21.91
1290	sp|O77727|K1C15_SHEEP	SHEEP	Keratin, type I cytoskeletal 15 OS=Ovis aries GN=KRT15 PE=2 SV=1	7.88	16.59	1	11	17.44
1291	XP_021425893.1	Oncorhynchus mykiss	guanine nucleotide-binding protein G(o) subunit alpha [Oncorhynchus mykiss]	7.88	10.78	1	7	27.68
1292	XP_021448137.1	Oncorhynchus mykiss	uncharacterized protein LOC110511629 isoform X3 [Oncorhynchus mykiss]	7.88	8.01	3	4	18.85
1293	XP_021472498.1	Oncorhynchus mykiss	translocon-associated protein subunit delta-like [Oncorhynchus mykiss]	7.86	7.92	2	4	24.55
1294	XP_021450535.1	Oncorhynchus mykiss	protein flightless-1 homolog [Oncorhynchus mykiss]	7.85	8.02	1	4	12.56
1295	XP_021452583.1	Oncorhynchus mykiss	collagen alpha-1(XVIII) chain-like isoform X3 [Oncorhynchus mykiss]	7.84	7.95	3	4	3.242
1296	XP_021423324.1	Oncorhynchus mykiss	methylthioribose-1-phosphate isomerase [Oncorhynchus mykiss]	7.84	7.91	1	4	13.88
1297	XP_021464632.1	Oncorhynchus mykiss	muscleblind-like protein 2a isoform X9 [Oncorhynchus mykiss]	7.82	8.04	64	6	11.47
1298	NP_008293.1	Oncorhynchus mykiss	cytochrome c oxidase subunit II (mitochondrion) [Oncorhynchus mykiss]	7.82	7.89	1	4	23.04
1299	XP_021415591.1	Oncorhynchus mykiss	ras-related protein Rab-5A-like [Oncorhynchus mykiss]	7.8	14.04	3	8	48.15
1300	XP_021455693.1	Oncorhynchus mykiss	eukaryotic translation initiation factor 5-like [Oncorhynchus mykiss]	7.79	7.88	12	4	10.77
1301	XP_021432243.1	Oncorhynchus mykiss	serine/arginine-rich splicing factor 2-like [Oncorhynchus mykiss]	7.78	7.9	2	5	22.75
1302	XP_021447265.1	Oncorhynchus mykiss	apolipoprotein C-I-like [Oncorhynchus mykiss]	7.77	7.83	1	4	47.13
1303	XP_021431988.1	Oncorhynchus mykiss	angiotensinogen [Oncorhynchus mykiss]	7.76	7.89	1	4	11.33
1304	XP_021457462.1	Oncorhynchus mykiss	D-dopachrome decarboxylase-A-like [Oncorhynchus mykiss]	7.76	7.83	1	4	35.59
1305	XP_021413590.1	Oncorhynchus mykiss	hemicentin-1-like isoform X2 [Oncorhynchus mykiss]	7.75	7.8	3	4	14.69
1306	XP_021436749.1	Oncorhynchus mykiss	nuclear protein localization protein 4 homolog [Oncorhynchus mykiss]	7.72	7.82	2	4	6.935
1307	XP_021429272.1	Oncorhynchus mykiss	annexin A2-B-like [Oncorhynchus mykiss]	7.7	9.92	1	5	40.5
1308	XP_021420358.1	Oncorhynchus mykiss	protein unc-13 homolog D-like [Oncorhynchus mykiss]	7.7	7.99	1	5	4.766
1309	XP_021436350.1	Oncorhynchus mykiss	uncharacterized protein LOC110502557 [Oncorhynchus mykiss]	7.7	7.85	1	4	21.9
1310	XP_021457657.1	Oncorhynchus mykiss	transportin-1 [Oncorhynchus mykiss]	7.7	7.8	2	4	4.799
1311	XP_021417525.1	Oncorhynchus mykiss	ganglioside GM2 activator-like [Oncorhynchus mykiss]	7.69	7.78	1	4	21.72
1312	XP_021475042.1	Oncorhynchus mykiss	15-hydroxyprostaglandin dehydrogenase [NAD(+)]-like [Oncorhynchus mykiss]	7.68	7.77	2	5	27.48
1313	XP_021464894.1	Oncorhynchus mykiss	cysteine and glycine-rich protein 1-like [Oncorhynchus mykiss]	7.68	7.72	2	4	25
1314	XP_021465783.1	Oncorhynchus mykiss	SAP domain-containing ribonucleoprotein-like isoform X3 [Oncorhynchus mykiss]	7.66	7.86	3	4	23.22
1315	XP_021480956.1	Oncorhynchus mykiss	hemoglobin subunit alpha-1-like [Oncorhynchus mykiss]	7.65	21.56	1	14	90.21
1316	XP_021439699.1	Oncorhynchus mykiss	WD40 repeat-containing protein SMU1 [Oncorhynchus mykiss]	7.64	7.78	2	3	7.992
1317	XP_021445521.1	Oncorhynchus mykiss	twinfilin-1-like [Oncorhynchus mykiss]	7.63	19.32	1	9	35.14
1318	XP_021445502.1	Oncorhynchus mykiss	dipeptidyl peptidase 9-like isoform X3 [Oncorhynchus mykiss]	7.57	7.84	8	4	5.762
1319	XP_021478886.1	Oncorhynchus mykiss	cation-dependent mannose-6-phosphate receptor-like [Oncorhynchus mykiss]	7.54	7.72	1	6	19.64
1320	XP_021443678.1	Oncorhynchus mykiss	replication protein A 70 kDa DNA-binding subunit-like isoform X1 [Oncorhynchus mykiss]	7.53	7.75	6	5	9.272
1321	XP_021441355.1	Oncorhynchus mykiss	glycine N-methyltransferase [Oncorhynchus mykiss]	7.52	7.66	1	4	14.97
1322	XP_021469797.1	Oncorhynchus mykiss	serine/threonine-protein kinase OSR1-like [Oncorhynchus mykiss]	7.51	7.62	2	4	7.451
1323	XP_021454597.1	Oncorhynchus mykiss	fibulin-1-like isoform X1 [Oncorhynchus mykiss]	7.51	7.61	1	4	6.541
1324	XP_021450303.1	Oncorhynchus mykiss	nuclear GTPase SLIP-GC-like [Oncorhynchus mykiss]	7.5	7.73	1	3	3.941
1325	XP_021464004.1	Oncorhynchus mykiss	echinoderm microtubule-associated protein-like 4 [Oncorhynchus mykiss]	7.49	7.96	3	7	8.704
1326	XP_021455793.1	Oncorhynchus mykiss	proteasome subunit alpha type-6 [Oncorhynchus mykiss]	7.48	20.14	1	12	52.85
1327	XP_021436974.1	Oncorhynchus mykiss	60S ribosomal protein L38 [Oncorhynchus mykiss]	7.48	7.52	2	4	48.57
1328	XP_021458967.1	Oncorhynchus mykiss	guanine nucleotide-binding protein subunit beta-4-like [Oncorhynchus mykiss]	7.47	13.78	3	7	27.11
1329	XP_021443043.1	Oncorhynchus mykiss	U1 small nuclear ribonucleoprotein A [Oncorhynchus mykiss]	7.47	7.69	3	5	18.51
1330	XP_021431016.1	Oncorhynchus mykiss	VHSV-induced protein-4 isoform X3 [Oncorhynchus mykiss]	7.47	7.63	5	4	12.27
1331	XP_021446724.1	Oncorhynchus mykiss	dihydropyrimidinase-related protein 2-like [Oncorhynchus mykiss]	7.46	8.54	2	5	8.025
1332	XP_021458018.1	Oncorhynchus mykiss	intracellular hyaluronan-binding protein 4-like [Oncorhynchus mykiss]	7.46	7.73	1	5	15.72
1333	NP_001117709.1	Oncorhynchus mykiss	sex hormone-binding globulin precursor [Oncorhynchus mykiss]	7.45	7.55	1	4	11.34
1334	XP_021438573.1	Oncorhynchus mykiss	serpin H1-like [Oncorhynchus mykiss]	7.44	24.99	2	15	34.81
1335	XP_021461120.1	Oncorhynchus mykiss	tyrosine-protein kinase CSK-like [Oncorhynchus mykiss]	7.44	7.64	1	4	11.53
1336	XP_021443037.1	Oncorhynchus mykiss	porphobilinogen deaminase-like [Oncorhynchus mykiss]	7.43	7.55	1	4	14.48
1337	XP_021424414.1	Oncorhynchus mykiss	ADP-ribosylation factor-like protein 8A [Oncorhynchus mykiss]	7.41	7.58	4	6	30.85
1338	XP_021467065.1	Oncorhynchus mykiss	transmembrane protein Tmp21-like isoform X2 [Oncorhynchus mykiss]	7.41	7.46	2	4	26.34
1339	XP_021416715.1	Oncorhynchus mykiss	V-type proton ATPase 116 kDa subunit a-like [Oncorhynchus mykiss]	7.4	7.94	1	5	8.957
1340	XP_021428268.1	Oncorhynchus mykiss	nuclear transcription factor Y subunit gamma-like isoform X5 [Oncorhynchus mykiss]	7.4	7.45	6	4	8.972
1341	XP_021444460.1	Oncorhynchus mykiss	kinesin-1 heavy chain isoform X1 [Oncorhynchus mykiss]	7.39	7.45	4	4	5.383
1342	XP_021476644.1	Oncorhynchus mykiss	caspase recruitment domain-containing protein 9-like [Oncorhynchus mykiss]	7.38	7.47	1	4	8.015
1343	XP_021416245.1	Oncorhynchus mykiss	proteasome subunit beta type-6-B like protein [Oncorhynchus mykiss]	7.37	7.41	1	6	29.25
1344	XP_021435010.1	Oncorhynchus mykiss	ATP synthase subunit O, mitochondrial-like isoform X2 [Oncorhynchus mykiss]	7.36	15.29	2	10	49.76
1345	XP_021481472.1	Oncorhynchus mykiss	RNA-binding protein with serine-rich domain 1-like [Oncorhynchus mykiss]	7.36	7.42	2	4	20.59
1346	XP_021449917.1	Oncorhynchus mykiss	deoxyribonuclease-2-alpha-like [Oncorhynchus mykiss]	7.36	7.41	2	4	14.83
1347	XP_021416647.1	Oncorhynchus mykiss	protein diaphanous homolog 1-like [Oncorhynchus mykiss]	7.33	7.59	1	5	7.818
1348	XP_021443415.1	Oncorhynchus mykiss	structural maintenance of chromosomes protein 4-like isoform X1 [Oncorhynchus mykiss]	7.32	7.57	2	4	3.475
1349	XP_021443939.1	Oncorhynchus mykiss	dehydrogenase/reductase SDR family member 13-like [Oncorhynchus mykiss]	7.31	7.36	2	4	13.21
1350	XP_021457645.1	Oncorhynchus mykiss	ATP synthase subunit alpha, mitochondrial [Oncorhynchus mykiss]	7.29	45.05	1	24	48.45
1351	XP_021474275.1	Oncorhynchus mykiss	peroxiredoxin-5, mitochondrial-like isoform X1 [Oncorhynchus mykiss]	7.26	12.01	2	7	41.58
1352	XP_021438265.1	Oncorhynchus mykiss	glyoxalase domain-containing protein 4-like isoform X1 [Oncorhynchus mykiss]	7.25	7.33	2	4	17.11
1353	XP_021473034.1	Oncorhynchus mykiss	probable ATP-dependent RNA helicase DDX46 [Oncorhynchus mykiss]	7.24	7.51	1	5	5.799
1354	XP_021461918.1	Oncorhynchus mykiss	septin-2-like [Oncorhynchus mykiss]	7.23	21.66	1	12	44.25
1355	XP_021477492.1	Oncorhynchus mykiss	ubiquitin recognition factor in ER-associated degradation protein 1-like isoform X2 [Oncorhynchus mykiss]	7.23	7.35	3	4	14.94
1356	XP_021445207.1	Oncorhynchus mykiss	ATP-dependent RNA helicase A, partial [Oncorhynchus mykiss]	7.22	7.57	1	3	3.251
1357	XP_021425783.1	Oncorhynchus mykiss	methionine--tRNA ligase, cytoplasmic [Oncorhynchus mykiss]	7.22	7.32	1	4	6.145
1358	XP_021477297.1	Oncorhynchus mykiss	S-adenosylmethionine synthase [Oncorhynchus mykiss]	7.21	7.32	3	4	11.36
1359	XP_021473240.1	Oncorhynchus mykiss	H/ACA ribonucleoprotein complex subunit 2 [Oncorhynchus mykiss]	7.21	7.26	1	4	33.33
1360	XP_021479669.1	Oncorhynchus mykiss	vasodilator-stimulated phosphoprotein-like isoform X2 [Oncorhynchus mykiss]	7.2	12.47	2	9	18.99
1361	XP_021414119.1	Oncorhynchus mykiss	protein DEK-like isoform X2 [Oncorhynchus mykiss]	7.2	7.28	2	4	10.75
1362	XP_021465725.1	Oncorhynchus mykiss	uncharacterized protein LOC110528191 [Oncorhynchus mykiss]	7.18	37.75	1	19	15.14
1363	XP_021480396.1	Oncorhynchus mykiss	nucleoside diphosphate kinase B-like [Oncorhynchus mykiss]	7.18	15.55	1	9	60.53
1364	XP_021442086.1	Oncorhynchus mykiss	CD81 antigen-like [Oncorhynchus mykiss]	7.18	7.24	1	5	22.59
1365	XP_021417045.1	Oncorhynchus mykiss	calnexin-like [Oncorhynchus mykiss]	7.17	27.48	1	17	24.12
1366	XP_021458163.1	Oncorhynchus mykiss	endothelial differentiation-related factor 1 homolog [Oncorhynchus mykiss]	7.17	7.29	1	4	29.73
1367	XP_021467323.1	Oncorhynchus mykiss	5'-3' exoribonuclease 2-like isoform X3 [Oncorhynchus mykiss]	7.16	7.36	4	5	6.356
1368	XP_021453373.1	Oncorhynchus mykiss	lambda-crystallin homolog isoform X2 [Oncorhynchus mykiss]	7.16	7.33	3	4	25.29
1369	XP_021458386.1	Oncorhynchus mykiss	alpha-parvin-like isoform X1 [Oncorhynchus mykiss]	7.16	7.22	5	5	13.44
1370	XP_021436794.1	Oncorhynchus mykiss	voltage-dependent anion-selective channel protein 2-like [Oncorhynchus mykiss]	7.15	18.85	3	9	47.7
1371	XP_021464154.1	Oncorhynchus mykiss	splicing factor U2AF 35 kDa subunit-like isoform X2 [Oncorhynchus mykiss]	7.15	7.31	5	5	19.59
1372	XP_021441201.1	Oncorhynchus mykiss	caprin-1-like [Oncorhynchus mykiss]	7.15	7.24	1	5	6.738
1373	XP_021451275.1	Oncorhynchus mykiss	hephaestin-like protein 1, partial [Oncorhynchus mykiss]	7.14	7.2	1	4	9.569
1374	XP_021430645.1	Oncorhynchus mykiss	intron-binding protein aquarius [Oncorhynchus mykiss]	7.13	7.33	1	5	3.954
1375	XP_021430495.1	Oncorhynchus mykiss	V-type proton ATPase subunit E 1-like [Oncorhynchus mykiss]	7.1	12.05	1	8	32.3
1376	XP_021473891.1	Oncorhynchus mykiss	serrate RNA effector molecule homolog isoform X2 [Oncorhynchus mykiss]	7.1	7.69	2	5	5.604
1377	XP_021470598.1	Oncorhynchus mykiss	prostaglandin reductase 1-like [Oncorhynchus mykiss]	7.08	7.25	3	3	10.33
1378	XP_021472395.1	Oncorhynchus mykiss	SAP domain-containing ribonucleoprotein-like [Oncorhynchus mykiss]	7.08	7.25	1	4	21.05
1379	XP_021415406.1	Oncorhynchus mykiss	serine/threonine-protein kinase 3-like [Oncorhynchus mykiss]	7.06	7.23	2	4	9.274
1380	XP_021479240.1	Oncorhynchus mykiss	cytospin-B-like isoform X3 [Oncorhynchus mykiss]	7.03	7.28	4	4	5.711
1381	XP_021450453.1	Oncorhynchus mykiss	plectin-like, partial [Oncorhynchus mykiss]	7.03	7.14	5	4	11.39
1382	XP_021434130.1	Oncorhynchus mykiss	cleavage and polyadenylation specificity factor subunit 6 [Oncorhynchus mykiss]	7.03	7.08	1	4	6.849
1383	XP_021465187.1	Oncorhynchus mykiss	DNA topoisomerase 1-like [Oncorhynchus mykiss]	7.02	7.31	2	5	7.93
1384	XP_021458130.1	Oncorhynchus mykiss	78 kDa glucose-regulated protein-like [Oncorhynchus mykiss]	7.01	68.5	1	40	49.38
1385	XP_021424543.1	Oncorhynchus mykiss	septin-7-like isoform X5 [Oncorhynchus mykiss]	7.01	23.39	11	13	26.33
1386	NP_001158648.1	Oncorhynchus mykiss	Vacuolar ATP synthase subunit G 1 [Oncorhynchus mykiss]	7.01	7.11	3	4	47.46
1387	XP_021459376.1	Oncorhynchus mykiss	rho GTPase-activating protein 45-like isoform X2 [Oncorhynchus mykiss]	7	7.3	3	5	5.372
1388	XP_021437474.1	Oncorhynchus mykiss	RNA-binding protein 8A isoform X2 [Oncorhynchus mykiss]	7	7.06	5	4	24.35
1389	XP_021422458.1	Oncorhynchus mykiss	proteasomal ubiquitin receptor ADRM1-like [Oncorhynchus mykiss]	6.99	7.07	1	3	7.748
1390	XP_021457406.1	Oncorhynchus mykiss	serine/threonine-protein phosphatase 2A activator [Oncorhynchus mykiss]	6.96	7.03	1	4	11.37
1391	XP_021446252.1	Oncorhynchus mykiss	formin-binding protein 1-like [Oncorhynchus mykiss]	6.94	7.19	25	3	4.692
1392	XP_021456317.1	Oncorhynchus mykiss	phosphoacetylglucosamine mutase [Oncorhynchus mykiss]	6.92	7.04	2	4	8.824
1393	XP_021480026.1	Oncorhynchus mykiss	probable ATP-dependent RNA helicase ddx6 [Oncorhynchus mykiss]	6.9	7.14	5	4	11.93
1394	XP_021458277.1	Oncorhynchus mykiss	developmentally-regulated GTP-binding protein 1 [Oncorhynchus mykiss]	6.85	6.99	2	5	13.11
1395	XP_021424854.1	Oncorhynchus mykiss	methyltransferase-like protein 7A isoform X3 [Oncorhynchus mykiss]	6.84	6.9	3	5	18.18
1396	XP_021445717.1	Oncorhynchus mykiss	ras-related protein Rab-18-B-like [Oncorhynchus mykiss]	6.83	7.1	3	5	29.13
1397	XP_021412905.1	Oncorhynchus mykiss	RAS protein activator like-3-like isoform X2 [Oncorhynchus mykiss]	6.81	6.98	4	4	4.326
1398	XP_021465137.1	Oncorhynchus mykiss	cytosolic purine 5'-nucleotidase isoform X2 [Oncorhynchus mykiss]	6.81	6.86	2	4	11.11
1399	XP_021471494.1	Oncorhynchus mykiss	cytosolic acyl coenzyme A thioester hydrolase [Oncorhynchus mykiss]	6.8	6.95	1	4	12.66
1400	NP_001117811.1	Oncorhynchus mykiss	elongation factor EF1 alpha [Oncorhynchus mykiss]	6.79	44.4	1	36	68.98
1401	XP_021459362.1	Oncorhynchus mykiss	heterogeneous nuclear ribonucleoprotein M-like isoform X2 [Oncorhynchus mykiss]	6.79	34.53	4	18	31.6
1402	XP_021465825.1	Oncorhynchus mykiss	citrate synthase, mitochondrial-like [Oncorhynchus mykiss]	6.79	20.25	1	11	30.69
1403	XP_021425680.1	Oncorhynchus mykiss	60S acidic ribosomal protein P2-like isoform X2 [Oncorhynchus mykiss]	6.75	8.95	2	6	76.99
1404	XP_021474272.1	Oncorhynchus mykiss	barrier-to-autointegration factor [Oncorhynchus mykiss]	6.75	6.9	2	5	53.33
1405	XP_021469056.1	Oncorhynchus mykiss	biliverdin reductase A isoform X1 [Oncorhynchus mykiss]	6.71	13.96	2	7	23.88
1406	XP_021460993.1	Oncorhynchus mykiss	arrestin domain-containing protein 3-like isoform X2 [Oncorhynchus mykiss]	6.7	7.29	2	4	10.64
1407	XP_021475794.1	Oncorhynchus mykiss	thioredoxin domain-containing protein 5-like [Oncorhynchus mykiss]	6.7	6.82	1	4	12.22
1408	XP_021425787.1	Oncorhynchus mykiss	dynactin subunit 2 [Oncorhynchus mykiss]	6.7	6.74	1	4	16.09
1409	XP_021447075.1	Oncorhynchus mykiss	V-type proton ATPase catalytic subunit A-like [Oncorhynchus mykiss]	6.68	50.08	3	26	56.89
1410	XP_021441596.1	Oncorhynchus mykiss	3-hydroxyisobutyrate dehydrogenase, mitochondrial-like [Oncorhynchus mykiss]	6.67	6.73	2	4	21.29
1411	NP_001154088.1	Oncorhynchus mykiss	peptide methionine sulfoxide reductase [Oncorhynchus mykiss]	6.67	6.73	1	3	17.82
1412	XP_021438644.1	Oncorhynchus mykiss	calcium-binding protein 39 [Oncorhynchus mykiss]	6.66	6.72	5	3	8.798
1413	XP_021456486.1	Oncorhynchus mykiss	sorting nexin-9-like isoform X7 [Oncorhynchus mykiss]	6.64	6.92	8	5	8.028
1414	XP_021438922.1	Oncorhynchus mykiss	uncharacterized protein LOC110504492 [Oncorhynchus mykiss]	6.64	6.9	1	5	5.486
1415	NP_001158573.1	Oncorhynchus mykiss	eukaryotic translation initiation factor 3 subunit M [Oncorhynchus mykiss]	6.64	6.67	1	4	12.53
1416	XP_021419862.1	Oncorhynchus mykiss	nucleosome assembly protein 1-like 4 isoform X2 [Oncorhynchus mykiss]	6.63	9.02	5	5	15.28
1417	XP_021442859.1	Oncorhynchus mykiss	eukaryotic translation initiation factor 4H-like isoform X3 [Oncorhynchus mykiss]	6.62	6.78	7	5	21.94
1418	XP_021439856.1	Oncorhynchus mykiss	glutathione S-transferase P-like [Oncorhynchus mykiss]	6.61	23.04	1	13	55.29
1419	XP_021421480.1	Oncorhynchus mykiss	signal transducer and activator of transcription 6-like [Oncorhynchus mykiss]	6.6	7.06	1	4	6.667
1420	XP_021455813.1	Oncorhynchus mykiss	galectin-8-like [Oncorhynchus mykiss]	6.6	6.73	1	4	18.15
1421	XP_021458942.1	Oncorhynchus mykiss	profilin-2-like isoform X1 [Oncorhynchus mykiss]	6.59	14.8	1	8	51.08
1422	XP_021478600.1	Oncorhynchus mykiss	NAD(P) transhydrogenase, mitochondrial-like [Oncorhynchus mykiss]	6.59	13.87	1	7	8.37
1423	XP_021476565.1	Oncorhynchus mykiss	drebrin-like protein B [Oncorhynchus mykiss]	6.59	6.76	1	3	4.755
1424	XP_021447674.1	Oncorhynchus mykiss	urokinase plasminogen activator surface receptor-like [Oncorhynchus mykiss]	6.59	6.76	1	4	20
1425	XP_021415520.1	Oncorhynchus mykiss	tumor protein D52-like [Oncorhynchus mykiss]	6.56	6.64	1	4	17.55
1426	XP_021429046.1	Oncorhynchus mykiss	aminoacyl tRNA synthase complex-interacting multifunctional protein 1 isoform X3 [Oncorhynchus mykiss]	6.54	6.74	6	3	10.39
1427	XP_021423749.1	Oncorhynchus mykiss	signal recognition particle subunit SRP68-like [Oncorhynchus mykiss]	6.54	6.71	2	4	10.72
1428	XP_021438881.1	Oncorhynchus mykiss	transcriptional regulator ATRX-like [Oncorhynchus mykiss]	6.53	6.84	2	4	2.195
1429	XP_021444860.1	Oncorhynchus mykiss	guanylate kinase-like isoform X3 [Oncorhynchus mykiss]	6.53	6.59	3	4	25.25
1430	XP_021468491.1	Oncorhynchus mykiss	profilin-2-like isoform X2 [Oncorhynchus mykiss]	6.51	10.91	3	6	51.8
1431	XP_021446328.1	Oncorhynchus mykiss	ras-related protein rab7-like [Oncorhynchus mykiss]	6.49	22.69	2	12	58.54
1432	XP_021421431.1	Oncorhynchus mykiss	mitogen-activated protein kinase 14A isoform X2 [Oncorhynchus mykiss]	6.49	8.76	4	7	16.9
1433	XP_021446505.1	Oncorhynchus mykiss	crk-like protein [Oncorhynchus mykiss]	6.49	6.59	1	3	12.83
1434	XP_021446277.1	Oncorhynchus mykiss	cell division control protein 42 homolog [Oncorhynchus mykiss]	6.48	10.87	2	7	38.22
1435	XP_021481010.1	Oncorhynchus mykiss	transcription activator BRG1-like [Oncorhynchus mykiss]	6.47	6.6	6	4	2.574
1436	XP_021433919.1	Oncorhynchus mykiss	metastasis-associated protein MTA2-like isoform X2 [Oncorhynchus mykiss]	6.46	6.58	4	5	7.982
1437	XP_021437685.1	Oncorhynchus mykiss	phospholipase D3-like [Oncorhynchus mykiss]	6.45	6.56	2	4	8.66
1438	XP_021479750.1	Oncorhynchus mykiss	S-phase kinase-associated protein 1 [Oncorhynchus mykiss]	6.45	6.55	2	3	20.86
1439	XP_021477384.1	Oncorhynchus mykiss	putative phospholipase B-like 2 [Oncorhynchus mykiss]	6.45	6.52	1	3	8.734
1440	XP_021481233.1	Oncorhynchus mykiss	serine/threonine-protein phosphatase alpha-2 isoform-like [Oncorhynchus mykiss]	6.44	19.3	4	11	40.36
1441	XP_021443287.1	Oncorhynchus mykiss	transgelin-like isoform X1 [Oncorhynchus mykiss]	6.42	28.72	3	22	80.1
1442	XP_021447355.1	Oncorhynchus mykiss	phosphatidylinositol 3,4,5-trisphosphate 3-phosphatase TPTE2-like [Oncorhynchus mykiss]	6.42	6.7	1	4	8.984
1443	XP_021423846.1	Oncorhynchus mykiss	calcineurin subunit B type 1 [Oncorhynchus mykiss]	6.42	6.44	3	3	24.71
1444	XP_021460895.1	Oncorhynchus mykiss	macrophage-expressed gene 1 protein [Oncorhynchus mykiss]	6.41	6.5	1	4	7.49
1445	XP_021420241.1	Oncorhynchus mykiss	microfibril-associated glycoprotein 4-like [Oncorhynchus mykiss]	6.4	6.54	1	4	21.94
1446	XP_021481476.1	Oncorhynchus mykiss	NADH-ubiquinone oxidoreductase 75 kDa subunit, mitochondrial-like isoform X2 [Oncorhynchus mykiss]	6.4	6.5	2	3	6.052
1447	XP_021422861.1	Oncorhynchus mykiss	3-hydroxyacyl-CoA dehydrogenase type-2 [Oncorhynchus mykiss]	6.4	6.42	1	3	18.08
1448	XP_021458423.1	Oncorhynchus mykiss	serine/arginine-rich splicing factor 9-like [Oncorhynchus mykiss]	6.38	16.12	8	9	38.71
1449	NP_001117743.1	Oncorhynchus mykiss	caspase 6 precursor [Oncorhynchus mykiss]	6.37	6.39	1	3	11.59
1450	XP_021455136.1	Oncorhynchus mykiss	plasminogen activator inhibitor 1 RNA-binding protein-like isoform X4 [Oncorhynchus mykiss]	6.36	18.92	4	9	27.67
1451	XP_021472638.1	Oncorhynchus mykiss	emerin-like [Oncorhynchus mykiss]	6.35	6.37	1	4	22.28
1452	XP_021480453.1	Oncorhynchus mykiss	60S ribosomal protein L19-like [Oncorhynchus mykiss]	6.35	6.37	2	3	13.71
1453	XP_021447858.1	Oncorhynchus mykiss	keratin, type I cytoskeletal 9-like isoform X5 [Oncorhynchus mykiss]	6.34	10.56	7	5	29.63
1454	XP_021468131.1	Oncorhynchus mykiss	ADP-ribosylation factor 6 [Oncorhynchus mykiss]	6.34	7.4	9	4	21.71
1455	XP_021435749.1	Oncorhynchus mykiss	tropomyosin alpha-4 chain isoform X3 [Oncorhynchus mykiss]	6.32	52.58	2	28	68.15
1456	XP_021478128.1	Oncorhynchus mykiss	U4/U6 small nuclear ribonucleoprotein Prp31 [Oncorhynchus mykiss]	6.32	6.41	2	3	8.459
1457	XP_021467014.1	Oncorhynchus mykiss	inverted formin-2-like [Oncorhynchus mykiss]	6.31	6.47	1	4	3.223
1458	XP_021479838.1	Oncorhynchus mykiss	transcription factor BTF3 homolog 4 [Oncorhynchus mykiss]	6.31	6.33	6	3	36.71
1459	XP_021418588.1	Oncorhynchus mykiss	protein FAM49B-like [Oncorhynchus mykiss]	6.29	11.14	4	8	26.61
1460	XP_021476026.1	Oncorhynchus mykiss	acyl-coenzyme A thioesterase 9, mitochondrial-like isoform X5 [Oncorhynchus mykiss]	6.29	6.43	8	4	11.2
1461	XP_021471285.1	Oncorhynchus mykiss	prostaglandin E synthase 3-like isoform X2 [Oncorhynchus mykiss]	6.29	6.31	2	3	27.67
1462	NP_001118057.1	Oncorhynchus mykiss	LBP (LPS binding protein)/BPI (bactericidal/permeability-increasing protein)-1 precursor [Oncorhynchus mykiss]	6.28	10.42	1	7	14.38
1463	XP_021462924.1	Oncorhynchus mykiss	pyruvate kinase PKM-like isoform X2 [Oncorhynchus mykiss]	6.27	53.58	1	31	53.06
1464	XP_021460552.1	Oncorhynchus mykiss	mitochondrial import receptor subunit TOM70 [Oncorhynchus mykiss]	6.24	6.31	1	5	8.076
1465	XP_021423888.1	Oncorhynchus mykiss	catalase-like [Oncorhynchus mykiss]	6.23	38.03	1	22	43.4
1466	XP_021417186.1	Oncorhynchus mykiss	tyrosine-protein kinase BTK isoform X2 [Oncorhynchus mykiss]	6.23	6.43	3	3	6.625
1467	XP_021463036.1	Oncorhynchus mykiss	AP-1 complex subunit gamma-1-like isoform X2 [Oncorhynchus mykiss]	6.22	6.29	8	4	5.998
1468	XP_021425142.1	Oncorhynchus mykiss	60S ribosomal protein L22 [Oncorhynchus mykiss]	6.22	6.23	1	3	37.88
1469	XP_021420655.1	Oncorhynchus mykiss	uncharacterized protein LOC110491495 [Oncorhynchus mykiss]	6.21	6.29	1	4	10.86
1470	XP_021467243.1	Oncorhynchus mykiss	serine/threonine-protein phosphatase 2A 56 kDa regulatory subunit alpha isoform-like [Oncorhynchus mykiss]	6.21	6.29	2	4	9.608
1471	XP_021436899.1	Oncorhynchus mykiss	28 kDa heat- and acid-stable phosphoprotein-like [Oncorhynchus mykiss]	6.21	6.28	2	4	21.74
1472	XP_021460947.1	Oncorhynchus mykiss	endoplasmin-like [Oncorhynchus mykiss]	6.2	65.52	1	36	44.73
1473	XP_021454104.1	Oncorhynchus mykiss	tropomyosin alpha-4 chain-like isoform X10 [Oncorhynchus mykiss]	6.17	48.72	6	29	64.11
1474	XP_021413822.1	Oncorhynchus mykiss	mucin-17-like isoform X2 [Oncorhynchus mykiss]	6.17	6.22	5	3	2.699
1475	XP_021466889.1	Oncorhynchus mykiss	heat shock 90kDa protein 1 beta isoform X1 [Oncorhynchus mykiss]	6.16	84.94	2	56	63.1
1476	XP_021413694.1	Oncorhynchus mykiss	phospholipase B-like 1 [Oncorhynchus mykiss]	6.16	6.3	1	4	11.4
1477	XP_021420678.1	Oncorhynchus mykiss	chromobox protein homolog 1 isoform X3 [Oncorhynchus mykiss]	6.15	8.19	5	4	29.28
1478	XP_021435905.1	Oncorhynchus mykiss	insulin-degrading enzyme-like isoform X2 [Oncorhynchus mykiss]	6.15	6.38	4	5	5.506
1479	XP_021436291.1	Oncorhynchus mykiss	coiled-coil domain-containing protein 6-like [Oncorhynchus mykiss]	6.13	6.28	2	3	7.692
1480	XP_021478257.1	Oncorhynchus mykiss	lysosome membrane protein 2 isoform X2 [Oncorhynchus mykiss]	6.13	6.27	2	4	11.3
1481	XP_021421395.1	Oncorhynchus mykiss	TAR DNA-binding protein 43-like [Oncorhynchus mykiss]	6.12	10.24	2	6	19.55
1482	XP_021415177.1	Oncorhynchus mykiss	glucosamine-6-phosphate isomerase isoform X2 [Oncorhynchus mykiss]	6.12	9.49	5	7	26.1
1483	XP_021415158.1	Oncorhynchus mykiss	ubiquitin-conjugating enzyme E2D 2 isoform X1 [Oncorhynchus mykiss]	6.12	6.13	10	7	35.81
1484	XP_021427815.1	Oncorhynchus mykiss	peptidyl-prolyl cis-trans isomerase FKBP4-like [Oncorhynchus mykiss]	6.11	19.5	1	9	26.86
1485	NP_001154102.1	Oncorhynchus mykiss	Small nuclear ribonucleoprotein Sm D3 [Oncorhynchus mykiss]	6.08	6.09	2	4	31.25
1486	XP_021417723.1	Oncorhynchus mykiss	proteasome subunit beta type-2-like [Oncorhynchus mykiss]	6.07	12.42	1	8	48.56
1487	XP_021463137.1	Oncorhynchus mykiss	programmed cell death protein 5-like isoform X2 [Oncorhynchus mykiss]	6.07	6.08	3	3	28.35
1488	XP_021414937.1	Oncorhynchus mykiss	peptidyl-prolyl cis-trans isomerase NIMA-interacting 1 [Oncorhynchus mykiss]	6.07	6.08	1	4	23.75
1489	XP_021445172.1	Oncorhynchus mykiss	calcyclin-binding protein [Oncorhynchus mykiss]	6.07	6.08	1	4	19.83
1490	XP_021451276.1	Oncorhynchus mykiss	erythrocyte band 7 integral membrane protein-like [Oncorhynchus mykiss]	6.06	13.99	1	8	32.28
1491	XP_021444618.1	Oncorhynchus mykiss	elongation factor 2-like [Oncorhynchus mykiss]	6.05	92.57	1	53	51.05
1492	XP_021436988.1	Oncorhynchus mykiss	protein phosphatase 1G-like [Oncorhynchus mykiss]	6.05	6.12	3	3	6.038
1493	XP_021428132.1	Oncorhynchus mykiss	small nuclear ribonucleoprotein Sm D1 [Oncorhynchus mykiss]	6.05	6.05	3	4	37.82
1494	XP_021480392.1	Oncorhynchus mykiss	perforin-1-like [Oncorhynchus mykiss]	6.04	6.15	1	3	7.651
1495	XP_021465072.1	Oncorhynchus mykiss	prothymosin alpha-like [Oncorhynchus mykiss]	6.04	6.06	1	3	28.35
1496	NP_001158662.1	Oncorhynchus mykiss	programmed cell death protein 6 [Oncorhynchus mykiss]	6.04	6.04	3	3	17.86
1497	XP_021460576.1	Oncorhynchus mykiss	rab GDP dissociation inhibitor beta-like [Oncorhynchus mykiss]	6.03	42.46	1	23	66.07
1498	XP_021466729.1	Oncorhynchus mykiss	pleckstrin-like isoform X1 [Oncorhynchus mykiss]	6.03	13.77	1	7	27.27
1499	XP_021441731.1	Oncorhynchus mykiss	eukaryotic translation initiation factor 3 subunit J-A-like [Oncorhynchus mykiss]	6.03	6.03	2	3	14.52
1500	XP_021463247.1	Oncorhynchus mykiss	60S acidic ribosomal protein P2-like [Oncorhynchus mykiss]	6.02	11.6	1	6	77.19
1501	XP_021481079.1	Oncorhynchus mykiss	THO complex subunit 4-like [Oncorhynchus mykiss]	6.02	7.31	2	4	19.78
1502	XP_021475430.1	Oncorhynchus mykiss	oxygen-dependent coproporphyrinogen-III oxidase, mitochondrial-like [Oncorhynchus mykiss]	6.02	6.08	2	3	8.909
1503	XP_021468780.1	Oncorhynchus mykiss	protein phosphatase 1 regulatory subunit 7 [Oncorhynchus mykiss]	6.01	6.09	1	4	8.743
1504	XP_021475033.1	Oncorhynchus mykiss	signal peptidase complex subunit 3-like isoform X1 [Oncorhynchus mykiss]	6.01	6.01	2	4	17.78
1505	XP_021468627.1	Oncorhynchus mykiss	40S ribosomal protein S15-like [Oncorhynchus mykiss]	6.01	6.01	2	4	31.03
1506	XP_021420187.1	Oncorhynchus mykiss	alpha-enolase-like [Oncorhynchus mykiss]	6	44.98	1	28	71.07
1507	NP_001158523.1	Oncorhynchus mykiss	40S ribosomal protein S4, X isoform [Oncorhynchus mykiss]	6	36.7	1	18	55.13
1508	XP_021470007.1	Oncorhynchus mykiss	collagen alpha-2(VI) chain-like, partial [Oncorhynchus mykiss]	6	32.37	1	18	36.29
1509	XP_021419826.1	Oncorhynchus mykiss	ras-related protein Rap-1b [Oncorhynchus mykiss]	6	24	1	12	78.92
1510	XP_021480958.1	Oncorhynchus mykiss	hemoglobin subunit alpha-like [Oncorhynchus mykiss]	6	22.22	1	14	91.61
1511	XP_021413949.1	Oncorhynchus mykiss	rho GDP-dissociation inhibitor 1-like isoform X4 [Oncorhynchus mykiss]	6	22.04	3	13	63.24
1512	XP_021472872.1	Oncorhynchus mykiss	transgelin-3-like, partial [Oncorhynchus mykiss]	6	20.99	1	15	64.07
1513	XP_021481401.1	Oncorhynchus mykiss	ras-related C3 botulinum toxin substrate 1-like isoform X1 [Oncorhynchus mykiss]	6	13.39	6	8	39.06
1514	NP_001154086.1	Oncorhynchus mykiss	Superoxide dismutase [Oncorhynchus mykiss]	6	11.38	2	6	39.61
1515	XP_021454009.1	Oncorhynchus mykiss	protein S100-A1-like isoform X2 [Oncorhynchus mykiss]	6	8.85	2	5	54.46
1516	XP_021434826.1	Oncorhynchus mykiss	death-associated protein-like 1 [Oncorhynchus mykiss]	6	6.01	1	4	35.59
1517	XP_021438891.1	Oncorhynchus mykiss	high mobility group nucleosome-binding domain-containing protein 3-like [Oncorhynchus mykiss]	6	6	1	3	28.8
1518	XP_021477338.1	Oncorhynchus mykiss	protein S100-A16-like [Oncorhynchus mykiss]	6	6	4	3	55.43
1519	XP_021444328.1	Oncorhynchus mykiss	protein transport protein Sec61 subunit beta-like [Oncorhynchus mykiss]	6	6	2	3	38.78
1520	XP_021418517.1	Oncorhynchus mykiss	protein disulfide-isomerase TMX3 [Oncorhynchus mykiss]	6	6	1	3	10.24
1521	NP_001154170.1	Oncorhynchus mykiss	prefoldin subunit 1 [Oncorhynchus mykiss]	5.97	6.05	1	3	22.95
1522	XP_021441678.1	Oncorhynchus mykiss	adenine phosphoribosyltransferase-like [Oncorhynchus mykiss]	5.95	6.03	1	4	23.63
1523	XP_021445752.1	Oncorhynchus mykiss	ATP-binding cassette sub-family F member 2-like isoform X4 [Oncorhynchus mykiss]	5.94	6.19	6	4	7.529
1524	XP_021463217.1	Oncorhynchus mykiss	thioredoxin-dependent peroxide reductase, mitochondrial-like [Oncorhynchus mykiss]	5.94	6.01	1	3	14.86
1525	XP_021420535.1	Oncorhynchus mykiss	WD repeat-containing protein 61 [Oncorhynchus mykiss]	5.93	6.06	1	4	16.07
1526	XP_021429369.1	Oncorhynchus mykiss	UPF0568 protein C14orf166 homolog isoform X2 [Oncorhynchus mykiss]	5.92	6.07	2	3	18.26
1527	XP_021432123.1	Oncorhynchus mykiss	exportin-5-like [Oncorhynchus mykiss]	5.91	6	1	4	3.792
1528	NP_001118117.1	Oncorhynchus mykiss	calpastatin [Oncorhynchus mykiss]	5.91	5.98	1	3	9.797
1529	XP_021474999.1	Oncorhynchus mykiss	sialic acid synthase-like [Oncorhynchus mykiss]	5.89	6.05	2	4	11.05
1530	XP_021480490.1	Oncorhynchus mykiss	peptidyl-prolyl cis-trans isomerase FKBP10-like [Oncorhynchus mykiss]	5.87	5.99	2	4	6.018
1531	XP_021441765.1	Oncorhynchus mykiss	pyruvate kinase PKM-like [Oncorhynchus mykiss]	5.85	48.34	1	27	56.58
1532	NP_001118193.1	Oncorhynchus mykiss	pentraxin precursor [Oncorhynchus mykiss]	5.85	5.95	1	4	18.64
1533	XP_021436382.1	Oncorhynchus mykiss	reticulon-4-like isoform X2 [Oncorhynchus mykiss]	5.84	10.1	6	5	6.568
1534	XP_021415780.1	Oncorhynchus mykiss	unconventional myosin-Ig-like [Oncorhynchus mykiss]	5.83	6	1	3	2.532
1535	XP_021461923.1	Oncorhynchus mykiss	enoyl-CoA hydratase, mitochondrial [Oncorhynchus mykiss]	5.83	5.95	1	3	12.41
1536	XP_021417538.1	Oncorhynchus mykiss	elongation factor 1-gamma-like [Oncorhynchus mykiss]	5.82	35.23	1	20	44.82
1537	NP_001158580.1	Oncorhynchus mykiss	heme-binding protein 2 precursor [Oncorhynchus mykiss]	5.8	5.89	1	3	11.63
1538	XP_021463276.1	Oncorhynchus mykiss	ras-related protein R-Ras2 [Oncorhynchus mykiss]	5.79	5.84	3	3	19.31
1539	XP_021473940.1	Oncorhynchus mykiss	cohesin subunit SA-2-like [Oncorhynchus mykiss]	5.78	5.97	5	3	2.754
1540	XP_021446100.1	Oncorhynchus mykiss	tyrosine-protein phosphatase non-receptor type 6-like [Oncorhynchus mykiss]	5.77	66.05	2	36	68.38
1541	XP_021458105.1	Oncorhynchus mykiss	CCR4-NOT transcription complex subunit 1 isoform X19 [Oncorhynchus mykiss]	5.77	5.98	43	4	1.691
1542	XP_021414884.1	Oncorhynchus mykiss	nodal modulator 1-like [Oncorhynchus mykiss]	5.75	5.88	2	3	1.607
1543	XP_021465901.1	Oncorhynchus mykiss	voltage-gated hydrogen channel 1-like [Oncorhynchus mykiss]	5.75	5.82	2	3	9.211
1544	XP_021446871.1	Oncorhynchus mykiss	pyruvate carboxylase, mitochondrial-like [Oncorhynchus mykiss]	5.74	6.17	2	4	3.895
1545	XP_021428390.1	Oncorhynchus mykiss	serine/arginine-rich splicing factor 10-like [Oncorhynchus mykiss]	5.74	5.82	2	4	18.73
1546	XP_021442356.1	Oncorhynchus mykiss	E3 ubiquitin-protein ligase TRIM39-like [Oncorhynchus mykiss]	5.74	5.8	4	3	7.471
1547	XP_021458090.1	Oncorhynchus mykiss	far upstream element-binding protein 3-like isoform X8 [Oncorhynchus mykiss]	5.73	11.37	13	6	9.831
1548	XP_021425265.1	Oncorhynchus mykiss	calcium/calmodulin-dependent protein kinase type 1-like isoform X2 [Oncorhynchus mykiss]	5.72	6.36	4	4	7.732
1549	XP_021435317.1	Oncorhynchus mykiss	protein disulfide-isomerase A5-like [Oncorhynchus mykiss]	5.72	5.8	1	4	8.365
1550	XP_021418799.1	Oncorhynchus mykiss	small glutamine-rich tetratricopeptide repeat-containing protein alpha-like [Oncorhynchus mykiss]	5.7	5.75	1	3	8.883
1551	XP_021422254.1	Oncorhynchus mykiss	vesicle-associated membrane protein-associated protein B-like isoform X1 [Oncorhynchus mykiss]	5.69	5.84	5	4	13.06
1552	XP_021464136.1	Oncorhynchus mykiss	long-chain specific acyl-CoA dehydrogenase, mitochondrial-like isoform X2 [Oncorhynchus mykiss]	5.69	5.75	3	3	9.489
1553	XP_021416208.1	Oncorhynchus mykiss	proteasome subunit beta type-7-like [Oncorhynchus mykiss]	5.68	5.88	1	3	10.79
1554	XP_021443367.1	Oncorhynchus mykiss	SUMO-activating enzyme subunit 1 [Oncorhynchus mykiss]	5.67	16.4	2	9	28.08
1555	XP_021434637.1	Oncorhynchus mykiss	fibrous sheath CABYR-binding protein-like [Oncorhynchus mykiss]	5.67	5.76	1	3	6.944
1556	XP_021470281.1	Oncorhynchus mykiss	N-acetyl-D-glucosamine kinase [Oncorhynchus mykiss]	5.67	5.71	1	4	12.35
1557	XP_021473003.1	Oncorhynchus mykiss	dihydrolipoyllysine-residue acetyltransferase component of pyruvate dehydrogenase complex, mitochondrial [Oncorhynchus mykiss]	5.66	6.52	1	5	11.13
1558	XP_021459176.1	Oncorhynchus mykiss	regulator of nonsense transcripts 1-like isoform X4 [Oncorhynchus mykiss]	5.66	6.02	12	3	2.725
1559	XP_021416226.1	Oncorhynchus mykiss	class I histocompatibility antigen, F10 alpha chain-like [Oncorhynchus mykiss]	5.66	5.78	1	4	16.34
1560	XP_021416862.1	Oncorhynchus mykiss	saxitoxin and tetrodotoxin-binding protein 2-like, partial [Oncorhynchus mykiss]	5.66	5.74	1	3	13.53
1561	XP_021427470.1	Oncorhynchus mykiss	sialidase-1 [Oncorhynchus mykiss]	5.65	5.71	1	3	7.949
1562	XP_021443238.1	Oncorhynchus mykiss	adapter molecule crk-like [Oncorhynchus mykiss]	5.64	5.79	3	4	11.69
1563	XP_021444569.1	Oncorhynchus mykiss	uncharacterized protein LOC110508389 isoform X6 [Oncorhynchus mykiss]	5.64	5.71	6	4	20.49
1564	XP_021439486.1	Oncorhynchus mykiss	cleavage stimulation factor subunit 2-like isoform X2 [Oncorhynchus mykiss]	5.63	5.72	7	3	6.25
1565	XP_021414637.1	Oncorhynchus mykiss	pyrroline-5-carboxylate reductase 1, mitochondrial-like [Oncorhynchus mykiss]	5.62	5.7	2	3	12.19
1566	XP_021451600.1	Oncorhynchus mykiss	phosphoglucomutase-2-like, partial [Oncorhynchus mykiss]	5.62	5.66	1	4	21.47
1567	XP_021440913.1	Oncorhynchus mykiss	galectin-5-like isoform X2 [Oncorhynchus mykiss]	5.61	5.67	2	3	14.98
1568	XP_021480824.1	Oncorhynchus mykiss	ran GTPase-activating protein 1-like isoform X2 [Oncorhynchus mykiss]	5.6	5.74	4	4	9.222
1569	XP_021477662.1	Oncorhynchus mykiss	ictacalcin-like [Oncorhynchus mykiss]	5.6	5.66	3	3	28.26
1570	NP_001171961.1	Oncorhynchus mykiss	cytochrome P450, family 1, subfamily C, polypeptide 2 [Oncorhynchus mykiss]	5.59	5.81	1	4	6.87
1571	XP_021450255.1	Oncorhynchus mykiss	fumarate hydratase, mitochondrial [Oncorhynchus mykiss]	5.59	5.65	1	3	15.88
1572	XP_021430628.1	Oncorhynchus mykiss	membrane-associated progesterone receptor component 2-like [Oncorhynchus mykiss]	5.58	5.71	2	4	22.22
1573	XP_021444542.1	Oncorhynchus mykiss	cold-inducible RNA-binding protein B-like isoform X3 [Oncorhynchus mykiss]	5.57	22.33	4	13	45.66
1574	XP_021470530.1	Oncorhynchus mykiss	splicing factor 3B subunit 2-like isoform X2 [Oncorhynchus mykiss]	5.56	5.94	5	3	3.654
1575	XP_021414830.1	Oncorhynchus mykiss	cathepsin K [Oncorhynchus mykiss]	5.56	5.68	2	3	13.6
1576	XP_021479925.1	Oncorhynchus mykiss	complement component 1 Q subcomponent-binding protein, mitochondrial-like isoform X2 [Oncorhynchus mykiss]	5.56	5.66	2	3	13.21
1577	XP_021418997.1	Oncorhynchus mykiss	very long-chain specific acyl-CoA dehydrogenase, mitochondrial [Oncorhynchus mykiss]	5.55	5.77	1	3	5.471
1578	XP_021429547.1	Oncorhynchus mykiss	synaptosomal-associated protein 23 isoform X2 [Oncorhynchus mykiss]	5.54	5.82	2	4	20
1579	XP_021430351.1	Oncorhynchus mykiss	saccharopine dehydrogenase-like oxidoreductase [Oncorhynchus mykiss]	5.54	5.68	1	5	10.77
1580	XP_021475714.1	Oncorhynchus mykiss	elongin-C [Oncorhynchus mykiss]	5.54	5.62	3	3	38.39
1581	XP_021481598.1	Oncorhynchus mykiss	RNA polymerase II degradation factor 1-like, partial [Oncorhynchus mykiss]	5.54	5.6	1	3	19.63
1582	XP_021444603.1	Oncorhynchus mykiss	splicing factor 3A subunit 2-like [Oncorhynchus mykiss]	5.53	5.62	3	5	15.58
1583	XP_021426519.1	Oncorhynchus mykiss	glycerol-3-phosphate dehydrogenase, mitochondrial-like isoform X2 [Oncorhynchus mykiss]	5.53	5.58	4	3	15.83
1584	XP_021411831.1	Oncorhynchus mykiss	band 3 anion exchange protein isoform X1 [Oncorhynchus mykiss]	5.52	61.78	1	42	39.87
1585	XP_021474236.1	Oncorhynchus mykiss	cofilin-2-like [Oncorhynchus mykiss]	5.52	32.06	1	20	67.07
1586	XP_021476540.1	Oncorhynchus mykiss	transmembrane emp24 domain-containing protein 7-like [Oncorhynchus mykiss]	5.52	5.66	4	3	16.2
1587	XP_021472617.1	Oncorhynchus mykiss	arachidonate 5-lipoxygenase-like [Oncorhynchus mykiss]	5.52	5.59	2	3	6.147
1588	XP_021437612.1	Oncorhynchus mykiss	latexin-like [Oncorhynchus mykiss]	5.51	5.66	2	4	22.41
1589	XP_021429576.1	Oncorhynchus mykiss	galactocerebrosidase [Oncorhynchus mykiss]	5.49	5.53	1	3	5.295
1590	XP_021456221.1	Oncorhynchus mykiss	lamin-B receptor-like [Oncorhynchus mykiss]	5.47	18	2	9	14.24
1591	XP_021480266.1	Oncorhynchus mykiss	sodium channel protein type 4 subunit alpha B-like isoform X1 [Oncorhynchus mykiss]	5.47	5.68	1	3	1.888
1592	XP_021432326.1	Oncorhynchus mykiss	peptidyl-prolyl cis-trans isomerase A-like [Oncorhynchus mykiss]	5.47	5.56	1	4	23.47
1593	XP_021459438.1	Oncorhynchus mykiss	mast cell protease 1A-like [Oncorhynchus mykiss]	5.46	11.89	1	7	29.76
1594	XP_021446733.1	Oncorhynchus mykiss	uncharacterized protein LOC110509875 [Oncorhynchus mykiss]	5.46	5.51	1	4	19.92
1595	XP_021461873.1	Oncorhynchus mykiss	leucyl-cystinyl aminopeptidase-like [Oncorhynchus mykiss]	5.44	5.72	1	3	3.868
1596	XP_021432802.1	Oncorhynchus mykiss	protein phosphatase 1 regulatory subunit 12A-like isoform X15 [Oncorhynchus mykiss]	5.43	5.71	21	3	3.058
1597	XP_021460603.1	Oncorhynchus mykiss	endothelial differentiation-related factor 1 homolog isoform X2 [Oncorhynchus mykiss]	5.42	5.51	3	3	24.32
1598	NP_001158652.1	Oncorhynchus mykiss	receptor expression-enhancing protein 5 [Oncorhynchus mykiss]	5.42	5.49	1	3	17.53
1599	XP_021463185.1	Oncorhynchus mykiss	toll-interacting protein-like [Oncorhynchus mykiss]	5.4	5.46	2	3	13.09
1600	XP_021428485.1	Oncorhynchus mykiss	protein LYRIC-like [Oncorhynchus mykiss]	5.38	5.51	1	3	8.264
1601	XP_021423217.1	Oncorhynchus mykiss	nck-associated protein 1-like [Oncorhynchus mykiss]	5.36	5.47	1	3	4.084
1602	XP_021472850.1	Oncorhynchus mykiss	14-3-3E2 protein isoform X1 [Oncorhynchus mykiss]	5.33	32	4	16	62.92
1603	XP_021475098.1	Oncorhynchus mykiss	U6 snRNA-associated Sm-like protein LSm6 [Oncorhynchus mykiss]	5.32	5.46	5	4	42.5
1604	XP_021447426.1	Oncorhynchus mykiss	microfibril-associated glycoprotein 4-like [Oncorhynchus mykiss]	5.31	5.45	2	4	14.29
1605	XP_021415580.1	Oncorhynchus mykiss	transformer-2 protein homolog alpha-like [Oncorhynchus mykiss]	5.31	5.36	2	3	11.86
1606	XP_021420701.1	Oncorhynchus mykiss	syntaxin-4-like [Oncorhynchus mykiss]	5.3	5.43	2	3	12.16
1607	XP_021443099.1	Oncorhynchus mykiss	AP-2 complex subunit sigma isoform X1 [Oncorhynchus mykiss]	5.3	5.43	5	4	29.58
1608	XP_021465773.1	Oncorhynchus mykiss	plasticin-like [Oncorhynchus mykiss]	5.28	14.47	2	6	12.88
1609	XP_021435957.1	Oncorhynchus mykiss	ras-related protein Rab-8A-like [Oncorhynchus mykiss]	5.28	13.75	2	7	40.78
1610	XP_021415393.1	Oncorhynchus mykiss	mRNA cap guanine-N7 methyltransferase [Oncorhynchus mykiss]	5.28	5.39	3	3	11.96
1611	XP_021479227.1	Oncorhynchus mykiss	clathrin heavy chain 1-like [Oncorhynchus mykiss]	5.26	152.49	1	92	59.17
1612	XP_021468215.1	Oncorhynchus mykiss	superoxide dismutase [Mn], mitochondrial [Oncorhynchus mykiss]	5.26	5.34	1	3	19.03
1613	XP_021421397.1	Oncorhynchus mykiss	N-acylglucosamine 2-epimerase [Oncorhynchus mykiss]	5.25	5.48	2	3	8.416
1614	XP_021438590.1	Oncorhynchus mykiss	ES1 protein homolog, mitochondrial-like [Oncorhynchus mykiss]	5.24	5.4	1	4	19.64
1615	XP_021415079.1	Oncorhynchus mykiss	NLR family CARD domain-containing protein 3-like, partial [Oncorhynchus mykiss]	5.23	5.37	19	3	3.55
1616	XP_021430571.1	Oncorhynchus mykiss	glia maturation factor beta [Oncorhynchus mykiss]	5.21	7.45	1	6	26.06
1617	XP_021475770.1	Oncorhynchus mykiss	B-cell receptor CD22-like isoform X1 [Oncorhynchus mykiss]	5.21	5.32	6	3	6.653
1618	XP_021444737.1	Oncorhynchus mykiss	coatomer subunit alpha-like [Oncorhynchus mykiss]	5.2	46.55	1	24	25.27
1619	XP_021470206.1	Oncorhynchus mykiss	beta-enolase isoform X2 [Oncorhynchus mykiss]	5.2	17.49	2	10	22.81
1620	XP_021424992.1	Oncorhynchus mykiss	guanine nucleotide-binding protein G(k) subunit alpha-like [Oncorhynchus mykiss]	5.2	13.62	2	7	22.6
1621	XP_021480380.1	Oncorhynchus mykiss	junction plakoglobin-like [Oncorhynchus mykiss]	5.2	7.14	2	5	6.859
1622	XP_021432042.1	Oncorhynchus mykiss	leucine-rich PPR motif-containing protein, mitochondrial [Oncorhynchus mykiss]	5.2	5.36	1	3	2.337
1623	XP_021478853.1	Oncorhynchus mykiss	apoptosis-inducing factor 1, mitochondrial isoform X8 [Oncorhynchus mykiss]	5.19	5.45	8	3	5.788
1624	XP_021426678.1	Oncorhynchus mykiss	uncharacterized protein LOC110495661 isoform X3 [Oncorhynchus mykiss]	5.18	8.08	4	5	11.61
1625	XP_021421081.1	Oncorhynchus mykiss	glycylpeptide N-tetradecanoyltransferase 1-like, partial [Oncorhynchus mykiss]	5.17	5.22	1	3	8.756
1626	XP_021478557.1	Oncorhynchus mykiss	exportin-7-like isoform X10 [Oncorhynchus mykiss]	5.16	5.5	16	4	4.116
1627	XP_021449350.1	Oncorhynchus mykiss	complement factor D-like [Oncorhynchus mykiss]	5.15	5.22	1	3	16.86
1628	XP_021444674.1	Oncorhynchus mykiss	caspase-8-like [Oncorhynchus mykiss]	5.15	5.2	1	3	12.53
1629	XP_021441115.1	Oncorhynchus mykiss	galectin-3-like [Oncorhynchus mykiss]	5.15	5.19	1	3	7.96
1630	XP_021445826.1	Oncorhynchus mykiss	glutathione S-transferase kappa 1-like isoform X1 [Oncorhynchus mykiss]	5.13	5.25	11	3	14.22
1631	XP_021426270.1	Oncorhynchus mykiss	LIM and senescent cell antigen-like-containing domain protein 1 [Oncorhynchus mykiss]	5.12	5.17	10	3	8.333
1632	XP_021429629.1	Oncorhynchus mykiss	protein transport protein Sec23A [Oncorhynchus mykiss]	5.11	7.64	2	5	7.843
1633	XP_021442087.1	Oncorhynchus mykiss	plakophilin-3-like [Oncorhynchus mykiss]	5.1	5.35	4	3	4.24
1634	XP_021461924.1	Oncorhynchus mykiss	60S ribosomal protein L6-like [Oncorhynchus mykiss]	5.08	18.76	1	11	39.77
1635	XP_021461640.1	Oncorhynchus mykiss	hyaluronan-binding protein 2 [Oncorhynchus mykiss]	5.08	5.12	1	3	7.223
1636	XP_021452665.1	Oncorhynchus mykiss	aspartate--tRNA ligase, cytoplasmic-like [Oncorhynchus mykiss]	5.07	21.84	1	10	21.09
1637	XP_021415614.1	Oncorhynchus mykiss	adenylyl cyclase-associated protein 2 isoform X1 [Oncorhynchus mykiss]	5.05	5.29	6	5	9.141
1638	XP_021423866.1	Oncorhynchus mykiss	U2 small nuclear ribonucleoprotein B''-like [Oncorhynchus mykiss]	5.05	5.23	4	3	13.24
1639	NP_001154123.1	Oncorhynchus mykiss	ubiquitin-conjugating enzyme E2N [Oncorhynchus mykiss]	5.04	15.36	2	8	58.44
1640	XP_021452139.1	Oncorhynchus mykiss	NACHT, LRR and PYD domains-containing protein 1b allele 2-like [Oncorhynchus mykiss]	5.04	5.1	5	3	8.065
1641	XP_021469160.1	Oncorhynchus mykiss	desmoplakin-like isoform X1 [Oncorhynchus mykiss]	5.03	5.46	3	1	0.5108
1642	XP_021465288.1	Oncorhynchus mykiss	succinate--CoA ligase [GDP-forming] subunit beta, mitochondrial [Oncorhynchus mykiss]	5.03	5.2	1	4	8.126
1643	XP_021480140.1	Oncorhynchus mykiss	pre-mRNA-splicing factor SYF1 [Oncorhynchus mykiss]	5.02	5.2	2	3	3.76
1644	XP_021477618.1	Oncorhynchus mykiss	nucleolysin TIA-1-like [Oncorhynchus mykiss]	5.01	9.01	10	6	14.7
1645	XP_021420264.1	Oncorhynchus mykiss	ATP synthase subunit g, mitochondrial-like [Oncorhynchus mykiss]	5	5.04	1	3	42.72
1646	XP_021463031.1	Oncorhynchus mykiss	ubiquitin carboxyl-terminal hydrolase 10-like isoform X4 [Oncorhynchus mykiss]	4.99	5.05	6	3	4.094
1647	XP_021422217.1	Oncorhynchus mykiss	hyaluronidase-3-like [Oncorhynchus mykiss]	4.97	5.08	2	3	8.126
1648	XP_021457442.1	Oncorhynchus mykiss	60S ribosomal protein L35 [Oncorhynchus mykiss]	4.97	5.05	1	4	21.95
1649	XP_021468207.1	Oncorhynchus mykiss	methylmalonyl-CoA mutase, mitochondrial isoform X2 [Oncorhynchus mykiss]	4.96	5.12	4	3	4.468
1650	XP_021475894.1	Oncorhynchus mykiss	translocon-associated protein subunit alpha isoform X2 [Oncorhynchus mykiss]	4.94	4.99	3	3	16.72
1651	XP_021422708.1	Oncorhynchus mykiss	emerin-like isoform X4 [Oncorhynchus mykiss]	4.93	5.2	5	5	19.34
1652	XP_021451336.1	Oncorhynchus mykiss	PEST proteolytic signal-containing nuclear protein-like isoform X4 [Oncorhynchus mykiss]	4.92	5.04	8	4	28.16
1653	XP_021481699.1	Oncorhynchus mykiss	ubiquitin carboxyl-terminal hydrolase 7-like [Oncorhynchus mykiss]	4.91	4.99	1	3	7.447
1654	XP_021429538.1	Oncorhynchus mykiss	cysteine-rich protein 1 [Oncorhynchus mykiss]	4.91	4.96	1	3	57.69
1655	XP_021466761.1	Oncorhynchus mykiss	programmed cell death protein 10-B [Oncorhynchus mykiss]	4.88	4.94	3	2	11.9
1656	XP_021412465.1	Oncorhynchus mykiss	choline transporter-like protein 2 isoform X4 [Oncorhynchus mykiss]	4.88	4.94	8	2	2.983
1657	XP_021419099.1	Oncorhynchus mykiss	L-lactate dehydrogenase B chain [Oncorhynchus mykiss]	4.87	32.99	1	19	53.59
1658	XP_021468698.1	Oncorhynchus mykiss	actin-related protein 2/3 complex subunit 5-like [Oncorhynchus mykiss]	4.86	13.11	2	9	45.33
1659	XP_021469565.1	Oncorhynchus mykiss	calcium-binding mitochondrial carrier protein Aralar1-like [Oncorhynchus mykiss]	4.86	5.06	1	3	4.082
1660	XP_021461868.1	Oncorhynchus mykiss	erlin-1 [Oncorhynchus mykiss]	4.85	7.52	2	4	14.63
1661	XP_021463168.1	Oncorhynchus mykiss	eukaryotic translation initiation factor 3 subunit A-like isoform X6 [Oncorhynchus mykiss]	4.84	61.3	6	30	26.04
1662	XP_021481694.1	Oncorhynchus mykiss	ubiquitin carboxyl-terminal hydrolase 7-like [Oncorhynchus mykiss]	4.84	5.06	1	3	6.135
1663	XP_021415483.1	Oncorhynchus mykiss	U5 small nuclear ribonucleoprotein 40 kDa protein-like [Oncorhynchus mykiss]	4.84	4.94	1	3	10.63
1664	XP_021465501.1	Oncorhynchus mykiss	small nuclear ribonucleoprotein E [Oncorhynchus mykiss]	4.84	4.9	2	4	25
1665	XP_021474302.1	Oncorhynchus mykiss	stress-induced-phosphoprotein 1-like [Oncorhynchus mykiss]	4.83	33.65	1	19	31.68
1666	XP_021458913.1	Oncorhynchus mykiss	26S proteasome non-ATPase regulatory subunit 5 [Oncorhynchus mykiss]	4.83	4.98	1	3	8.333
1667	XP_021467584.1	Oncorhynchus mykiss	fatty acid-binding protein, brain-like [Oncorhynchus mykiss]	4.82	10.51	1	6	50.76
1668	XP_021420375.1	Oncorhynchus mykiss	LOW QUALITY PROTEIN: galactokinase [Oncorhynchus mykiss]	4.82	4.95	1	5	11.2
1669	XP_021424315.1	Oncorhynchus mykiss	isocitrate dehydrogenase [NAD] subunit beta, mitochondrial isoform X2 [Oncorhynchus mykiss]	4.81	4.97	2	3	7.013
1670	XP_021424705.1	Oncorhynchus mykiss	anamorsin-B [Oncorhynchus mykiss]	4.81	4.86	1	3	13.42
1671	XP_021433106.1	Oncorhynchus mykiss	single-stranded DNA-binding protein, mitochondrial-like [Oncorhynchus mykiss]	4.81	4.86	5	4	25.68
1672	XP_021430412.1	Oncorhynchus mykiss	saposin-C-like [Oncorhynchus mykiss]	4.8	4.84	1	3	30.47
1673	XP_021454007.1	Oncorhynchus mykiss	protein S100-A5-like [Oncorhynchus mykiss]	4.8	4.84	1	4	36.54
1674	XP_021418534.1	Oncorhynchus mykiss	dnaJ homolog subfamily C member 13-like isoform X7 [Oncorhynchus mykiss]	4.79	4.87	13	2	1.014
1675	XP_021459534.1	Oncorhynchus mykiss	nuclear pore complex protein Nup160 [Oncorhynchus mykiss]	4.78	4.9	1	3	2.732
1676	XP_021458305.1	Oncorhynchus mykiss	omega-amidase NIT2 [Oncorhynchus mykiss]	4.78	4.9	1	3	12.98
1677	XP_021481184.1	Oncorhynchus mykiss	granulins-like isoform X2 [Oncorhynchus mykiss]	4.78	4.89	2	4	7.684
1678	XP_021465466.1	Oncorhynchus mykiss	delta-1-pyrroline-5-carboxylate dehydrogenase, mitochondrial-like [Oncorhynchus mykiss]	4.77	4.99	2	3	6.1
1679	XP_021418758.1	Oncorhynchus mykiss	enoyl-CoA delta isomerase 2, mitochondrial-like [Oncorhynchus mykiss]	4.77	4.91	1	3	9.487
1680	XP_021431666.1	Oncorhynchus mykiss	aconitate hydratase, mitochondrial-like [Oncorhynchus mykiss]	4.76	16.97	2	10	15.22
1681	XP_021467910.1	Oncorhynchus mykiss	activator of 90 kDa heat shock protein ATPase homolog 1-like isoform X2 [Oncorhynchus mykiss]	4.76	4.9	3	2	7.988
1682	XP_021470389.1	Oncorhynchus mykiss	E3 ubiquitin-protein ligase TRIM39-like [Oncorhynchus mykiss]	4.74	5.13	1	3	10.38
1683	XP_021450666.1	Oncorhynchus mykiss	B-cell receptor CD22-like [Oncorhynchus mykiss]	4.73	4.94	1	3	2.752
1684	XP_021478812.1	Oncorhynchus mykiss	cytochrome c oxidase subunit 6B1-like [Oncorhynchus mykiss]	4.73	4.91	4	3	43.02
1685	XP_021422833.1	Oncorhynchus mykiss	laminin subunit alpha-5-like, partial [Oncorhynchus mykiss]	4.73	4.89	2	3	2.724
1686	XP_021422453.1	Oncorhynchus mykiss	ER membrane protein complex subunit 1-like [Oncorhynchus mykiss]	4.72	4.91	1	3	4.586
1687	XP_021464182.1	Oncorhynchus mykiss	paraspeckle component 1-like isoform X2 [Oncorhynchus mykiss]	4.7	4.8	3	3	5.147
1688	XP_021477225.1	Oncorhynchus mykiss	drebrin-like protein B isoform X5 [Oncorhynchus mykiss]	4.69	27.06	4	13	33.18
1689	XP_021447008.1	Oncorhynchus mykiss	carbonyl reductase [NADPH] 1-like [Oncorhynchus mykiss]	4.69	4.84	4	3	13.04
1690	XP_021464637.1	Oncorhynchus mykiss	ATP synthase-coupling factor 6, mitochondrial-like [Oncorhynchus mykiss]	4.69	4.76	2	3	27.05
1691	XP_021434358.1	Oncorhynchus mykiss	muscle M-line assembly protein unc-89-like isoform X21 [Oncorhynchus mykiss]	4.68	4.85	30	4	3.245
1692	XP_021474458.1	Oncorhynchus mykiss	UDP-glucose 6-dehydrogenase-like [Oncorhynchus mykiss]	4.68	4.72	3	4	7.071
1693	XP_021463526.1	Oncorhynchus mykiss	pleckstrin homology domain-containing family O member 2-like [Oncorhynchus mykiss]	4.67	4.89	4	4	5.944
1694	XP_021433600.1	Oncorhynchus mykiss	perforin-1-like isoform X1 [Oncorhynchus mykiss]	4.67	4.81	3	4	9.933
1695	NP_001153784.1	Oncorhynchus mykiss	cytochrome b558 alpha-subunit [Oncorhynchus mykiss]	4.67	4.71	1	3	21.28
1696	XP_021426712.1	Oncorhynchus mykiss	tropomyosin alpha-1 chain-like isoform X3 [Oncorhynchus mykiss]	4.66	55.12	5	32	67.25
1697	XP_021449058.1	Oncorhynchus mykiss	complement factor I [Oncorhynchus mykiss]	4.65	4.8	1	4	8.318
1698	XP_021478259.1	Oncorhynchus mykiss	lysosome membrane protein 2-like [Oncorhynchus mykiss]	4.65	4.73	2	3	8.119
1699	XP_021480089.1	Oncorhynchus mykiss	aldehyde dehydrogenase family 16 member A1 [Oncorhynchus mykiss]	4.64	4.81	1	3	5.044
1700	XP_021440887.1	Oncorhynchus mykiss	sorting nexin-6 [Oncorhynchus mykiss]	4.64	4.77	2	3	7.125
1701	XP_021438876.1	Oncorhynchus mykiss	rho guanine nucleotide exchange factor 6-like [Oncorhynchus mykiss]	4.64	4.74	5	3	4.427
1702	XP_021423270.1	Oncorhynchus mykiss	vascular cell adhesion protein 1-like isoform X2 [Oncorhynchus mykiss]	4.64	4.72	3	2	3.834
1703	XP_021473700.1	Oncorhynchus mykiss	transient receptor potential cation channel subfamily V member 1-like isoform X2 [Oncorhynchus mykiss]	4.63	4.8	2	3	4.478
1704	XP_021462485.1	Oncorhynchus mykiss	src substrate cortactin-like isoform X2 [Oncorhynchus mykiss]	4.63	4.8	10	3	5.458
1705	XP_021447385.1	Oncorhynchus mykiss	complement C1q subcomponent subunit A-like [Oncorhynchus mykiss]	4.63	4.74	1	3	19.5
1706	XP_021475982.1	Oncorhynchus mykiss	N-alpha-acetyltransferase 50 isoform X1 [Oncorhynchus mykiss]	4.63	4.71	4	4	20.71
1707	XP_021479540.1	Oncorhynchus mykiss	calpain small subunit 1-like [Oncorhynchus mykiss]	4.6	10.45	1	8	40.74
1708	XP_021415435.1	Oncorhynchus mykiss	protein FAM49A-like [Oncorhynchus mykiss]	4.6	8.75	1	6	31.16
1709	XP_021413051.1	Oncorhynchus mykiss	metalloreductase STEAP4-like [Oncorhynchus mykiss]	4.59	23.23	2	13	32.22
1710	XP_021457106.1	Oncorhynchus mykiss	GDP-mannose 4,6 dehydratase [Oncorhynchus mykiss]	4.59	4.75	1	3	14.16
1711	XP_021453644.1	Oncorhynchus mykiss	ATP-dependent RNA helicase DDX3Y-like isoform X2 [Oncorhynchus mykiss]	4.57	32.08	13	17	26.25
1712	XP_021451689.1	Oncorhynchus mykiss	acidic leucine-rich nuclear phosphoprotein 32 family member A-like [Oncorhynchus mykiss]	4.56	18.6	2	11	33.47
1713	XP_021479301.1	Oncorhynchus mykiss	drebrin-like [Oncorhynchus mykiss]	4.56	4.76	2	3	6.216
1714	XP_021456470.1	Oncorhynchus mykiss	heme-binding protein 2-like [Oncorhynchus mykiss]	4.56	4.59	1	2	15.1
1715	XP_021438191.1	Oncorhynchus mykiss	flotillin-2-like [Oncorhynchus mykiss]	4.55	27.62	2	13	34.58
1716	XP_021412790.1	Oncorhynchus mykiss	keratin, type I cytoskeletal 13-like isoform X2 [Oncorhynchus mykiss]	4.54	48.39	2	30	63
1717	XP_021413019.1	Oncorhynchus mykiss	complement C3-like [Oncorhynchus mykiss]	4.53	13.09	1	6	4.358
1718	XP_021481145.1	Oncorhynchus mykiss	dual specificity mitogen-activated protein kinase kinase 4-like isoform X4 [Oncorhynchus mykiss]	4.53	4.77	13	2	7.108
1719	XP_021450734.1	Oncorhynchus mykiss	casein kinase II subunit beta [Oncorhynchus mykiss]	4.53	4.56	9	2	13.02
1720	XP_021461150.1	Oncorhynchus mykiss	annexin A1-like [Oncorhynchus mykiss]	4.52	27.27	3	15	39.82
1721	XP_021425320.1	Oncorhynchus mykiss	inter-alpha-trypsin inhibitor heavy chain H3-like [Oncorhynchus mykiss]	4.52	4.59	1	3	3.74
1722	XP_021480728.1	Oncorhynchus mykiss	UV excision repair protein RAD23 homolog A-like isoform X2 [Oncorhynchus mykiss]	4.52	4.59	3	3	14.16
1723	XP_021438996.1	Oncorhynchus mykiss	copper transport protein ATOX1-like [Oncorhynchus mykiss]	4.52	4.54	1	3	57.97
1724	XP_021425166.1	Oncorhynchus mykiss	carboxylesterase 5A-like isoform X2 [Oncorhynchus mykiss]	4.51	4.63	2	3	6.667
1725	XP_021419114.1	Oncorhynchus mykiss	calumenin-A-like isoform X1 [Oncorhynchus mykiss]	4.51	4.59	4	2	10.48
1726	XP_021443336.1	Oncorhynchus mykiss	delta(3,5)-Delta(2,4)-dienoyl-CoA isomerase, mitochondrial [Oncorhynchus mykiss]	4.51	4.59	1	3	13.59
1727	XP_021480889.1	Oncorhynchus mykiss	proteasome activator complex subunit 3-like [Oncorhynchus mykiss]	4.51	4.54	3	2	9.302
1728	XP_021461832.1	Oncorhynchus mykiss	polyubiquitin-like [Oncorhynchus mykiss]	4.5	5.8	2	4	35.26
1729	XP_021451497.1	Oncorhynchus mykiss	COP9 signalosome complex subunit 7a [Oncorhynchus mykiss]	4.5	4.57	3	3	13.43
1730	XP_021454333.1	Oncorhynchus mykiss	COP9 signalosome complex subunit 2 [Oncorhynchus mykiss]	4.48	4.58	6	3	8.352
1731	XP_021439585.1	Oncorhynchus mykiss	cofilin-2-like [Oncorhynchus mykiss]	4.47	30.9	1	22	71.86
1732	XP_021481290.1	Oncorhynchus mykiss	nucleolar transcription factor 1-like isoform X5 [Oncorhynchus mykiss]	4.47	4.76	12	4	7.162
1733	XP_021472688.1	Oncorhynchus mykiss	constitutive coactivator of PPAR-gamma-like protein 2 [Oncorhynchus mykiss]	4.47	4.55	4	3	3.956
1734	XP_021440640.1	Oncorhynchus mykiss	uridine phosphorylase 1-like [Oncorhynchus mykiss]	4.47	4.54	3	4	15.27
1735	XP_021452649.1	Oncorhynchus mykiss	uncharacterized protein LOC110520017 [Oncorhynchus mykiss]	4.46	4.56	1	2	1.55
1736	XP_021478070.1	Oncorhynchus mykiss	nuclear pore complex glycoprotein p62 isoform X1 [Oncorhynchus mykiss]	4.46	4.48	5	2	6.003
1737	XP_021425952.1	Oncorhynchus mykiss	venom factor-like, partial [Oncorhynchus mykiss]	4.45	4.47	2	2	19.51
1738	XP_021477324.1	Oncorhynchus mykiss	RNA-binding protein EWS-like isoform X4 [Oncorhynchus mykiss]	4.44	6.51	4	4	9.683
1739	XP_021457623.1	Oncorhynchus mykiss	N-acetylglucosamine-6-sulfatase [Oncorhynchus mykiss]	4.44	4.47	1	2	4.826
1740	XP_021470628.1	Oncorhynchus mykiss	uncharacterized protein LOC110531641 [Oncorhynchus mykiss]	4.43	4.72	1	2	4.007
1741	NP_001154085.1	Oncorhynchus mykiss	3'(2'),5'-bisphosphate nucleotidase 1 [Oncorhynchus mykiss]	4.43	4.52	1	3	11.65
1742	XP_021433033.1	Oncorhynchus mykiss	stabilin-2 [Oncorhynchus mykiss]	4.43	4.5	1	2	0.9819
1743	XP_021459077.1	Oncorhynchus mykiss	nardilysin-like [Oncorhynchus mykiss]	4.42	4.58	2	3	2.441
1744	XP_021463484.1	Oncorhynchus mykiss	huntingtin-interacting protein K-like isoform X2 [Oncorhynchus mykiss]	4.42	4.47	3	2	20.66
1745	XP_021481416.1	Oncorhynchus mykiss	serine/threonine-protein kinase/endoribonuclease IRE1-like [Oncorhynchus mykiss]	4.41	4.58	5	2	3.19
1746	XP_021428102.1	Oncorhynchus mykiss	proto-oncogene tyrosine-protein kinase Yrk-like isoform X1 [Oncorhynchus mykiss]	4.4	9.08	2	6	11.82
1747	XP_021443762.1	Oncorhynchus mykiss	isobutyryl-CoA dehydrogenase, mitochondrial isoform X2 [Oncorhynchus mykiss]	4.4	4.5	3	3	8.612
1748	XP_021415926.1	Oncorhynchus mykiss	splicing factor 3A subunit 3-like [Oncorhynchus mykiss]	4.4	4.43	2	2	5.988
1749	NP_001158643.1	Oncorhynchus mykiss	Ictacalcin [Oncorhynchus mykiss]	4.4	4.42	1	3	18.48
1750	XP_021460167.1	Oncorhynchus mykiss	DNA replication licensing factor MCM3 [Oncorhynchus mykiss]	4.38	6.6	1	3	4.637
1751	XP_021421390.1	Oncorhynchus mykiss	secretory carrier-associated membrane protein 2-like [Oncorhynchus mykiss]	4.38	4.46	1	3	9.668
1752	XP_021440109.1	Oncorhynchus mykiss	ATPase inhibitor B, mitochondrial-like [Oncorhynchus mykiss]	4.38	4.45	2	3	28.04
1753	XP_021416763.1	Oncorhynchus mykiss	RNA-binding motif protein, X chromosome-like isoform X2 [Oncorhynchus mykiss]	4.37	16.72	5	10	27.27
1754	XP_021453058.1	Oncorhynchus mykiss	uncharacterized protein LOC110520222 isoform X1 [Oncorhynchus mykiss]	4.37	4.45	1	2	4.34
1755	XP_021443769.1	Oncorhynchus mykiss	vacuolar protein sorting-associated protein 26B-like [Oncorhynchus mykiss]	4.37	4.44	1	3	11.41
1756	XP_021433885.1	Oncorhynchus mykiss	glycogen phosphorylase, muscle form [Oncorhynchus mykiss]	4.36	43.07	1	21	27.36
1757	XP_021439546.1	Oncorhynchus mykiss	ras-related protein Rab-6A-like isoform X4 [Oncorhynchus mykiss]	4.35	6.52	5	4	27.49
1758	XP_021455239.1	Oncorhynchus mykiss	calumenin-B isoform X2 [Oncorhynchus mykiss]	4.35	4.37	2	2	9.81
1759	XP_021476964.1	Oncorhynchus mykiss	ras-related protein Rab-35 [Oncorhynchus mykiss]	4.34	8.51	2	4	20.9
1760	XP_021446775.1	Oncorhynchus mykiss	prosaposin-like isoform X1 [Oncorhynchus mykiss]	4.34	4.36	1	2	7.042
1761	NP_001154122.1	Oncorhynchus mykiss	VAMP (vesicle-associated membrane protein)-associated protein A [Oncorhynchus mykiss]	4.34	4.36	1	2	11.48
1762	XP_021470602.1	Oncorhynchus mykiss	NEDD8 [Oncorhynchus mykiss]	4.34	4.36	6	2	15.73
1763	XP_021475538.1	Oncorhynchus mykiss	non-syndromic hearing impairment protein 5 homolog isoform X2 [Oncorhynchus mykiss]	4.33	4.4	3	3	8.025
1764	XP_021417899.1	Oncorhynchus mykiss	phosphate-regulating neutral endopeptidase [Oncorhynchus mykiss]	4.32	4.45	1	2	2.688
1765	XP_021472606.1	Oncorhynchus mykiss	small nuclear ribonucleoprotein G [Oncorhynchus mykiss]	4.32	4.38	2	3	26.32
1766	XP_021462679.1	Oncorhynchus mykiss	FAS-associated death domain protein-like [Oncorhynchus mykiss]	4.32	4.35	1	2	14.81
1767	XP_021415861.1	Oncorhynchus mykiss	septin-7 isoform X2 [Oncorhynchus mykiss]	4.3	25.13	3	15	35.63
1768	XP_021457253.1	Oncorhynchus mykiss	methylglutaconyl-CoA hydratase, mitochondrial [Oncorhynchus mykiss]	4.3	4.47	1	5	19.63
1769	XP_021424979.1	Oncorhynchus mykiss	prefoldin subunit 5 [Oncorhynchus mykiss]	4.3	4.45	1	3	23.53
1770	XP_021475760.1	Oncorhynchus mykiss	polyadenylate-binding protein 2-like [Oncorhynchus mykiss]	4.3	4.32	2	2	9.579
1771	XP_021415488.1	Oncorhynchus mykiss	fatty acid-binding protein, heart-like [Oncorhynchus mykiss]	4.29	7.37	1	5	29.32
1772	XP_021421482.1	Oncorhynchus mykiss	prostaglandin E synthase 3-like [Oncorhynchus mykiss]	4.29	4.3	1	3	18.63
1773	XP_021467963.1	Oncorhynchus mykiss	V-type proton ATPase subunit D [Oncorhynchus mykiss]	4.28	4.46	2	2	7.661
1774	XP_021413122.1	Oncorhynchus mykiss	actin, non-muscle 6.2 [Oncorhynchus mykiss]	4.27	39.4	6	30	59.04
1775	XP_021443945.1	Oncorhynchus mykiss	unconventional myosin-XVIIIa-like [Oncorhynchus mykiss]	4.27	4.47	2	4	1.661
1776	XP_021444096.1	Oncorhynchus mykiss	von Willebrand factor A domain-containing protein 5A-like isoform X6 [Oncorhynchus mykiss]	4.25	23.49	7	13	18.03
1777	XP_021477283.1	Oncorhynchus mykiss	MOB kinase activator 1A [Oncorhynchus mykiss]	4.25	4.33	4	3	18.06
1778	XP_021473907.1	Oncorhynchus mykiss	ribonucleoside-diphosphate reductase large subunit [Oncorhynchus mykiss]	4.25	4.31	1	2	3.157
1779	XP_021461275.1	Oncorhynchus mykiss	dipeptidyl peptidase 2 [Oncorhynchus mykiss]	4.25	4.27	1	2	4.234
1780	XP_021437562.1	Oncorhynchus mykiss	serine/threonine-protein phosphatase 2A 65 kDa regulatory subunit A beta isoform [Oncorhynchus mykiss]	4.24	47.92	1	28	48.22
1781	XP_021421009.1	Oncorhynchus mykiss	C-reactive protein-like [Oncorhynchus mykiss]	4.24	4.26	1	2	9.506
1782	XP_021481195.1	Oncorhynchus mykiss	nucleobindin-2-like [Oncorhynchus mykiss]	4.23	4.25	2	2	4.386
1783	XP_021473536.1	Oncorhynchus mykiss	myb-binding protein 1A-like protein [Oncorhynchus mykiss]	4.21	4.35	1	3	3.47
1784	XP_021465496.1	Oncorhynchus mykiss	F-box only protein 2 [Oncorhynchus mykiss]	4.21	4.26	1	2	13.07
1785	XP_021444075.1	Oncorhynchus mykiss	uncharacterized protein LOC110507970 [Oncorhynchus mykiss]	4.21	4.22	1	2	5.689
1786	XP_021426760.1	Oncorhynchus mykiss	propionyl-CoA carboxylase beta chain, mitochondrial-like [Oncorhynchus mykiss]	4.2	4.3	2	2	4.464
1787	XP_021476743.1	Oncorhynchus mykiss	alpha-1-antitrypsin-like isoform X7 [Oncorhynchus mykiss]	4.2	4.27	13	3	4.096
1788	XP_021417073.1	Oncorhynchus mykiss	N(4)-(beta-N-acetylglucosaminyl)-L-asparaginase [Oncorhynchus mykiss]	4.2	4.25	1	2	6.587
1789	XP_021440110.1	Oncorhynchus mykiss	CAAX prenyl protease 1 homolog [Oncorhynchus mykiss]	4.19	4.3	2	3	6.867
1790	XP_021430297.1	Oncorhynchus mykiss	collagen alpha-1(XII) chain-like [Oncorhynchus mykiss]	4.18	4.19	1	2	0.7047
1791	XP_021466748.1	Oncorhynchus mykiss	transformer-2 protein homolog beta-like [Oncorhynchus mykiss]	4.17	4.4	4	4	8.497
1792	XP_021462785.1	Oncorhynchus mykiss	GRB2-related adapter protein-like [Oncorhynchus mykiss]	4.17	4.25	1	3	13.57
1793	XP_021464756.1	Oncorhynchus mykiss	RNA-binding protein 12 [Oncorhynchus mykiss]	4.17	4.18	3	2	2.86
1794	XP_021422215.1	Oncorhynchus mykiss	cAMP-dependent protein kinase type II-alpha regulatory subunit-like isoform X2 [Oncorhynchus mykiss]	4.16	19.78	2	10	33.92
1795	XP_021447394.1	Oncorhynchus mykiss	zinc finger protein 696-like [Oncorhynchus mykiss]	4.16	4.31	4	3	13.17
1796	XP_021440160.1	Oncorhynchus mykiss	isoamyl acetate-hydrolyzing esterase 1 homolog isoform X2 [Oncorhynchus mykiss]	4.16	4.17	3	2	12.45
1797	XP_021481259.1	Oncorhynchus mykiss	LIM domain-containing protein 2-like isoform X1 [Oncorhynchus mykiss]	4.15	4.3	4	4	43.86
1798	XP_021453090.1	Oncorhynchus mykiss	serine/threonine-protein phosphatase 6 regulatory ankyrin repeat subunit B-like [Oncorhynchus mykiss]	4.15	4.24	1	3	4.465
1799	XP_021453431.1	Oncorhynchus mykiss	ribulose-phosphate 3-epimerase [Oncorhynchus mykiss]	4.15	4.23	1	3	15.35
1800	XP_021415399.1	Oncorhynchus mykiss	neurocalcin-delta A [Oncorhynchus mykiss]	4.15	4.21	6	4	18.75
1801	XP_021416369.1	Oncorhynchus mykiss	dolichyl-diphosphooligosaccharide--protein glycosyltransferase subunit STT3B-like [Oncorhynchus mykiss]	4.13	6.16	3	3	3.329
1802	XP_021448774.1	Oncorhynchus mykiss	calnexin-like [Oncorhynchus mykiss]	4.13	5.39	2	5	12.47
1803	XP_021435210.1	Oncorhynchus mykiss	integrin alpha-4-like [Oncorhynchus mykiss]	4.13	4.2	1	3	3.37
1804	XP_021417062.1	Oncorhynchus mykiss	H/ACA ribonucleoprotein complex subunit 1-like [Oncorhynchus mykiss]	4.13	4.19	2	3	10.65
1805	XP_021415469.1	Oncorhynchus mykiss	syntaxin-12-like [Oncorhynchus mykiss]	4.13	4.14	1	2	11.19
1806	NP_001154003.1	Oncorhynchus mykiss	Cytosolic purine 5-nucleotidase [Oncorhynchus mykiss]	4.12	4.2	1	2	14.2
1807	XP_021467169.1	Oncorhynchus mykiss	enhancer of rudimentary homolog [Oncorhynchus mykiss]	4.12	4.13	4	2	26.92
1808	XP_021427566.1	Oncorhynchus mykiss	adenylate kinase 2, mitochondrial isoform X2 [Oncorhynchus mykiss]	4.11	10.83	2	5	22.27
1809	XP_021450865.1	Oncorhynchus mykiss	non-muscle caldesmon-like [Oncorhynchus mykiss]	4.11	4.17	1	2	6.633
1810	XP_021481743.1	Oncorhynchus mykiss	ADP-ribose pyrophosphatase, mitochondrial [Oncorhynchus mykiss]	4.11	4.16	1	3	6.916
1811	XP_021446590.1	Oncorhynchus mykiss	surfeit locus protein 4 isoform X2 [Oncorhynchus mykiss]	4.11	4.12	4	2	10.41
1812	XP_021438740.1	Oncorhynchus mykiss	bifunctional epoxide hydrolase 2-like [Oncorhynchus mykiss]	4.09	25.85	1	13	29.17
1813	XP_021463921.1	Oncorhynchus mykiss	splicing factor, arginine/serine-rich 3 isoform X2 [Oncorhynchus mykiss]	4.09	9.89	4	8	35.76
1814	XP_021465659.1	Oncorhynchus mykiss	probable protein BRICK1 [Oncorhynchus mykiss]	4.09	4.15	3	3	29.91
1815	XP_021431178.1	Oncorhynchus mykiss	putative RNA-binding protein Luc7-like 1 [Oncorhynchus mykiss]	4.08	4.1	1	3	9.574
1816	XP_021469217.1	Oncorhynchus mykiss	microtubule-associated protein RP/EB family member 2-like isoform X2 [Oncorhynchus mykiss]	4.07	4.22	5	2	9.732
1817	XP_021461760.1	Oncorhynchus mykiss	U4/U6.U5 tri-snRNP-associated protein 2 isoform X2 [Oncorhynchus mykiss]	4.07	4.19	3	3	9.298
1818	XP_021460176.1	Oncorhynchus mykiss	leukocyte elastase inhibitor-like [Oncorhynchus mykiss]	4.07	4.15	1	3	9.502
1819	XP_021443469.1	Oncorhynchus mykiss	methylosome subunit pICln-like isoform X4 [Oncorhynchus mykiss]	4.07	4.11	4	2	13.17
1820	XP_021469843.1	Oncorhynchus mykiss	elongation factor 1-delta-like, partial [Oncorhynchus mykiss]	4.07	4.08	1	2	24.68
1821	XP_021473968.1	Oncorhynchus mykiss	platelet-activating factor acetylhydrolase IB subunit beta-like [Oncorhynchus mykiss]	4.07	4.07	1	2	13.97
1822	XP_021423163.1	Oncorhynchus mykiss	mixed lineage kinase domain-like protein [Oncorhynchus mykiss]	4.06	8.81	1	5	11.69
1823	XP_021420848.1	Oncorhynchus mykiss	histone H1.0-B-like [Oncorhynchus mykiss]	4.06	8.36	1	5	19.19
1824	XP_021471396.1	Oncorhynchus mykiss	U6 snRNA-associated Sm-like protein LSm2 [Oncorhynchus mykiss]	4.06	4.08	1	3	28.42
1825	XP_021430190.1	Oncorhynchus mykiss	serine/arginine-rich splicing factor 11-like isoform X2 [Oncorhynchus mykiss]	4.06	4.07	6	2	6.565
1826	XP_021416284.1	Oncorhynchus mykiss	cell division control protein 42 homolog [Oncorhynchus mykiss]	4.05	10.46	5	7	30.09
1827	NP_001182108.1	Oncorhynchus mykiss	melanoma differentiation associated gene 5 [Oncorhynchus mykiss]	4.05	4.14	1	2	2.495
1828	XP_021468126.1	Oncorhynchus mykiss	ubiquitin-like protein FUBI [Oncorhynchus mykiss]	4.05	4.06	3	2	8.271
1829	XP_021437890.1	Oncorhynchus mykiss	huntingtin-interacting protein 1-like [Oncorhynchus mykiss]	4.05	4.05	1	2	2.275
1830	XP_021447377.1	Oncorhynchus mykiss	serine/arginine-rich splicing factor 1B-like isoform X1 [Oncorhynchus mykiss]	4.04	20.93	2	12	35
1831	XP_021471391.1	Oncorhynchus mykiss	microtubule-associated protein RP/EB family member 1-like [Oncorhynchus mykiss]	4.04	4.26	1	3	14.4
1832	XP_021466282.1	Oncorhynchus mykiss	bridging integrator 2-like isoform X2 [Oncorhynchus mykiss]	4.04	4.21	3	3	5.119
1833	XP_021461022.1	Oncorhynchus mykiss	solute carrier family 2, facilitated glucose transporter member 6 [Oncorhynchus mykiss]	4.04	4.1	1	2	3.696
1834	XP_021467475.1	Oncorhynchus mykiss	syntaxin-7-like [Oncorhynchus mykiss]	4.04	4.04	1	3	11.83
1835	XP_021457665.1	Oncorhynchus mykiss	transcription factor BTF3 [Oncorhynchus mykiss]	4.04	4.04	5	2	29.01
1836	XP_021441032.1	Oncorhynchus mykiss	thioredoxin-related transmembrane protein 1-like [Oncorhynchus mykiss]	4.04	4.04	1	2	7.237
1837	XP_021470527.1	Oncorhynchus mykiss	calpain-1 catalytic subunit-like [Oncorhynchus mykiss]	4.03	25.03	1	12	22.87
1838	XP_021471348.1	Oncorhynchus mykiss	choline dehydrogenase, mitochondrial [Oncorhynchus mykiss]	4.03	4.12	1	3	7.049
1839	XP_021464740.1	Oncorhynchus mykiss	cytochrome c1, heme protein, mitochondrial-like [Oncorhynchus mykiss]	4.03	4.03	2	2	9.446
1840	XP_021421940.1	Oncorhynchus mykiss	high mobility group protein HMG-I/HMG-Y-like isoform X2 [Oncorhynchus mykiss]	4.03	4.03	4	2	24.49
1841	XP_021453767.1	Oncorhynchus mykiss	uncharacterized protein LOC110520676 [Oncorhynchus mykiss]	4.03	4.03	4	2	8.974
1842	NP_001117926.2	Oncorhynchus mykiss	selenoprotein F precursor [Oncorhynchus mykiss]	4.03	4.03	1	2	18.47
1843	XP_021455241.1	Oncorhynchus mykiss	proteasome subunit alpha type-7-like [Oncorhynchus mykiss]	4.02	20.7	4	10	45.42
1844	XP_021477479.1	Oncorhynchus mykiss	voltage-dependent anion-selective channel protein 2-like isoform X2 [Oncorhynchus mykiss]	4.02	16.66	6	10	37.27
1845	XP_021471709.1	Oncorhynchus mykiss	minor histocompatibility antigen H13 isoform X4 [Oncorhynchus mykiss]	4.02	4.03	4	2	6.789
1846	XP_021481021.1	Oncorhynchus mykiss	GTPase IMAP family member 6-like isoform X2 [Oncorhynchus mykiss]	4.02	4.02	3	2	8
1847	XP_021478826.1	Oncorhynchus mykiss	solute carrier family 2, facilitated glucose transporter member 1-like [Oncorhynchus mykiss]	4.02	4.02	4	2	2.708
1848	XP_021474210.1	Oncorhynchus mykiss	vesicle-associated membrane protein 2 [Oncorhynchus mykiss]	4.02	4.02	3	2	36.36
1849	XP_021455567.1	Oncorhynchus mykiss	hematological and neurological expressed 1-like protein [Oncorhynchus mykiss]	4.02	4.02	2	2	12.74
1850	XP_021446295.1	Oncorhynchus mykiss	jeltraxin-like [Oncorhynchus mykiss]	4.02	4.02	1	3	10
1851	XP_021426473.1	Oncorhynchus mykiss	dynein light chain Tctex-type 3-like [Oncorhynchus mykiss]	4.02	4.02	1	2	21.05
1852	XP_021437697.1	Oncorhynchus mykiss	echinoderm microtubule-associated protein-like 1 isoform X4 [Oncorhynchus mykiss]	4.01	21.84	4	11	20.74
1853	XP_021479096.1	Oncorhynchus mykiss	guanine nucleotide-binding protein G(I)/G(S)/G(T) subunit beta-2-like [Oncorhynchus mykiss]	4.01	14.19	2	7	25
1854	XP_021412926.1	Oncorhynchus mykiss	protein kinase C alpha type-like isoform X2 [Oncorhynchus mykiss]	4.01	12.18	2	7	11.45
1855	XP_021431023.1	Oncorhynchus mykiss	catechol O-methyltransferase domain-containing protein 1 isoform X2 [Oncorhynchus mykiss]	4.01	6.01	5	3	19.73
1856	XP_021433817.1	Oncorhynchus mykiss	coronin-1B-like [Oncorhynchus mykiss]	4.01	4.11	2	3	9.234
1857	XP_021471328.1	Oncorhynchus mykiss	ATP synthase subunit epsilon, mitochondrial-like [Oncorhynchus mykiss]	4.01	4.01	2	2	34.62
1858	XP_021459425.1	Oncorhynchus mykiss	ATP synthase subunit delta, mitochondrial-like [Oncorhynchus mykiss]	4.01	4.01	3	2	18.13
1859	XP_021446832.1	Oncorhynchus mykiss	platelet-activating factor acetylhydrolase IB subunit gamma-like isoform X2 [Oncorhynchus mykiss]	4.01	4.01	2	3	15.7
1860	XP_021455525.1	Oncorhynchus mykiss	fructose-bisphosphate aldolase A-like [Oncorhynchus mykiss]	4	60.28	1	36	73.55
1861	XP_021448752.1	Oncorhynchus mykiss	actin, cytoplasmic 1-like isoform X1 [Oncorhynchus mykiss]	4	58.2	3	55	86.4
1862	XP_021420460.1	Oncorhynchus mykiss	actin, aortic smooth muscle-like [Oncorhynchus mykiss]	4	58.16	2	47	81.17
1863	XP_021476876.1	Oncorhynchus mykiss	tubulin beta-1 chain [Oncorhynchus mykiss]	4	56.02	2	41	74.16
1864	XP_021421659.1	Oncorhynchus mykiss	tubulin alpha-1B chain-like [Oncorhynchus mykiss]	4	47.59	11	33	62.31
1865	XP_021481234.1	Oncorhynchus mykiss	coronin-1A-like [Oncorhynchus mykiss]	4	46.21	1	25	51.54
1866	XP_021425026.1	Oncorhynchus mykiss	F-actin-capping protein subunit beta isoform X2 [Oncorhynchus mykiss]	4	36.92	1	19	55.88
1867	NP_001117940.1	Oncorhynchus mykiss	14-3-3 protein beta/alpha-1 [Oncorhynchus mykiss]	4	36.05	1	21	68.44
1868	XP_021417729.1	Oncorhynchus mykiss	triosephosphate isomerase B-like [Oncorhynchus mykiss]	4	33.31	1	18	84.48
1869	XP_021425068.1	Oncorhynchus mykiss	coactosin-like protein [Oncorhynchus mykiss]	4	28.96	1	15	80.99
1870	XP_021473640.1	Oncorhynchus mykiss	phosphoglycerate kinase [Oncorhynchus mykiss]	4	27.29	1	17	44.36
1871	XP_021445806.1	Oncorhynchus mykiss	40S ribosomal protein S8 [Oncorhynchus mykiss]	4	26.01	2	19	58.65
1872	XP_021413547.1	Oncorhynchus mykiss	hemoglobin subunit alpha-like [Oncorhynchus mykiss]	4	22.22	1	14	91.61
1873	XP_021458043.1	Oncorhynchus mykiss	delta-aminolevulinic acid dehydratase-like [Oncorhynchus mykiss]	4	22.1	2	11	40.91
1874	XP_021481083.1	Oncorhynchus mykiss	rho GDP-dissociation inhibitor 1-like isoform X1 [Oncorhynchus mykiss]	4	22.07	3	14	63.41
1875	XP_021444995.1	Oncorhynchus mykiss	proteasome subunit alpha type-7 [Oncorhynchus mykiss]	4	20.63	1	10	45.42
1876	XP_021416510.1	Oncorhynchus mykiss	heterogeneous nuclear ribonucleoprotein A0-like [Oncorhynchus mykiss]	4	18	2	10	34.95
1877	XP_021469464.1	Oncorhynchus mykiss	voltage-dependent anion-selective channel protein 2-like [Oncorhynchus mykiss]	4	17.65	1	10	38.52
1878	XP_021459419.1	Oncorhynchus mykiss	cold-inducible RNA-binding protein B-like isoform X2 [Oncorhynchus mykiss]	4	17.44	2	11	44.12
1879	NP_001153992.1	Oncorhynchus mykiss	heat shock cognate 70-kd protein [Oncorhynchus mykiss]	4	16	1	11	60.62
1880	XP_021465640.1	Oncorhynchus mykiss	actin-related protein 2/3 complex subunit 4 isoform X1 [Oncorhynchus mykiss]	4	14.54	5	9	52.98
1881	XP_021435363.1	Oncorhynchus mykiss	10 kDa heat shock protein, mitochondrial-like [Oncorhynchus mykiss]	4	14.06	1	7	42.51
1882	XP_021477966.1	Oncorhynchus mykiss	60S ribosomal protein L7-like [Oncorhynchus mykiss]	4	13.25	1	10	40.38
1883	XP_021462272.1	Oncorhynchus mykiss	glycine-rich RNA-binding protein 1-like [Oncorhynchus mykiss]	4	12.01	1	7	32.42
1884	NP_001118053.1	Oncorhynchus mykiss	macrophage migration inhibitory factor [Oncorhynchus mykiss]	4	12	1	6	71.93
1885	XP_021465814.1	Oncorhynchus mykiss	cathepsin Z-like isoform X2 [Oncorhynchus mykiss]	4	10.87	2	7	37
1886	NP_001117678.1	Oncorhynchus mykiss	collagen a3(I) precursor [Oncorhynchus mykiss]	4	10.13	1	7	3.841
1887	XP_021416543.1	Oncorhynchus mykiss	heterogeneous nuclear ribonucleoprotein A/B-like isoform X3 [Oncorhynchus mykiss]	4	10.03	6	5	10.98
1888	XP_021456789.1	Oncorhynchus mykiss	transmembrane emp24 domain-containing protein 10-like [Oncorhynchus mykiss]	4	7.46	2	4	23.79
1889	XP_021472664.1	Oncorhynchus mykiss	tumor protein D54 isoform X15 [Oncorhynchus mykiss]	4	6	15	3	20.62
1890	XP_021417303.1	Oncorhynchus mykiss	CD2-associated protein-like isoform X2 [Oncorhynchus mykiss]	4	4	3	2	4.487
1891	XP_021480711.1	Oncorhynchus mykiss	transmembrane protein 205-like [Oncorhynchus mykiss]	4	4	3	2	10.64
1892	XP_021477935.1	Oncorhynchus mykiss	activated RNA polymerase II transcriptional coactivator p15-like [Oncorhynchus mykiss]	4	4	1	2	18.94
1893	XP_021469372.1	Oncorhynchus mykiss	microsomal glutathione S-transferase 3-like [Oncorhynchus mykiss]	4	4	4	2	17.33
1894	XP_021468064.1	Oncorhynchus mykiss	splicing factor 3B subunit 6 isoform X2 [Oncorhynchus mykiss]	4	4	4	2	20.8
1895	XP_021459283.1	Oncorhynchus mykiss	myeloid-derived growth factor-like [Oncorhynchus mykiss]	4	4	3	2	17.18
1896	XP_021451429.1	Oncorhynchus mykiss	ATP synthase subunit f, mitochondrial-like [Oncorhynchus mykiss]	4	4	2	3	25.84
1897	XP_021436907.1	Oncorhynchus mykiss	mitochondrial import receptor subunit TOM22 homolog [Oncorhynchus mykiss]	4	4	2	2	18.8
1898	XP_021430202.1	Oncorhynchus mykiss	MARCKS-related protein-like [Oncorhynchus mykiss]	4	4	1	2	10.61
1899	XP_021427891.1	Oncorhynchus mykiss	type-4 ice-structuring protein [Oncorhynchus mykiss]	4	4	1	2	27.5
1900	NP_008294.1	Oncorhynchus mykiss	ATP synthase F0 subunit 8 (mitochondrion) [Oncorhynchus mykiss]	4	4	1	2	50.91
1901	NP_001154032.1	Oncorhynchus mykiss	CF115 protein [Oncorhynchus mykiss]	4	4	1	3	27.16
1902	XP_021415489.1	Oncorhynchus mykiss	programmed cell death 6-interacting protein-like [Oncorhynchus mykiss]	3.98	13.49	1	8	21.25
1903	XP_021468591.1	Oncorhynchus mykiss	prolyl-tRNA synthetase associated domain-containing protein 1-like [Oncorhynchus mykiss]	3.97	4.08	1	3	16.84
1904	XP_021464792.1	Oncorhynchus mykiss	cytochrome c oxidase subunit 6C-1 [Oncorhynchus mykiss]	3.97	4.02	2	2	26.32
1905	XP_021428927.1	Oncorhynchus mykiss	C-type lectin domain family 4 member M-like [Oncorhynchus mykiss]	3.97	4.01	6	2	8.589
1906	XP_021412767.1	Oncorhynchus mykiss	puromycin-sensitive aminopeptidase-like [Oncorhynchus mykiss]	3.96	48.19	1	26	30.1
1907	XP_021466772.1	Oncorhynchus mykiss	serine/threonine-protein kinase PAK 2-like [Oncorhynchus mykiss]	3.95	4.1	2	2	12.88
1908	XP_021446618.1	Oncorhynchus mykiss	transforming growth factor beta receptor type 3-like isoform X2 [Oncorhynchus mykiss]	3.95	4.03	3	2	4.348
1909	XP_021429227.1	Oncorhynchus mykiss	sarcoplasmic/endoplasmic reticulum calcium ATPase 2-like [Oncorhynchus mykiss]	3.94	21.75	2	12	13.73
1910	sp|Q14533|KRT81_HUMAN	HUMAN	Keratin, type II cuticular Hb1 OS=Homo sapiens GN=KRT81 PE=1 SV=3	3.94	5.52	4	4	6.733
1911	XP_021431810.1	Oncorhynchus mykiss	glycerol-3-phosphate phosphatase-like [Oncorhynchus mykiss]	3.94	4.04	1	3	9.15
1912	XP_021446339.1	Oncorhynchus mykiss	cytochrome c oxidase subunit 5B, mitochondrial-like [Oncorhynchus mykiss]	3.93	4.04	1	2	21.43
1913	XP_021417266.1	Oncorhynchus mykiss	thiosulfate sulfurtransferase/rhodanese-like domain-containing protein 1 [Oncorhynchus mykiss]	3.93	4.01	1	2	17.78
1914	NP_001117916.1	Oncorhynchus mykiss	progestin membrane receptor component 1 [Oncorhynchus mykiss]	3.92	5.39	1	4	27.07
1915	XP_021447383.1	Oncorhynchus mykiss	complement C1q subcomponent subunit C-like, partial [Oncorhynchus mykiss]	3.92	4.04	1	2	9.829
1916	XP_021422647.1	Oncorhynchus mykiss	biglycan-like [Oncorhynchus mykiss]	3.91	4.74	2	3	9.434
1917	XP_021480215.1	Oncorhynchus mykiss	adenylosuccinate lyase-like [Oncorhynchus mykiss]	3.91	4.11	2	2	6.485
1918	XP_021481746.1	Oncorhynchus mykiss	reticulocalbin-3 isoform X2 [Oncorhynchus mykiss]	3.9	4.01	1	3	15.51
1919	XP_021415281.1	Oncorhynchus mykiss	late histone H1-like isoform X1 [Oncorhynchus mykiss]	3.89	3.96	2	2	18.21
1920	XP_021468473.1	Oncorhynchus mykiss	plasminogen activator inhibitor 1 RNA-binding protein-like [Oncorhynchus mykiss]	3.88	6.07	1	3	8.852
1921	XP_021454139.1	Oncorhynchus mykiss	serine/threonine-protein kinase MRCK beta [Oncorhynchus mykiss]	3.88	4.14	1	2	1.277
1922	XP_021479887.1	Oncorhynchus mykiss	heterogeneous nuclear ribonucleoprotein H-like isoform X2 [Oncorhynchus mykiss]	3.87	10.31	4	5	15.09
1923	XP_021424108.1	Oncorhynchus mykiss	eukaryotic translation initiation factor 2 subunit 2-like [Oncorhynchus mykiss]	3.87	4.04	3	3	10.18
1924	XP_021461956.1	Oncorhynchus mykiss	fumarylacetoacetate hydrolase domain-containing protein 2-like isoform X2 [Oncorhynchus mykiss]	3.87	3.97	2	3	12.37
1925	XP_021445482.1	Oncorhynchus mykiss	gamma-interferon-inducible lysosomal thiol reductase-like [Oncorhynchus mykiss]	3.87	3.94	1	3	21.65
1926	XP_021471655.1	Oncorhynchus mykiss	peptidyl-prolyl cis-trans isomerase FKBP1A-like [Oncorhynchus mykiss]	3.85	3.92	2	2	23.15
1927	XP_021412653.1	Oncorhynchus mykiss	myosin-10 isoform X3 [Oncorhynchus mykiss]	3.84	50.12	4	31	13.3
1928	XP_021464957.1	Oncorhynchus mykiss	leiomodin-1-like [Oncorhynchus mykiss]	3.84	4.09	2	3	4.878
1929	XP_021412909.1	Oncorhynchus mykiss	E3 ubiquitin/ISG15 ligase TRIM25-like isoform X2 [Oncorhynchus mykiss]	3.84	3.97	4	3	7.599
1930	XP_021462745.1	Oncorhynchus mykiss	cytochrome b-c1 complex subunit Rieske, mitochondrial [Oncorhynchus mykiss]	3.83	3.97	3	3	13.19
1931	XP_021445713.1	Oncorhynchus mykiss	annexin A13-like [Oncorhynchus mykiss]	3.82	9.6	2	7	21.52
1932	XP_021413112.1	Oncorhynchus mykiss	ribonuclease H2 subunit A [Oncorhynchus mykiss]	3.82	3.92	4	3	12.3
1933	XP_021458505.1	Oncorhynchus mykiss	FYN-binding protein-like isoform X3 [Oncorhynchus mykiss]	3.82	3.91	3	2	3.794
1934	XP_021460703.1	Oncorhynchus mykiss	small nuclear ribonucleoprotein F-like [Oncorhynchus mykiss]	3.82	3.88	2	2	25.29
1935	XP_021464714.1	Oncorhynchus mykiss	microsomal glutathione S-transferase 1-like [Oncorhynchus mykiss]	3.82	3.85	2	2	15.58
1936	XP_021435239.1	Oncorhynchus mykiss	titin-like isoform X12 [Oncorhynchus mykiss]	3.81	4.44	43	2	0.0549
1937	XP_021452682.1	Oncorhynchus mykiss	uridine 5'-monophosphate synthase-like [Oncorhynchus mykiss]	3.81	4.02	2	4	6.693
1938	XP_021442139.1	Oncorhynchus mykiss	nucleobindin-2-like isoform X2 [Oncorhynchus mykiss]	3.81	3.95	2	2	4.641
1939	XP_021426022.1	Oncorhynchus mykiss	uncharacterized protein LOC110494997 [Oncorhynchus mykiss]	3.8	4.02	7	3	7.296
1940	XP_021471945.1	Oncorhynchus mykiss	leucine-rich repeat-containing protein 47 [Oncorhynchus mykiss]	3.8	3.97	1	3	5.338
1941	XP_021415052.1	Oncorhynchus mykiss	hsp70-binding protein 1-like isoform X2 [Oncorhynchus mykiss]	3.8	3.94	6	3	7.831
1942	XP_021467095.1	Oncorhynchus mykiss	serine/arginine-rich splicing factor 5-like isoform X2 [Oncorhynchus mykiss]	3.79	8.06	4	5	13.85
1943	XP_021466861.1	Oncorhynchus mykiss	protein SSUH2 homolog [Oncorhynchus mykiss]	3.79	3.9	1	4	6.504
1944	XP_021449746.1	Oncorhynchus mykiss	uncharacterized protein LOC110514973 [Oncorhynchus mykiss]	3.78	14.27	2	9	22.84
1945	XP_021455201.1	Oncorhynchus mykiss	gelsolin-like [Oncorhynchus mykiss]	3.78	9.87	3	7	8.194
1946	XP_021464985.1	Oncorhynchus mykiss	protein DDI1 homolog 2-like isoform X2 [Oncorhynchus mykiss]	3.78	3.97	4	3	8.717
1947	XP_021474788.1	Oncorhynchus mykiss	CDGSH iron-sulfur domain-containing protein 2A [Oncorhynchus mykiss]	3.78	3.91	2	3	25.19
1948	XP_021456817.1	Oncorhynchus mykiss	ATP-dependent RNA helicase DDX1 [Oncorhynchus mykiss]	3.77	3.85	1	2	3.644
1949	XP_021456682.1	Oncorhynchus mykiss	guanine nucleotide-binding protein G(i) subunit alpha-1-like [Oncorhynchus mykiss]	3.76	15.11	3	9	25.42
1950	XP_021425996.1	Oncorhynchus mykiss	transmembrane protein 43 [Oncorhynchus mykiss]	3.76	3.92	1	2	9.227
1951	XP_021413807.1	Oncorhynchus mykiss	phenylalanine--tRNA ligase alpha subunit [Oncorhynchus mykiss]	3.76	3.91	2	3	5.835
1952	XP_021433422.1	Oncorhynchus mykiss	H/ACA ribonucleoprotein complex subunit 3 [Oncorhynchus mykiss]	3.75	3.85	2	2	43.75
1953	XP_021445803.1	Oncorhynchus mykiss	thioredoxin domain-containing protein 12 [Oncorhynchus mykiss]	3.74	3.86	1	2	10.6
1954	XP_021478969.1	Oncorhynchus mykiss	zyxin-like [Oncorhynchus mykiss]	3.73	3.81	1	2	4.389
1955	XP_021478277.1	Oncorhynchus mykiss	protein ERGIC-53 isoform X2 [Oncorhynchus mykiss]	3.72	3.91	4	3	9.056
1956	XP_021433504.1	Oncorhynchus mykiss	prefoldin subunit 2-like [Oncorhynchus mykiss]	3.72	3.82	2	2	13.12
1957	XP_021421690.1	Oncorhynchus mykiss	V-type proton ATPase subunit S1-like [Oncorhynchus mykiss]	3.71	3.78	2	2	5.184
1958	XP_021453661.1	Oncorhynchus mykiss	poly [ADP-ribose] polymerase 14-like isoform X2 [Oncorhynchus mykiss]	3.71	3.76	2	2	7.692
1959	XP_021480404.1	Oncorhynchus mykiss	NEDD8-conjugating enzyme Ubc12-like [Oncorhynchus mykiss]	3.7	3.8	2	3	18.92
1960	XP_021456417.1	Oncorhynchus mykiss	ras-related protein Rab-32-like [Oncorhynchus mykiss]	3.69	3.8	8	2	9.859
1961	XP_021465656.1	Oncorhynchus mykiss	guanine nucleotide-binding protein G(i) subunit alpha-2-like [Oncorhynchus mykiss]	3.68	30.77	2	19	50.14
1962	XP_021420688.1	Oncorhynchus mykiss	calcium-binding and coiled-coil domain-containing protein 2-like [Oncorhynchus mykiss]	3.68	3.84	1	2	2.95
1963	XP_021451249.1	Oncorhynchus mykiss	phosphomannomutase 2-like [Oncorhynchus mykiss]	3.67	3.78	2	3	10.32
1964	XP_021432827.1	Oncorhynchus mykiss	methionine aminopeptidase 2-like [Oncorhynchus mykiss]	3.66	3.77	3	2	6.723
1965	XP_021456591.1	Oncorhynchus mykiss	heat shock protein HSP 90-alpha [Oncorhynchus mykiss]	3.65	58.78	1	40	39.73
1966	XP_021458555.1	Oncorhynchus mykiss	tricarboxylate transport protein, mitochondrial isoform X2 [Oncorhynchus mykiss]	3.65	3.75	3	2	7.447
1967	XP_021473031.1	Oncorhynchus mykiss	uncharacterized protein LOC110533272 [Oncorhynchus mykiss]	3.64	25.54	2	14	11.91
1968	XP_021480495.1	Oncorhynchus mykiss	ATP-citrate synthase [Oncorhynchus mykiss]	3.63	3.88	4	3	2.995
1969	XP_021458878.1	Oncorhynchus mykiss	nucleoporin p54 isoform X5 [Oncorhynchus mykiss]	3.63	3.79	5	3	7.505
1970	XP_021416112.1	Oncorhynchus mykiss	large proline-rich protein BAG6-like isoform X3 [Oncorhynchus mykiss]	3.63	3.7	4	2	1.983
1971	XP_021438016.1	Oncorhynchus mykiss	40S ribosomal protein S3 [Oncorhynchus mykiss]	3.62	40.09	1	21	77.55
1972	XP_021412040.1	Oncorhynchus mykiss	E3 ubiquitin-protein ligase rnf213-alpha-like [Oncorhynchus mykiss]	3.62	4.06	1	4	0.9106
1973	XP_021418453.1	Oncorhynchus mykiss	proteasome activator complex subunit 2-like [Oncorhynchus mykiss]	3.61	21.93	1	11	49.17
1974	XP_021447460.1	Oncorhynchus mykiss	plastin-3-like, partial [Oncorhynchus mykiss]	3.61	18.04	1	10	23.68
1975	XP_021436114.1	Oncorhynchus mykiss	heat shock 70 kDa protein 12A-like isoform X3 [Oncorhynchus mykiss]	3.61	3.74	4	2	3.506
1976	XP_021459433.1	Oncorhynchus mykiss	basigin-like [Oncorhynchus mykiss]	3.6	3.76	1	4	12.76
1977	XP_021417181.1	Oncorhynchus mykiss	alpha-galactosidase A [Oncorhynchus mykiss]	3.6	3.69	1	2	5.797
1978	XP_021446845.1	Oncorhynchus mykiss	FUN14 domain-containing protein 1A-like [Oncorhynchus mykiss]	3.59	3.74	2	2	12.9
1979	XP_021435586.1	Oncorhynchus mykiss	GA-binding protein alpha chain-like [Oncorhynchus mykiss]	3.58	3.72	6	2	5.239
1980	XP_021478486.1	Oncorhynchus mykiss	heterogeneous nuclear ribonucleoprotein D-like [Oncorhynchus mykiss]	3.57	9.23	3	5	16.94
1981	XP_021432178.1	Oncorhynchus mykiss	glutathione S-transferase 3-like [Oncorhynchus mykiss]	3.57	3.74	3	2	7.207
1982	XP_021437908.1	Oncorhynchus mykiss	E3 ubiquitin-protein ligase TRIP12 isoform X8 [Oncorhynchus mykiss]	3.57	3.71	17	2	0.9713
1983	XP_021463404.1	Oncorhynchus mykiss	lysophosphatidylcholine acyltransferase 2-like [Oncorhynchus mykiss]	3.57	3.65	2	2	3.626
1984	XP_021440089.1	Oncorhynchus mykiss	protein quaking-A-like isoform X2 [Oncorhynchus mykiss]	3.56	3.76	8	3	8.311
1985	XP_021464129.1	Oncorhynchus mykiss	lanC-like protein 1 [Oncorhynchus mykiss]	3.56	3.69	1	4	8.578
1986	XP_021413293.1	Oncorhynchus mykiss	U3 small nucleolar RNA-associated protein 18 homolog [Oncorhynchus mykiss]	3.56	3.64	4	2	5.939
1987	XP_021434686.1	Oncorhynchus mykiss	secernin-3 [Oncorhynchus mykiss]	3.56	3.61	1	2	5.263
1988	XP_021455117.1	Oncorhynchus mykiss	uncharacterized protein LOC110521683 isoform X1 [Oncorhynchus mykiss]	3.55	19.2	2	10	10.37
1989	XP_021449967.1	Oncorhynchus mykiss	fascin-like [Oncorhynchus mykiss]	3.55	16.24	1	8	17.98
1990	XP_021441698.1	Oncorhynchus mykiss	haptoglobin-like isoform X2 [Oncorhynchus mykiss]	3.54	12.36	3	6	24.76
1991	XP_021438995.1	Oncorhynchus mykiss	cytochrome b-c1 complex subunit 8-like [Oncorhynchus mykiss]	3.54	3.63	3	2	25.61
1992	XP_021469885.1	Oncorhynchus mykiss	zinc finger protein 883-like [Oncorhynchus mykiss]	3.53	21.89	2	10	19.96
1993	XP_021425822.1	Oncorhynchus mykiss	translation machinery-associated protein 7 [Oncorhynchus mykiss]	3.52	3.62	2	3	31.25
1994	XP_021426113.1	Oncorhynchus mykiss	histone H3-like [Oncorhynchus mykiss]	3.51	10.02	4	7	38.97
1995	XP_021464508.1	Oncorhynchus mykiss	CD99 antigen-like protein 2 isoform X6 [Oncorhynchus mykiss]	3.51	3.55	6	2	12.84
1996	XP_021437632.1	Oncorhynchus mykiss	tubulin-folding cofactor B [Oncorhynchus mykiss]	3.5	3.63	1	2	9.756
1997	XP_021451411.1	Oncorhynchus mykiss	retinoic acid receptor RXR-beta-A-like isoform X2 [Oncorhynchus mykiss]	3.5	3.6	12	2	4.651
1998	XP_021460230.1	Oncorhynchus mykiss	alcohol dehydrogenase [NADP(+)] B isoform X1 [Oncorhynchus mykiss]	3.49	17.14	5	9	26.02
1999	XP_021446811.1	Oncorhynchus mykiss	nucleophosmin-like [Oncorhynchus mykiss]	3.49	7.31	1	5	15.36
[truncated: 958 more rows]

## Sheet: Supp table 2a, Protein groups
Protein group	Accession	Name	Species	Unused ProtScore	Total ProtScore	Confident Peptides	%Seq Cov - peptides >95% conf
1	XP_021480986.1	myosin-9-like isoform X1 [Oncorhynchus mykiss]	Oncorhynchus mykiss	335.13	335.13	202	70.63
2	XP_021422847.1	filamin-A-like [Oncorhynchus mykiss]	Oncorhynchus mykiss	259.02	259.02	160	67.69
3	XP_021412553.1	myosin-11-like isoform X2 [Oncorhynchus mykiss]	Oncorhynchus mykiss	257.36	283.36	178	61.36
4	XP_021457475.1	spectrin alpha chain, non-erythrocytic 1 isoform X8 [Oncorhynchus mykiss]	Oncorhynchus mykiss	244.75	244.73	129	56.83
4	XP_021457473.1	spectrin alpha chain, non-erythrocytic 1 isoform X6 [Oncorhynchus mykiss]	Oncorhynchus mykiss	0	244.73	129	56.69
4	XP_021457471.1	spectrin alpha chain, non-erythrocytic 1 isoform X5 [Oncorhynchus mykiss]	Oncorhynchus mykiss	0	244.73	129	56.65
4	XP_021457469.1	spectrin alpha chain, non-erythrocytic 1 isoform X3 [Oncorhynchus mykiss]	Oncorhynchus mykiss	0	244.73	129	56.4
4	XP_021457468.1	spectrin alpha chain, non-erythrocytic 1 isoform X3 [Oncorhynchus mykiss]	Oncorhynchus mykiss	0	244.73	129	56.4
4	XP_021457466.1	spectrin alpha chain, non-erythrocytic 1 isoform X1 [Oncorhynchus mykiss]	Oncorhynchus mykiss	0	244.73	129	56.22
4	XP_021457477.1	spectrin alpha chain, non-erythrocytic 1 isoform X10 [Oncorhynchus mykiss]	Oncorhynchus mykiss	0	242.67	128	56.48
4	XP_021457476.1	spectrin alpha chain, non-erythrocytic 1 isoform X9 [Oncorhynchus mykiss]	Oncorhynchus mykiss	0	242.67	127	56.49
4	XP_021457474.1	spectrin alpha chain, non-erythrocytic 1 isoform X7 [Oncorhynchus mykiss]	Oncorhynchus mykiss	0	242.67	128	56.04
4	XP_021457470.1	spectrin alpha chain, non-erythrocytic 1 isoform X4 [Oncorhynchus mykiss]	Oncorhynchus mykiss	0	242.67	127	56.06
4	XP_021457467.1	spectrin alpha chain, non-erythrocytic 1 isoform X2 [Oncorhynchus mykiss]	Oncorhynchus mykiss	0	242.67	128	55.57
5	XP_021418225.1	plectin-like isoform X4 [Oncorhynchus mykiss]	Oncorhynchus mykiss	221.62	221.62	110	22.03
5	XP_021418214.1	plectin-like isoform X3 [Oncorhynchus mykiss]	Oncorhynchus mykiss	0	221.62	110	22.01
5	XP_021418203.1	plectin-like isoform X2 [Oncorhynchus mykiss]	Oncorhynchus mykiss	0	221.62	110	22
5	XP_021418193.1	plectin-like isoform X1 [Oncorhynchus mykiss]	Oncorhynchus mykiss	0	221.62	110	21.98
5	XP_021418338.1	plectin-like isoform X16 [Oncorhynchus mykiss]	Oncorhynchus mykiss	0	221.58	110	26.3
5	XP_021418329.1	plectin-like isoform X15 [Oncorhynchus mykiss]	Oncorhynchus mykiss	0	221.58	110	26.27
5	XP_021418321.1	plectin-like isoform X14 [Oncorhynchus mykiss]	Oncorhynchus mykiss	0	221.58	110	26.24
5	XP_021418311.1	plectin-like isoform X13 [Oncorhynchus mykiss]	Oncorhynchus mykiss	0	221.58	110	26.21
5	XP_021418301.1	plectin-like isoform X12 [Oncorhynchus mykiss]	Oncorhynchus mykiss	0	221.58	110	26.15
5	XP_021418292.1	plectin-like isoform X11 [Oncorhynchus mykiss]	Oncorhynchus mykiss	0	221.58	110	26.12
5	XP_021418283.1	plectin-like isoform X10 [Oncorhynchus mykiss]	Oncorhynchus mykiss	0	221.58	110	26.12
5	XP_021418273.1	plectin-like isoform X9 [Oncorhynchus mykiss]	Oncorhynchus mykiss	0	221.58	110	26.08
5	XP_021418264.1	plectin-like isoform X8 [Oncorhynchus mykiss]	Oncorhynchus mykiss	0	221.58	110	26.05
5	XP_021418254.1	plectin-like isoform X7 [Oncorhynchus mykiss]	Oncorhynchus mykiss	0	221.58	110	25.95
5	XP_021418245.1	plectin-like isoform X6 [Oncorhynchus mykiss]	Oncorhynchus mykiss	0	221.58	110	25.92
5	XP_021418236.1	plectin-like isoform X5 [Oncorhynchus mykiss]	Oncorhynchus mykiss	0	221.58	110	25.89
6	XP_021434377.1	collagen alpha-3(VI) chain isoform X5 [Oncorhynchus mykiss]	Oncorhynchus mykiss	210.83	210.82	127	39.76
6	XP_021434376.1	collagen alpha-3(VI) chain isoform X4 [Oncorhynchus mykiss]	Oncorhynchus mykiss	0	210.82	127	39.27
6	XP_021434375.1	collagen alpha-3(VI) chain isoform X3 [Oncorhynchus mykiss]	Oncorhynchus mykiss	0	210.82	127	38.99
6	XP_021434374.1	collagen alpha-3(VI) chain isoform X2 [Oncorhynchus mykiss]	Oncorhynchus mykiss	0	210.82	127	38.53
6	XP_021434373.1	collagen alpha-3(VI) chain isoform X1 [Oncorhynchus mykiss]	Oncorhynchus mykiss	0	210.82	127	38.51
6	XP_021434378.1	collagen alpha-3(VI) chain isoform X6 [Oncorhynchus mykiss]	Oncorhynchus mykiss	0	210.75	127	41.23
7	XP_021430686.1	cytoplasmic dynein 1 heavy chain 1 [Oncorhynchus mykiss]	Oncorhynchus mykiss	209.55	209.68	112	28.83
8	XP_021460583.1	talin-1-like [Oncorhynchus mykiss]	Oncorhynchus mykiss	190.64	190.64	119	49.98
9	XP_021417252.1	complement C3 [Oncorhynchus mykiss]	Oncorhynchus mykiss	172.83	172.82	104	59.07
10	XP_021467201.1	apolipoprotein B-100-like [Oncorhynchus mykiss]	Oncorhynchus mykiss	158.84	158.84	78	28.42
11	XP_021438926.1	neuroblast differentiation-associated protein AHNAK-like [Oncorhynchus mykiss]	Oncorhynchus mykiss	154.86	154.85	83	64.47
12	XP_021473729.1	clathrin heavy chain 1-like [Oncorhynchus mykiss]	Oncorhynchus mykiss	152.53	152.53	92	57.32
13	XP_021429542.1	spectrin beta chain, erythrocytic-like [Oncorhynchus mykiss]	Oncorhynchus mykiss	144.62	145.6	76	36.71
14	XP_021464059.1	fibronectin [Oncorhynchus mykiss]	Oncorhynchus mykiss	138.03	138.03	75	39.53
15	XP_021437856.1	alpha-actinin-4-like [Oncorhynchus mykiss]	Oncorhynchus mykiss	117.55	117.55	73	68.09
16	XP_021411850.1	myosin-9-like [Oncorhynchus mykiss]	Oncorhynchus mykiss	116.31	181.77	106	48.86
17	XP_021454635.1	elongation factor 2-like isoform X1 [Oncorhynchus mykiss]	Oncorhynchus mykiss	105.66	105.66	63	62.47
17	XP_021459463.1	elongation factor 2 isoform X1 [Oncorhynchus mykiss]	Oncorhynchus mykiss	0.01	105.56	63	62.47
18	XP_021435170.1	plastin-2 [Oncorhynchus mykiss]	Oncorhynchus mykiss	105.54	105.55	60	85.26
19	NP_001118084.1	simple type II keratin K8a (S1) [Oncorhynchus mykiss]	Oncorhynchus mykiss	102.99	102.99	65	62.83
20	XP_021478894.1	moesin isoform X1 [Oncorhynchus mykiss]	Oncorhynchus mykiss	102.7	102.73	57	71.16
21	XP_021421406.1	keratin, type I cytoskeletal 18-like [Oncorhynchus mykiss]	Oncorhynchus mykiss	102.11	102.13	67	83.94
22	XP_021417537.1	neuroblast differentiation-associated protein AHNAK-like [Oncorhynchus mykiss]	Oncorhynchus mykiss	96.84	152.87	84	62.62
23	XP_021454047.1	heat shock 90kDa protein 1 beta isoform X1 [Oncorhynchus mykiss]	Oncorhynchus mykiss	93.7	93.7	61	54.9
23	NP_001118063.1	heat shock 90kDa protein 1 beta isoform b [Oncorhynchus mykiss]	Oncorhynchus mykiss	0.01	92.33	61	54.97
24	XP_021446773.1	eosinophil peroxidase-like [Oncorhynchus mykiss]	Oncorhynchus mykiss	91.83	91.83	71	60.1
25	XP_021432278.1	vinculin [Oncorhynchus mykiss]	Oncorhynchus mykiss	89.44	89.44	49	48.41
26	XP_021433517.1	coagulation factor XIII A chain-like [Oncorhynchus mykiss]	Oncorhynchus mykiss	88.7	88.7	55	63.52
27	XP_021469486.1	putative leucine-rich repeat-containing protein DDB_G0290503 isoform X3 [Oncorhynchus mykiss]	Oncorhynchus mykiss	87.51	87.53	44	37.56
27	XP_021469485.1	putative leucine-rich repeat-containing protein DDB_G0290503 isoform X2 [Oncorhynchus mykiss]	Oncorhynchus mykiss	0	87.53	44	37.03
27	XP_021469484.1	putative leucine-rich repeat-containing protein DDB_G0290503 isoform X1 [Oncorhynchus mykiss]	Oncorhynchus mykiss	0	87.53	44	36.92
28	XP_021437935.1	alpha-2-macroglobulin-like isoform X4 [Oncorhynchus mykiss]	Oncorhynchus mykiss	84.98	84.98	43	34.04
28	XP_021437933.1	alpha-2-macroglobulin-like isoform X2 [Oncorhynchus mykiss]	Oncorhynchus mykiss	0	82.97	42	32.75
28	XP_021437932.1	alpha-2-macroglobulin-like isoform X1 [Oncorhynchus mykiss]	Oncorhynchus mykiss	0	82.97	42	32.75
29	NP_001118024.1	transferrin precursor [Oncorhynchus mykiss]	Oncorhynchus mykiss	82.98	82.96	45	68.74
30	NP_001181938.1	94 kD glucose-regulated protein precursor [Oncorhynchus mykiss]	Oncorhynchus mykiss	81.42	88.98	50	56.73
31	sp|P04264|K2C1_HUMAN	Keratin, type II cytoskeletal 1 OS=Homo sapiens GN=KRT1 PE=1 SV=6	HUMAN	81.39	95.98	58	56.14
32	XP_021460427.1	lamin-B2 [Oncorhynchus mykiss]	Oncorhynchus mykiss	81.33	85.37	48	63.24
33	XP_021458570.1	uncharacterized protein LOC110523838 [Oncorhynchus mykiss]	Oncorhynchus mykiss	79.93	79.93	38	21.28
34	XP_021446601.1	78 kDa glucose-regulated protein [Oncorhynchus mykiss]	Oncorhynchus mykiss	78.56	78.56	48	54.71
35	XP_021430565.1	glycogen phosphorylase, liver form-like [Oncorhynchus mykiss]	Oncorhynchus mykiss	78.52	78.54	44	50.88
36	XP_021468596.1	gelsolin-like [Oncorhynchus mykiss]	Oncorhynchus mykiss	74.84	74.84	46	57.01
37	XP_021461865.1	transitional endoplasmic reticulum ATPase-like [Oncorhynchus mykiss]	Oncorhynchus mykiss	74.05	74.05	42	56.95
37	XP_021475554.1	transitional endoplasmic reticulum ATPase isoform X1 [Oncorhynchus mykiss]	Oncorhynchus mykiss	0	73.37	42	56.95
38	XP_021471301.1	glucose-6-phosphate 1-dehydrogenase isoform X7 [Oncorhynchus mykiss]	Oncorhynchus mykiss	72.73	72.73	38	80.15
38	XP_021471300.1	glucose-6-phosphate 1-dehydrogenase isoform X6 [Oncorhynchus mykiss]	Oncorhynchus mykiss	0	72.73	38	80
38	XP_021471299.1	glucose-6-phosphate 1-dehydrogenase isoform X5 [Oncorhynchus mykiss]	Oncorhynchus mykiss	0	72.73	38	79.54
38	XP_021471298.1	glucose-6-phosphate 1-dehydrogenase isoform X4 [Oncorhynchus mykiss]	Oncorhynchus mykiss	0	72.73	38	79.39
38	XP_021471297.1	glucose-6-phosphate 1-dehydrogenase isoform X3 [Oncorhynchus mykiss]	Oncorhynchus mykiss	0	72.73	38	78.05
38	XP_021471296.1	glucose-6-phosphate 1-dehydrogenase isoform X2 [Oncorhynchus mykiss]	Oncorhynchus mykiss	0	72.73	38	77.61
38	XP_021471295.1	glucose-6-phosphate 1-dehydrogenase isoform X1 [Oncorhynchus mykiss]	Oncorhynchus mykiss	0	72.73	38	77.47
39	NP_001117704.1	heat shock cognate 70 kDa protein [Oncorhynchus mykiss]	Oncorhynchus mykiss	71.09	77.1	50	62.37
40	XP_021468660.1	spectrin beta chain, non-erythrocytic 1-like isoform X1 [Oncorhynchus mykiss]	Oncorhynchus mykiss	70.82	73.05	35	18.52
40	XP_021468670.1	spectrin beta chain, non-erythrocytic 1-like isoform X2 [Oncorhynchus mykiss]	Oncorhynchus mykiss	0	71.02	34	18.14
41	XP_021422843.1	transketolase-like [Oncorhynchus mykiss]	Oncorhynchus mykiss	70.25	70.26	39	67.25
42	XP_021461563.1	U5 small nuclear ribonucleoprotein 200 kDa helicase [Oncorhynchus mykiss]	Oncorhynchus mykiss	69.77	69.82	34	19.79
43	XP_021449721.1	lamin-A-like [Oncorhynchus mykiss]	Oncorhynchus mykiss	68.53	68.53	34	52.71
43	XP_021449717.1	lamin-A-like [Oncorhynchus mykiss]	Oncorhynchus mykiss	0	68.53	34	52.71
43	XP_021449714.1	lamin-A-like [Oncorhynchus mykiss]	Oncorhynchus mykiss	0	68.53	34	52.71
44	XP_021466263.1	protein-glutamine gamma-glutamyltransferase 2-like [Oncorhynchus mykiss]	Oncorhynchus mykiss	68.51	68.51	37	53.46
45	XP_021466487.1	filamin-B [Oncorhynchus mykiss]	Oncorhynchus mykiss	68.34	78.49	40	21.63
46	NP_001117842.1	matrix metalloproteinase-9 precursor [Oncorhynchus mykiss]	Oncorhynchus mykiss	67.65	67.66	37	64.3
47	XP_021435875.1	eukaryotic translation initiation factor 3 subunit A-like isoform X6 [Oncorhynchus mykiss]	Oncorhynchus mykiss	66.39	66.44	32	27.77
47	XP_021435874.1	eukaryotic translation initiation factor 3 subunit A-like isoform X5 [Oncorhynchus mykiss]	Oncorhynchus mykiss	0	66.44	32	27.64
47	XP_021435872.1	eukaryotic translation initiation factor 3 subunit A-like isoform X4 [Oncorhynchus mykiss]	Oncorhynchus mykiss	0	66.44	32	27.55
47	XP_021435871.1	eukaryotic translation initiation factor 3 subunit A-like isoform X3 [Oncorhynchus mykiss]	Oncorhynchus mykiss	0	66.44	32	27.53
47	XP_021435870.1	eukaryotic translation initiation factor 3 subunit A-like isoform X2 [Oncorhynchus mykiss]	Oncorhynchus mykiss	0	66.44	32	27.48
47	XP_021435869.1	eukaryotic translation initiation factor 3 subunit A-like isoform X1 [Oncorhynchus mykiss]	Oncorhynchus mykiss	0	66.44	32	27.4
48	XP_021446018.1	tyrosine-protein phosphatase non-receptor type 6-like isoform X4 [Oncorhynchus mykiss]	Oncorhynchus mykiss	66.27	66.27	36	60.95
48	XP_021446012.1	tyrosine-protein phosphatase non-receptor type 6-like isoform X3 [Oncorhynchus mykiss]	Oncorhynchus mykiss	0	66.27	36	60.86
48	XP_021446032.1	tyrosine-protein phosphatase non-receptor type 6-like isoform X6 [Oncorhynchus mykiss]	Oncorhynchus mykiss	0	66.17	36	65.03
48	XP_021446025.1	tyrosine-protein phosphatase non-receptor type 6-like isoform X5 [Oncorhynchus mykiss]	Oncorhynchus mykiss	0	66.17	36	64.93
48	XP_021446009.1	tyrosine-protein phosphatase non-receptor type 6-like isoform X2 [Oncorhynchus mykiss]	Oncorhynchus mykiss	0	66.17	36	60.39
48	XP_021446003.1	tyrosine-protein phosphatase non-receptor type 6-like isoform X1 [Oncorhynchus mykiss]	Oncorhynchus mykiss	0	66.17	36	60.3
48	XP_021446064.1	tyrosine-protein phosphatase non-receptor type 6-like isoform X8 [Oncorhynchus mykiss]	Oncorhynchus mykiss	0	66.13	36	68.38
48	XP_021446057.1	tyrosine-protein phosphatase non-receptor type 6-like isoform X8 [Oncorhynchus mykiss]	Oncorhynchus mykiss	0	66.13	36	68.38
48	XP_021446046.1	tyrosine-protein phosphatase non-receptor type 6-like isoform X8 [Oncorhynchus mykiss]	Oncorhynchus mykiss	0	66.13	36	68.38
48	XP_021446040.1	tyrosine-protein phosphatase non-receptor type 6-like isoform X7 [Oncorhynchus mykiss]	Oncorhynchus mykiss	0	66.13	36	68.27
49	XP_021466226.1	WD repeat-containing protein 1-like [Oncorhynchus mykiss]	Oncorhynchus mykiss	66.06	66.07	34	61.22
50	XP_021460379.1	receptor-type tyrosine-protein phosphatase C-like [Oncorhynchus mykiss]	Oncorhynchus mykiss	65.37	65.39	34	26.09
51	XP_021447291.1	uncharacterized protein LOC110510228 [Oncorhynchus mykiss]	Oncorhynchus mykiss	65.06	65.1	34	27.23
52	sp|P35908|K22E_HUMAN	Keratin, type II cytoskeletal 2 epidermal OS=Homo sapiens GN=KRT2 PE=1 SV=2	HUMAN	65.01	80.38	46	69.77
53	XP_021438079.1	pre-mRNA-processing-splicing factor 8 [Oncorhynchus mykiss]	Oncorhynchus mykiss	64.95	65	29	14.2
53	XP_021443498.1	pre-mRNA-processing-splicing factor 8-like [Oncorhynchus mykiss]	Oncorhynchus mykiss	0	65	29	14.2
54	XP_021426738.1	tropomyosin alpha-1 chain-like isoform X6 [Oncorhynchus mykiss]	Oncorhynchus mykiss	64.85	64.89	37	72.18
55	XP_021478094.1	anion exchanger isoform X1 [Oncorhynchus mykiss]	Oncorhynchus mykiss	64.84	64.87	43	41.62
56	NP_001117705.1	T-complex protein 1 subunit theta [Oncorhynchus mykiss]	Oncorhynchus mykiss	64.6	64.61	38	65.38
57	NP_001268327.1	ERp57 precursor [Oncorhynchus mykiss]	Oncorhynchus mykiss	63.6	63.6	33	61.87
58	XP_021450122.1	coronin-7-like [Oncorhynchus mykiss]	Oncorhynchus mykiss	62.35	62.36	34	44.82
59	XP_021444369.1	collagen alpha-2(VI) chain-like [Oncorhynchus mykiss]	Oncorhynchus mykiss	61.01	61.01	34	36.02
60	XP_021447710.1	trichohyalin-like [Oncorhynchus mykiss]	Oncorhynchus mykiss	60.67	60.68	31	28.38
61	XP_021462148.1	ATP synthase subunit alpha, mitochondrial-like [Oncorhynchus mykiss]	Oncorhynchus mykiss	60.35	60.37	32	58.15
62	XP_021481742.1	fructose-bisphosphate aldolase A-like [Oncorhynchus mykiss]	Oncorhynchus mykiss	60.27	60.28	36	73.55
63	XP_021472646.1	enolase [Oncorhynchus mykiss]	Oncorhynchus mykiss	60.19	60.2	40	77.31
64	XP_021444016.1	26S proteasome non-ATPase regulatory subunit 2 [Oncorhynchus mykiss]	Oncorhynchus mykiss	60.11	60.13	33	41.54
65	XP_021456660.1	actin, alpha cardiac muscle 1-like [Oncorhynchus mykiss]	Oncorhynchus mykiss	60.07	60.08	48	81.17
65	XP_021429777.1	actin, alpha cardiac muscle 1 [Oncorhynchus mykiss]	Oncorhynchus mykiss	0	60.08	48	81.17
66	XP_021421515.1	structural maintenance of chromosomes protein 1A [Oncorhynchus mykiss]	Oncorhynchus mykiss	59.72	59.94	31	26.24
67	XP_021421566.1	extended synaptotagmin-1-like [Oncorhynchus mykiss]	Oncorhynchus mykiss	59.58	59.66	29	29.85
68	XP_021463662.1	cysteine--tRNA ligase, cytoplasmic-like [Oncorhynchus mykiss]	Oncorhynchus mykiss	59.28	59.33	31	41.23
68	XP_021463661.1	cysteine--tRNA ligase, cytoplasmic-like [Oncorhynchus mykiss]	Oncorhynchus mykiss	0	59.29	31	41.48
69	XP_021466271.1	keratin, type I cytoskeletal 18-like [Oncorhynchus mykiss]	Oncorhynchus mykiss	59.14	69.18	47	80.57
70	XP_021469929.1	26S proteasome non-ATPase regulatory subunit 1 isoform X3 [Oncorhynchus mykiss]	Oncorhynchus mykiss	59	59.12	32	39.73
70	XP_021469877.1	26S proteasome non-ATPase regulatory subunit 1 isoform X2 [Oncorhynchus mykiss]	Oncorhynchus mykiss	0	56.99	31	38.45
70	XP_021469804.1	26S proteasome non-ATPase regulatory subunit 1 isoform X1 [Oncorhynchus mykiss]	Oncorhynchus mykiss	0	56.99	31	38.41
71	XP_021432945.1	rab GDP dissociation inhibitor beta-like [Oncorhynchus mykiss]	Oncorhynchus mykiss	58.41	58.41	33	81.47
71	XP_021419415.1	rab GDP dissociation inhibitor beta-like [Oncorhynchus mykiss]	Oncorhynchus mykiss	0	58.41	33	81.47
72	XP_021481050.1	probable ATP-dependent RNA helicase DDX5 isoform X1 [Oncorhynchus mykiss]	Oncorhynchus mykiss	58.22	58.23	30	52.92
72	XP_021413914.1	probable ATP-dependent RNA helicase DDX5 isoform X1 [Oncorhynchus mykiss]	Oncorhynchus mykiss	0	56.22	29	51.14
73	XP_021427832.1	cytosolic non-specific dipeptidase-like isoform X2 [Oncorhynchus mykiss]	Oncorhynchus mykiss	57.82	57.85	31	68.57
73	XP_021427831.1	cytosolic non-specific dipeptidase-like isoform X1 [Oncorhynchus mykiss]	Oncorhynchus mykiss	0	57.85	31	64.36
74	XP_021447676.1	collagen alpha-1(VI) chain-like isoform X1 [Oncorhynchus mykiss]	Oncorhynchus mykiss	57.01	57.01	33	32.77
75	XP_021443504.1	selenium-binding protein 1-like isoform X1 [Oncorhynchus mykiss]	Oncorhynchus mykiss	56.83	56.87	32	72.52
75	XP_021451261.1	selenium-binding protein 1-like, partial [Oncorhynchus mykiss]	Oncorhynchus mykiss	0	55.42	31	72.61
75	XP_021443513.1	selenium-binding protein 1-like isoform X2 [Oncorhynchus mykiss]	Oncorhynchus mykiss	0	55.42	31	73.41
76	NP_001117826.1	type I keratin S8 [Oncorhynchus mykiss]	Oncorhynchus mykiss	56.8	58.89	36	65.23
77	XP_021426673.1	sodium/potassium-transporting ATPase subunit alpha-1 [Oncorhynchus mykiss]	Oncorhynchus mykiss	56.41	56.45	29	31.22
77	NP_001117931.1	Na/K ATPase alpha subunit isoform 1c [Oncorhynchus mykiss]	Oncorhynchus mykiss	0	54.37	28	29.85
78	XP_021417654.1	adenylyl cyclase-associated protein 1-like [Oncorhynchus mykiss]	Oncorhynchus mykiss	56.1	56.1	30	72.57
79	XP_021481303.1	tubulin beta-4B chain-like [Oncorhynchus mykiss]	Oncorhynchus mykiss	56.01	56.02	39	74.32
79	XP_021414181.1	tubulin beta-4B chain-like [Oncorhynchus mykiss]	Oncorhynchus mykiss	0	56.02	39	74.32
80	sp|P13645|K1C10_HUMAN	Keratin, type I cytoskeletal 10 OS=Homo sapiens GN=KRT10 PE=1 SV=6	HUMAN	55.88	57.9	38	51.77
81	XP_021449109.1	tubulin alpha chain-like [Oncorhynchus mykiss]	Oncorhynchus mykiss	55.49	55.49	37	68.22
82	XP_021419202.1	non-muscle caldesmon-like [Oncorhynchus mykiss]	Oncorhynchus mykiss	55.09	55.11	34	38.41
83	XP_021470176.1	ubiquitin-like modifier-activating enzyme 1 [Oncorhynchus mykiss]	Oncorhynchus mykiss	54.99	55.03	30	33.1
84	XP_021452586.1	collagen alpha-3(VI) chain-like, partial [Oncorhynchus mykiss]	Oncorhynchus mykiss	54.74	54.77	30	25.38
85	XP_021471790.1	6-phosphogluconate dehydrogenase, decarboxylating isoform X2 [Oncorhynchus mykiss]	Oncorhynchus mykiss	54.65	54.66	37	73.29
85	XP_021471789.1	6-phosphogluconate dehydrogenase, decarboxylating isoform X1 [Oncorhynchus mykiss]	Oncorhynchus mykiss	0	54.66	37	73.29
86	XP_021421337.1	serine--tRNA ligase, cytoplasmic-like [Oncorhynchus mykiss]	Oncorhynchus mykiss	54.62	54.64	30	64.13
87	XP_021477515.1	putative aminopeptidase W07G4.4 isoform X1 [Oncorhynchus mykiss]	Oncorhynchus mykiss	54.51	54.55	30	65.89
88	XP_021474954.1	fibrinogen gamma chain-like [Oncorhynchus mykiss]	Oncorhynchus mykiss	54.35	54.37	29	57.64
89	XP_021462925.1	pyruvate kinase PKM-like isoform X3 [Oncorhynchus mykiss]	Oncorhynchus mykiss	53.96	54	31	65.23
89	XP_021462923.1	pyruvate kinase PKM-like isoform X1 [Oncorhynchus mykiss]	Oncorhynchus mykiss	0	54	31	54.47
90	XP_021418114.1	V-type proton ATPase catalytic subunit A-like [Oncorhynchus mykiss]	Oncorhynchus mykiss	52.29	52.29	27	56.24
91	XP_021423726.1	protein disulfide-isomerase-like [Oncorhynchus mykiss]	Oncorhynchus mykiss	52.2	52.2	30	53.71
92	XP_021420412.1	glutamate dehydrogenase, mitochondrial [Oncorhynchus mykiss]	Oncorhynchus mykiss	52.1	52.5	29	50.28
93	XP_021470356.1	eukaryotic initiation factor 4A-I [Oncorhynchus mykiss]	Oncorhynchus mykiss	51.71	51.75	32	57.25
93	XP_021433385.1	eukaryotic initiation factor 4A-I [Oncorhynchus mykiss]	Oncorhynchus mykiss	0	51.75	32	57.25
94	XP_021479918.1	sarcoplasmic/endoplasmic reticulum calcium ATPase 1-like [Oncorhynchus mykiss]	Oncorhynchus mykiss	51.71	51.72	25	26.68
95	XP_021437759.1	unconventional myosin-Ic-like [Oncorhynchus mykiss]	Oncorhynchus mykiss	51.55	51.58	26	27.23
96	NP_001117719.1	apolipoprotein A-I-1 precursor [Oncorhynchus mykiss]	Oncorhynchus mykiss	51.5	51.51	28	77.48
97	XP_021431955.1	glucose-6-phosphate isomerase-like [Oncorhynchus mykiss]	Oncorhynchus mykiss	51.19	51.22	38	67.09
98	XP_021414105.1	coronin-1A-like [Oncorhynchus mykiss]	Oncorhynchus mykiss	51.13	51.15	27	53.29
99	XP_021421679.1	adenosine deaminase [Oncorhynchus mykiss]	Oncorhynchus mykiss	50.95	50.96	26	73.64
100	XP_021442984.1	serine/threonine-protein phosphatase 2A 65 kDa regulatory subunit A beta isoform-like [Oncorhynchus mykiss]	Oncorhynchus mykiss	50.53	50.54	29	50.25
101	XP_021469434.1	coatomer subunit alpha [Oncorhynchus mykiss]	Oncorhynchus mykiss	49.96	49.99	24	25.59
102	XP_021423362.1	structural maintenance of chromosomes protein 3 [Oncorhynchus mykiss]	Oncorhynchus mykiss	49.79	49.8	25	21.94
102	XP_021423257.1	structural maintenance of chromosomes protein 3 isoform X2 [Oncorhynchus mykiss]	Oncorhynchus mykiss	0	49.8	25	21.94
102	XP_021423256.1	structural maintenance of chromosomes protein 3 isoform X1 [Oncorhynchus mykiss]	Oncorhynchus mykiss	0	49.8	25	21.43
102	XP_021423255.1	structural maintenance of chromosomes protein 3 isoform X1 [Oncorhynchus mykiss]	Oncorhynchus mykiss	0	49.8	25	21.43
102	XP_021423258.1	structural maintenance of chromosomes protein 3 isoform X3 [Oncorhynchus mykiss]	Oncorhynchus mykiss	0	49.36	25	23.51
103	XP_021464728.1	adenosylhomocysteinase [Oncorhynchus mykiss]	Oncorhynchus mykiss	49.57	49.57	26	50.58
104	XP_021457357.1	lamin-B1 [Oncorhynchus mykiss]	Oncorhynchus mykiss	49.44	59.12	34	58.33
104	XP_021457356.1	lamin-B1 [Oncorhynchus mykiss]	Oncorhynchus mykiss	0	59.12	34	58.33
105	XP_021440029.1	heterogeneous nuclear ribonucleoprotein M-like isoform X1 [Oncorhynchus mykiss]	Oncorhynchus mykiss	49.35	49.4	26	46.1
106	XP_021480075.1	major vault protein-like [Oncorhynchus mykiss]	Oncorhynchus mykiss	49.3	49.33	28	40.21
107	XP_021473142.1	heat shock 70 kDa protein 4-like [Oncorhynchus mykiss]	Oncorhynchus mykiss	49.3	49.31	27	34.48
108	XP_021480952.1	hemoglobin subunit beta-1-like isoform X1 [Oncorhynchus mykiss]	Oncorhynchus mykiss	49.25	49.26	38	100
109	XP_021424037.1	copine-3-like isoform X1 [Oncorhynchus mykiss]	Oncorhynchus mykiss	49.19	49.22	28	56.37
109	XP_021424036.1	copine-3-like isoform X1 [Oncorhynchus mykiss]	Oncorhynchus mykiss	0	49.22	28	56.37
110	XP_021453077.1	60 kDa heat shock protein, mitochondrial [Oncorhynchus mykiss]	Oncorhynchus mykiss	49.06	49.09	26	56.94
111	XP_021464345.1	ATP synthase subunit beta, mitochondrial [Oncorhynchus mykiss]	Oncorhynchus mykiss	48.94	48.96	31	69.05
111	XP_021464344.1	ATP synthase subunit beta, mitochondrial [Oncorhynchus mykiss]	Oncorhynchus mykiss	0	48.96	31	69.05
111	XP_021464343.1	ATP synthase subunit beta, mitochondrial [Oncorhynchus mykiss]	Oncorhynchus mykiss	0	48.96	31	69.05
111	XP_021426892.1	ATP synthase subunit beta, mitochondrial [Oncorhynchus mykiss]	Oncorhynchus mykiss	0	48.96	31	69.05
112	XP_021479348.1	AP-2 complex subunit beta isoform X2 [Oncorhynchus mykiss]	Oncorhynchus mykiss	48.81	48.93	28	30.06
112	XP_021479347.1	AP-1 complex subunit beta-1 isoform X1 [Oncorhynchus mykiss]	Oncorhynchus mykiss	0	48.93	28	29.62
112	XP_021473603.1	AP-1 complex subunit beta-1-like [Oncorhynchus mykiss]	Oncorhynchus mykiss	0	48.36	28	29.62
112	XP_021473601.1	AP-1 complex subunit beta-1-like [Oncorhynchus mykiss]	Oncorhynchus mykiss	0	48.36	28	29.62
112	XP_021473600.1	AP-1 complex subunit beta-1-like [Oncorhynchus mykiss]	Oncorhynchus mykiss	0	48.36	28	29.62
113	XP_021441246.1	uncharacterized protein LOC110506160 [Oncorhynchus mykiss]	Oncorhynchus mykiss	48.37	48.39	29	36.13
114	NP_001117882.1	complement factor H precursor [Oncorhynchus mykiss]	Oncorhynchus mykiss	48.24	48.28	24	32.16
115	XP_021465265.1	dolichyl-diphosphooligosaccharide--protein glycosyltransferase subunit 1-like [Oncorhynchus mykiss]	Oncorhynchus mykiss	48.22	48.26	26	46.18
116	XP_021425557.1	alanine--tRNA ligase, cytoplasmic [Oncorhynchus mykiss]	Oncorhynchus mykiss	48.12	48.27	25	28.13
117	XP_021423642.1	puromycin-sensitive aminopeptidase-like isoform X2 [Oncorhynchus mykiss]	Oncorhynchus mykiss	48.07	48.19	27	30.32
117	XP_021423641.1	puromycin-sensitive aminopeptidase-like isoform X1 [Oncorhynchus mykiss]	Oncorhynchus mykiss	0	48.19	27	30.1
118	XP_021413338.1	116 kDa U5 small nuclear ribonucleoprotein component [Oncorhynchus mykiss]	Oncorhynchus mykiss	48.04	48.19	23	31.96
119	NP_001117987.1	leukocyte elastase inhibitor [Oncorhynchus mykiss]	Oncorhynchus mykiss	48.03	48.03	30	63.16
119	XP_021417863.1	leukocyte elastase inhibitor isoform X1 [Oncorhynchus mykiss]	Oncorhynchus mykiss	0	46.03	29	54.74
120	XP_021424823.1	extended synaptotagmin-1-like [Oncorhynchus mykiss]	Oncorhynchus mykiss	47.91	49.6	23	18
121	sp|P35527|K1C9_HUMAN	Keratin, type I cytoskeletal 9 OS=Homo sapiens GN=KRT9 PE=1 SV=3	HUMAN	47.9	49.68	43	57.62
122	XP_021418012.1	protein disulfide-isomerase A4-like [Oncorhynchus mykiss]	Oncorhynchus mykiss	47.85	47.97	26	45.07
123	XP_021463596.1	transaldolase-like [Oncorhynchus mykiss]	Oncorhynchus mykiss	47.66	47.66	28	77.51
124	XP_021432212.1	hexokinase-1-like [Oncorhynchus mykiss]	Oncorhynchus mykiss	47.63	47.73	26	29.52
125	XP_021430527.1	bifunctional epoxide hydrolase 2-like [Oncorhynchus mykiss]	Oncorhynchus mykiss	47.18	47.64	24	66.19
126	XP_021475071.1	40S ribosomal protein S3a [Oncorhynchus mykiss]	Oncorhynchus mykiss	47.17	47.2	28	71.05
126	XP_021429132.1	40S ribosomal protein S3a [Oncorhynchus mykiss]	Oncorhynchus mykiss	0	47.2	28	71.05
127	XP_021446229.1	beta-hexosaminidase subunit beta-like isoform X1 [Oncorhynchus mykiss]	Oncorhynchus mykiss	46.73	46.77	27	57.14
128	XP_021480244.1	integrin alpha-IIb-like [Oncorhynchus mykiss]	Oncorhynchus mykiss	46.53	46.57	25	34.72
129	XP_021418656.1	macrophage mannose receptor 1-like [Oncorhynchus mykiss]	Oncorhynchus mykiss	46.26	46.34	24	19.03
130	XP_021436818.1	annexin A4-like [Oncorhynchus mykiss]	Oncorhynchus mykiss	46.24	46.25	28	42.54
131	XP_021460771.1	polyadenylate-binding protein 1 [Oncorhynchus mykiss]	Oncorhynchus mykiss	45.8	45.81	27	43.2
132	XP_021470204.1	fibrinogen beta chain [Oncorhynchus mykiss]	Oncorhynchus mykiss	45.79	45.8	28	57.08
133	XP_021434751.1	60S ribosomal protein L4-B isoform X2 [Oncorhynchus mykiss]	Oncorhynchus mykiss	45.79	45.79	24	50.13
133	XP_021434742.1	60S ribosomal protein L4-B isoform X1 [Oncorhynchus mykiss]	Oncorhynchus mykiss	0	45.79	24	47.57
134	XP_021458325.1	annexin A4-like [Oncorhynchus mykiss]	Oncorhynchus mykiss	45.47	45.51	24	63.01
135	XP_021450204.1	septin-7-like isoform X3 [Oncorhynchus mykiss]	Oncorhynchus mykiss	45.34	45.37	27	63.01
135	XP_021450195.1	septin-7-like isoform X1 [Oncorhynchus mykiss]	Oncorhynchus mykiss	0	44.8	27	61.97
135	XP_021450201.1	septin-7-like isoform X2 [Oncorhynchus mykiss]	Oncorhynchus mykiss	0	44.26	27	62.41
136	XP_021432613.1	staphylococcal nuclease domain-containing protein 1-like isoform X2 [Oncorhynchus mykiss]	Oncorhynchus mykiss	45.3	45.37	25	40.53
136	XP_021432612.1	staphylococcal nuclease domain-containing protein 1-like isoform X1 [Oncorhynchus mykiss]	Oncorhynchus mykiss	0	45.37	25	40.53
137	XP_021427541.1	elongation factor 1-alpha, oocyte form [Oncorhynchus mykiss]	Oncorhynchus mykiss	45.26	45.32	37	70.5
138	XP_021432436.1	T-complex protein 1 subunit beta [Oncorhynchus mykiss]	Oncorhynchus mykiss	45.23	45.24	25	49.53
138	XP_021432435.1	T-complex protein 1 subunit beta-like [Oncorhynchus mykiss]	Oncorhynchus mykiss	0	45.24	25	49.53
139	XP_021475660.1	endoplasmic reticulum aminopeptidase 1-like [Oncorhynchus mykiss]	Oncorhynchus mykiss	45.07	45.11	23	33.23
140	XP_021456367.1	T-complex protein 1 subunit alpha [Oncorhynchus mykiss]	Oncorhynchus mykiss	45.07	45.11	26	45.16
141	XP_021462359.1	complement C5 [Oncorhynchus mykiss]	Oncorhynchus mykiss	44.97	45.19	22	15.96
142	XP_021480688.1	interleukin enhancer-binding factor 3 homolog [Oncorhynchus mykiss]	Oncorhynchus mykiss	44.94	44.99	22	29.03
142	XP_021413811.1	interleukin enhancer-binding factor 3 isoform X2 [Oncorhynchus mykiss]	Oncorhynchus mykiss	0	44.46	22	35.87
142	XP_021413810.1	interleukin enhancer-binding factor 3 isoform X1 [Oncorhynchus mykiss]	Oncorhynchus mykiss	0	44.46	22	29.03
142	XP_021413809.1	interleukin enhancer-binding factor 3 isoform X1 [Oncorhynchus mykiss]	Oncorhynchus mykiss	0	44.46	22	29.03
142	XP_021413808.1	interleukin enhancer-binding factor 3 isoform X1 [Oncorhynchus mykiss]	Oncorhynchus mykiss	0	44.46	22	29.03
143	XP_021426828.1	UDP-glucose:glycoprotein glucosyltransferase 1-like [Oncorhynchus mykiss]	Oncorhynchus mykiss	44.81	44.98	23	18.12
144	XP_021469737.1	calreticulin-like [Oncorhynchus mykiss]	Oncorhynchus mykiss	44.57	44.63	24	59.52
145	XP_021416481.1	stress-70 protein, mitochondrial [Oncorhynchus mykiss]	Oncorhynchus mykiss	44.32	46.56	26	43.42
146	XP_021441898.1	retinal dehydrogenase 2-like [Oncorhynchus mykiss]	Oncorhynchus mykiss	44.27	44.31	25	58.46
147	XP_021480950.1	hemoglobin subunit beta [Oncorhynchus mykiss]	Oncorhynchus mykiss	44	44.59	41	100
147	XP_021480949.1	hemoglobin subunit beta [Oncorhynchus mykiss]	Oncorhynchus mykiss	0	44.59	41	100
148	XP_021454394.1	isocitrate dehydrogenase [NADP], mitochondrial-like [Oncorhynchus mykiss]	Oncorhynchus mykiss	43.84	44.28	24	56.32
149	NP_001117907.1	CD18 protein precursor [Oncorhynchus mykiss]	Oncorhynchus mykiss	43.64	43.87	24	30.37
150	XP_021465211.1	nucleolin [Oncorhynchus mykiss]	Oncorhynchus mykiss	43.6	43.62	24	37.07
151	XP_021425771.1	tubulin beta-6 chain-like [Oncorhynchus mykiss]	Oncorhynchus mykiss	43.18	52.02	35	71.64
152	XP_021465598.1	V-type proton ATPase subunit B, brain isoform-like [Oncorhynchus mykiss]	Oncorhynchus mykiss	43.04	43.08	21	57.57
152	NP_001118069.1	V-type ATPase B subunit [Oncorhynchus mykiss]	Oncorhynchus mykiss	0	43.08	21	57.57
153	XP_021480982.1	ATP-dependent RNA helicase DDX39A-like [Oncorhynchus mykiss]	Oncorhynchus mykiss	42.88	43.07	27	66.51
153	XP_021480981.1	ATP-dependent RNA helicase DDX39A-like [Oncorhynchus mykiss]	Oncorhynchus mykiss	0	43.07	27	66.51
153	XP_021413832.1	ATP-dependent RNA helicase DDX39A-like [Oncorhynchus mykiss]	Oncorhynchus mykiss	0	43.07	27	66.51
154	XP_021419821.1	cullin-associated NEDD8-dissociated protein 1 [Oncorhynchus mykiss]	Oncorhynchus mykiss	42.72	42.93	20	20.58
155	XP_021421565.1	proliferation-associated protein 2G4-like [Oncorhynchus mykiss]	Oncorhynchus mykiss	42.48	42.55	24	56.89
156	XP_021451128.1	complement C3-like [Oncorhynchus mykiss]	Oncorhynchus mykiss	42.41	119.59	69	44.71
157	XP_021447000.1	heterogeneous nuclear ribonucleoprotein U-like protein 1 [Oncorhynchus mykiss]	Oncorhynchus mykiss	42.16	42.18	22	30.64
158	XP_021443430.1	40S ribosomal protein S3-like [Oncorhynchus mykiss]	Oncorhynchus mykiss	42.09	42.09	22	77.55
159	XP_021464322.1	hemopexin [Oncorhynchus mykiss]	Oncorhynchus mykiss	41.98	41.98	25	68.33
160	XP_021452602.1	actin-related protein 3-like [Oncorhynchus mykiss]	Oncorhynchus mykiss	41.46	41.46	25	65.22
160	XP_021434936.1	actin-related protein 3-like [Oncorhynchus mykiss]	Oncorhynchus mykiss	0	41.46	25	65.22
161	XP_021431710.1	26S proteasome non-ATPase regulatory subunit 11B [Oncorhynchus mykiss]	Oncorhynchus mykiss	41.3	41.32	23	58.53
162	XP_021439097.1	neutral alpha-glucosidase AB-like isoform X2 [Oncorhynchus mykiss]	Oncorhynchus mykiss	41.15	41.18	28	27.49
162	XP_021439096.1	neutral alpha-glucosidase AB-like isoform X1 [Oncorhynchus mykiss]	Oncorhynchus mykiss	0	41.18	28	27.43
163	XP_021433186.1	leukotriene A-4 hydrolase-like [Oncorhynchus mykiss]	Oncorhynchus mykiss	40.98	40.99	26	40.65
164	XP_021475881.1	neutrophil cytosol factor 2-like isoform X2 [Oncorhynchus mykiss]	Oncorhynchus mykiss	40.76	40.79	21	48.81
165	XP_021442708.1	alpha-2-macroglobulin-like isoform X2 [Oncorhynchus mykiss]	Oncorhynchus mykiss	40.58	80.54	44	32.92
165	XP_021442707.1	alpha-2-macroglobulin-like isoform X1 [Oncorhynchus mykiss]	Oncorhynchus mykiss	0	78.52	43	31.63
166	XP_021438757.1	alpha-actinin-1-like, partial [Oncorhynchus mykiss]	Oncorhynchus mykiss	40.51	70.51	41	58.72
167	XP_021429518.1	trifunctional enzyme subunit alpha, mitochondrial-like [Oncorhynchus mykiss]	Oncorhynchus mykiss	40.23	40.23	20	43.92
168	XP_021476126.1	T-complex protein 1 subunit epsilon [Oncorhynchus mykiss]	Oncorhynchus mykiss	40.06	40.06	21	35.67
168	XP_021417975.1	T-complex protein 1 subunit epsilon-like [Oncorhynchus mykiss]	Oncorhynchus mykiss	0	39.85	21	35.67
169	NP_001117994.1	annexin A1a [Oncorhynchus mykiss]	Oncorhynchus mykiss	40.01	40.03	22	53.1
170	XP_021424256.1	keratin, type I cytoskeletal 18-like [Oncorhynchus mykiss]	Oncorhynchus mykiss	40	70.98	43	79.05
171	XP_021417277.1	fermitin family homolog 3-like [Oncorhynchus mykiss]	Oncorhynchus mykiss	39.88	39.91	22	39.72
172	XP_021461422.1	eukaryotic translation initiation factor 3 subunit L [Oncorhynchus mykiss]	Oncorhynchus mykiss	39.87	39.9	21	40.14
173	XP_021412190.1	far upstream element-binding protein 2-like [Oncorhynchus mykiss]	Oncorhynchus mykiss	39.83	39.87	21	34.13
173	XP_021412189.1	far upstream element-binding protein 2-like [Oncorhynchus mykiss]	Oncorhynchus mykiss	0	37.82	20	31.7
174	XP_021413799.1	T-complex protein 1 subunit gamma-like [Oncorhynchus mykiss]	Oncorhynchus mykiss	39.67	39.72	20	45.74
174	XP_021448991.1	T-complex protein 1 subunit gamma-like isoform X2 [Oncorhynchus mykiss]	Oncorhynchus mykiss	0	39.2	20	46.78
174	XP_021448985.1	T-complex protein 1 subunit gamma-like isoform X1 [Oncorhynchus mykiss]	Oncorhynchus mykiss	0	39.2	20	45.74
175	XP_021423809.1	T-complex protein 1 subunit delta-like [Oncorhynchus mykiss]	Oncorhynchus mykiss	39.53	41.65	21	52.04
176	XP_021433220.1	L-lactate dehydrogenase B chain-like [Oncorhynchus mykiss]	Oncorhynchus mykiss	39.45	39.48	23	71.56
176	XP_021433219.1	L-lactate dehydrogenase B chain-like [Oncorhynchus mykiss]	Oncorhynchus mykiss	0	39.48	23	71.56
177	XP_021425524.1	splicing factor 3B subunit 3 [Oncorhynchus mykiss]	Oncorhynchus mykiss	39.35	39.43	20	20.46
177	XP_021425516.1	splicing factor 3B subunit 3 [Oncorhynchus mykiss]	Oncorhynchus mykiss	0	39.43	20	20.46
178	XP_021431108.1	eukaryotic translation initiation factor 3 subunit C [Oncorhynchus mykiss]	Oncorhynchus mykiss	39.26	39.29	21	25.02
179	XP_021442144.1	coatomer subunit beta-like [Oncorhynchus mykiss]	Oncorhynchus mykiss	39.24	39.3	19	27.7
179	XP_021463275.1	coatomer subunit beta [Oncorhynchus mykiss]	Oncorhynchus mykiss	0.01	38.47	19	27.7
179	XP_021463274.1	coatomer subunit beta [Oncorhynchus mykiss]	Oncorhynchus mykiss	0.01	38.47	19	27.7
180	XP_021449426.1	ras GTPase-activating-like protein IQGAP1, partial [Oncorhynchus mykiss]	Oncorhynchus mykiss	39.19	41.27	27	51.86
181	XP_021423876.1	complement C3-like [Oncorhynchus mykiss]	Oncorhynchus mykiss	39.16	43.07	19	14.64
182	XP_021413025.1	catalase-like [Oncorhynchus mykiss]	Oncorhynchus mykiss	39.11	39.16	23	47.14
183	XP_021460419.1	ceruloplasmin-like [Oncorhynchus mykiss]	Oncorhynchus mykiss	39.05	39.12	20	23.8
184	XP_021422703.1	glutathione S-transferase Mu 3-like [Oncorhynchus mykiss]	Oncorhynchus mykiss	39.05	39.06	27	62.1
185	XP_021472425.1	heterogeneous nuclear ribonucleoprotein A1-like [Oncorhynchus mykiss]	Oncorhynchus mykiss	39.05	39.06	23	57.68
186	XP_021472735.1	T-complex protein 1 subunit eta [Oncorhynchus mykiss]	Oncorhynchus mykiss	39.02	39.06	19	50
187	XP_021426398.1	actin-related protein 2/3 complex subunit 2 [Oncorhynchus mykiss]	Oncorhynchus mykiss	38.92	38.99	21	51.17
188	XP_021438924.1	elongation factor 1-gamma [Oncorhynchus mykiss]	Oncorhynchus mykiss	38.83	38.88	22	40.55
189	XP_021464046.1	importin-5 [Oncorhynchus mykiss]	Oncorhynchus mykiss	38.66	38.73	20	20.66
190	XP_021439298.1	guanine nucleotide-binding protein subunit beta-2-like 1 [Oncorhynchus mykiss]	Oncorhynchus mykiss	38.65	38.7	26	76.34
190	NP_001118140.1	RACK1 [Oncorhynchus mykiss]	Oncorhynchus mykiss	0	38.66	26	76.1
191	XP_021413298.1	importin subunit beta-1 isoform X2 [Oncorhynchus mykiss]	Oncorhynchus mykiss	38.51	38.52	22	28.2
191	XP_021413297.1	importin subunit beta-1 isoform X1 [Oncorhynchus mykiss]	Oncorhynchus mykiss	0	38.52	22	28.1
192	XP_021446939.1	stress-induced-phosphoprotein 1-like [Oncorhynchus mykiss]	Oncorhynchus mykiss	38.49	38.64	22	38.49
193	XP_021459633.1	unconventional myosin-If-like [Oncorhynchus mykiss]	Oncorhynchus mykiss	38.29	38.74	19	19.58
194	XP_021470203.1	fibrinogen alpha chain-like [Oncorhynchus mykiss]	Oncorhynchus mykiss	38.19	38.22	22	44.16
195	XP_021474316.1	spectrin beta chain, non-erythrocytic 1-like [Oncorhynchus mykiss]	Oncorhynchus mykiss	38.1	51.95	22	11.53
196	XP_021472672.1	host cell factor 1-like [Oncorhynchus mykiss]	Oncorhynchus mykiss	38.04	38.21	20	12.18
197	XP_021480957.1	hemoglobin subunit alpha-4-like [Oncorhynchus mykiss]	Oncorhynchus mykiss	38	38	28	95.8
198	XP_021450691.1	heterogeneous nuclear ribonucleoprotein R-like [Oncorhynchus mykiss]	Oncorhynchus mykiss	37.96	38.02	20	32.62
198	XP_021449581.1	heterogeneous nuclear ribonucleoprotein R-like [Oncorhynchus mykiss]	Oncorhynchus mykiss	0	38.02	20	31.39
198	XP_021427325.1	heterogeneous nuclear ribonucleoprotein R-like [Oncorhynchus mykiss]	Oncorhynchus mykiss	0	38.02	20	31.54
198	XP_021427324.1	heterogeneous nuclear ribonucleoprotein R-like [Oncorhynchus mykiss]	Oncorhynchus mykiss	0	38.02	20	31.54
198	XP_021427323.1	heterogeneous nuclear ribonucleoprotein R-like [Oncorhynchus mykiss]	Oncorhynchus mykiss	0	38.02	20	31.54
199	XP_021450040.1	annexin A5-like [Oncorhynchus mykiss]	Oncorhynchus mykiss	37.81	39.84	21	67.82
200	XP_021432525.1	26S protease regulatory subunit 7 [Oncorhynchus mykiss]	Oncorhynchus mykiss	37.81	37.89	21	52.3
200	XP_021419752.1	26S protease regulatory subunit 7 [Oncorhynchus mykiss]	Oncorhynchus mykiss	0	37.89	21	52.3
201	XP_021479315.1	phosphoglycerate kinase-like [Oncorhynchus mykiss]	Oncorhynchus mykiss	37.79	37.85	23	59.71
202	XP_021479346.1	malate dehydrogenase, mitochondrial-like [Oncorhynchus mykiss]	Oncorhynchus mykiss	37.72	37.72	21	74.85
203	XP_021480319.1	26S proteasome non-ATPase regulatory subunit 3-like [Oncorhynchus mykiss]	Oncorhynchus mykiss	37.68	37.89	18	39.88
203	XP_021480318.1	26S proteasome non-ATPase regulatory subunit 3-like [Oncorhynchus mykiss]	Oncorhynchus mykiss	0	37.89	18	39.88
203	XP_021413214.1	26S proteasome non-ATPase regulatory subunit 3-like [Oncorhynchus mykiss]	Oncorhynchus mykiss	0	37.29	18	39.88
204	XP_021412536.1	flotillin-1-like [Oncorhynchus mykiss]	Oncorhynchus mykiss	37.57	37.68	19	55.16
204	XP_021412529.1	flotillin-1-like [Oncorhynchus mykiss]	Oncorhynchus mykiss	0	37.68	19	55.16
204	XP_021448511.1	flotillin-1-like [Oncorhynchus mykiss]	Oncorhynchus mykiss	0	37.36	19	55.16
205	XP_021445444.1	coatomer subunit beta' isoform X2 [Oncorhynchus mykiss]	Oncorhynchus mykiss	37.55	37.68	20	24.47
205	XP_021445443.1	coatomer subunit beta' isoform X1 [Oncorhynchus mykiss]	Oncorhynchus mykiss	0	37.68	20	24.44
206	XP_021481178.1	60S ribosomal protein L3 [Oncorhynchus mykiss]	Oncorhynchus mykiss	37.41	37.55	21	52.36
206	XP_021414067.1	60S ribosomal protein L3 [Oncorhynchus mykiss]	Oncorhynchus mykiss	0	37.55	21	52.36
206	XP_021414059.1	60S ribosomal protein L3 [Oncorhynchus mykiss]	Oncorhynchus mykiss	0	37.55	21	52.36
207	XP_021420798.1	sorting nexin-1-like [Oncorhynchus mykiss]	Oncorhynchus mykiss	37.36	37.5	19	29.17
208	XP_021424341.1	nucleolar protein 56 [Oncorhynchus mykiss]	Oncorhynchus mykiss	37.24	37.38	18	43.38
209	XP_021426474.1	LOW QUALITY PROTEIN: cytochrome b-245 heavy chain-like [Oncorhynchus mykiss]	Oncorhynchus mykiss	37.2	37.26	19	34.34
209	NP_001165330.1	NADPH oxidase 1 [Oncorhynchus mykiss]	Oncorhynchus mykiss	0	37.26	19	34.34
210	NP_001117702.2	NADPH oxidase cytosolic protein p47phox [Oncorhynchus mykiss]	Oncorhynchus mykiss	37.15	37.28	17	43.8
211	XP_021433425.1	FACT complex subunit SPT16 [Oncorhynchus mykiss]	Oncorhynchus mykiss	37.03	37.12	21	22.73
212	XP_021452692.1	myosin light chain kinase, smooth muscle-like isoform X3 [Oncorhynchus mykiss]	Oncorhynchus mykiss	36.98	37.12	21	11.69
212	XP_021452691.1	myosin light chain kinase, smooth muscle-like isoform X2 [Oncorhynchus mykiss]	Oncorhynchus mykiss	0	37.12	21	11.69
212	XP_021452690.1	myosin light chain kinase, smooth muscle-like isoform X1 [Oncorhynchus mykiss]	Oncorhynchus mykiss	0	37.12	21	11.63
212	XP_021452689.1	myosin light chain kinase, smooth muscle-like isoform X1 [Oncorhynchus mykiss]	Oncorhynchus mykiss	0	37.12	21	11.63
212	XP_021452688.1	myosin light chain kinase, smooth muscle-like isoform X1 [Oncorhynchus mykiss]	Oncorhynchus mykiss	0	37.12	21	11.63
212	XP_021452686.1	myosin light chain kinase, smooth muscle-like isoform X1 [Oncorhynchus mykiss]	Oncorhynchus mykiss	0	37.12	21	11.63
212	XP_021452693.1	myosin light chain kinase, smooth muscle-like isoform X4 [Oncorhynchus mykiss]	Oncorhynchus mykiss	0	37.06	21	13.37
213	XP_021473697.1	flotillin-2a [Oncorhynchus mykiss]	Oncorhynchus mykiss	36.97	37.04	19	51.87
214	NP_001153963.1	adenine nucleotide translocator 2 [Oncorhynchus mykiss]	Oncorhynchus mykiss	36.94	36.96	20	66.33
215	XP_021440027.1	bifunctional glutamate/proline--tRNA ligase-like isoform X2 [Oncorhynchus mykiss]	Oncorhynchus mykiss	36.88	37.09	18	14.28
215	XP_021440026.1	bifunctional glutamate/proline--tRNA ligase-like isoform X1 [Oncorhynchus mykiss]	Oncorhynchus mykiss	0	37.09	18	14.22
216	XP_021465545.1	F-actin-capping protein subunit beta isoform X2 [Oncorhynchus mykiss]	Oncorhynchus mykiss	36.87	36.92	19	55.88
217	XP_021419090.1	ATP-dependent DNA helicase Q1-like isoform X2 [Oncorhynchus mykiss]	Oncorhynchus mykiss	36.79	36.98	19	34.6
217	XP_021419089.1	ATP-dependent DNA helicase Q1-like isoform X1 [Oncorhynchus mykiss]	Oncorhynchus mykiss	0	35.39	18	32.81
218	XP_021470293.1	40S ribosomal protein S4-like [Oncorhynchus mykiss]	Oncorhynchus mykiss	36.68	36.7	18	55.13
219	XP_021469663.1	annexin A11-like [Oncorhynchus mykiss]	Oncorhynchus mykiss	36.65	44.95	25	38.45
219	XP_021469655.1	annexin A11-like [Oncorhynchus mykiss]	Oncorhynchus mykiss	0	44.95	25	38.45
220	XP_021430376.1	14-3-3 protein zeta-like [Oncorhynchus mykiss]	Oncorhynchus mykiss	36.62	36.7	23	62
220	XP_021430375.1	14-3-3 protein zeta-like [Oncorhynchus mykiss]	Oncorhynchus mykiss	0	36.7	23	62
220	XP_021430374.1	14-3-3 protein zeta-like [Oncorhynchus mykiss]	Oncorhynchus mykiss	0	36.7	23	62
221	XP_021433622.1	RNA-binding protein 4.1-like [Oncorhynchus mykiss]	Oncorhynchus mykiss	36.61	36.65	18	46.09
221	XP_021433621.1	RNA-binding protein 4.1-like [Oncorhynchus mykiss]	Oncorhynchus mykiss	0	36.65	18	46.09
222	XP_021463009.1	lysine--tRNA ligase-like isoform X1 [Oncorhynchus mykiss]	Oncorhynchus mykiss	36.56	36.73	20	33.11
222	XP_021463010.1	lysine--tRNA ligase-like isoform X2 [Oncorhynchus mykiss]	Oncorhynchus mykiss	0	34.64	19	32.21
222	XP_021463011.1	lysine--tRNA ligase-like isoform X3 [Oncorhynchus mykiss]	Oncorhynchus mykiss	0	34.56	19	33.28
223	NP_001118201.1	vimentin [Oncorhynchus mykiss]	Oncorhynchus mykiss	36.54	40.62	21	44.9
224	XP_021480044.1	AP-2 complex subunit alpha-2-like isoform X3 [Oncorhynchus mykiss]	Oncorhynchus mykiss	36.53	36.71	18	23.13
224	XP_021480043.1	AP-2 complex subunit alpha-2-like isoform X2 [Oncorhynchus mykiss]	Oncorhynchus mykiss	0	36.71	18	22.1
224	XP_021455549.1	AP-2 complex subunit alpha-2-like isoform X6 [Oncorhynchus mykiss]	Oncorhynchus mykiss	0	36.71	18	23.13
224	XP_021455547.1	AP-2 complex subunit alpha-1-like isoform X4 [Oncorhynchus mykiss]	Oncorhynchus mykiss	0	36.71	18	22.56
224	XP_021455545.1	AP-2 complex subunit alpha-2-like isoform X2 [Oncorhynchus mykiss]	Oncorhynchus mykiss	0	36.71	18	22.1
224	XP_021455548.1	AP-2 complex subunit alpha-2-like isoform X5 [Oncorhynchus mykiss]	Oncorhynchus mykiss	0	34.52	17	21.87
224	XP_021455546.1	AP-2 complex subunit alpha-2-like isoform X3 [Oncorhynchus mykiss]	Oncorhynchus mykiss	0	34.52	17	21.33
224	XP_021455544.1	AP-2 complex subunit alpha-2-like isoform X1 [Oncorhynchus mykiss]	Oncorhynchus mykiss	0	34.52	17	20.89
224	XP_021455543.1	AP-2 complex subunit alpha-2-like isoform X1 [Oncorhynchus mykiss]	Oncorhynchus mykiss	0	34.52	17	20.89
225	XP_021470971.1	glycogen phosphorylase, muscle form-like [Oncorhynchus mykiss]	Oncorhynchus mykiss	36.05	43.65	20	28.59
226	XP_021424382.1	inter-alpha-trypsin inhibitor heavy chain H3-like isoform X3 [Oncorhynchus mykiss]	Oncorhynchus mykiss	35.99	36.06	21	28.98
226	XP_021424381.1	inter-alpha-trypsin inhibitor heavy chain H3-like isoform X2 [Oncorhynchus mykiss]	Oncorhynchus mykiss	0	36.06	21	28.62
226	XP_021424380.1	inter-alpha-trypsin inhibitor heavy chain H3-like isoform X1 [Oncorhynchus mykiss]	Oncorhynchus mykiss	0	36.06	21	27.77
227	XP_021438172.1	T-complex protein 1 subunit zeta-like [Oncorhynchus mykiss]	Oncorhynchus mykiss	35.97	35.99	22	46.89
228	XP_021438544.1	galectin-9B-like isoform X2 [Oncorhynchus mykiss]	Oncorhynchus mykiss	35.97	35.99	24	51.75
228	XP_021438543.1	galectin-9B-like isoform X1 [Oncorhynchus mykiss]	Oncorhynchus mykiss	0	35.99	24	50.93
229	XP_021451391.1	triosephosphate isomerase B-like [Oncorhynchus mykiss]	Oncorhynchus mykiss	35.31	35.32	19	85.43
230	XP_021449122.1	tropomyosin alpha-3 chain-like isoform X11 [Oncorhynchus mykiss]	Oncorhynchus mykiss	35.24	56.1	29	64.63
231	XP_021421680.1	protein disulfide-isomerase A3-like [Oncorhynchus mykiss]	Oncorhynchus mykiss	35.21	57.21	28	59.67
232	XP_021423834.1	actin-related protein 2-A-like [Oncorhynchus mykiss]	Oncorhynchus mykiss	35.14	35.18	21	49.49
232	XP_021412983.1	actin-related protein 2-A [Oncorhynchus mykiss]	Oncorhynchus mykiss	0	35.18	21	49.49
233	XP_021460523.1	cytoplasmic FMR1-interacting protein 1 homolog [Oncorhynchus mykiss]	Oncorhynchus mykiss	34.96	35	20	18.38
234	NP_001117898.1	complement component C9 precursor [Oncorhynchus mykiss]	Oncorhynchus mykiss	34.74	34.76	20	34.11
235	XP_021436110.1	core histone macro-H2A.2-like isoform X2 [Oncorhynchus mykiss]	Oncorhynchus mykiss	34.45	34.45	22	47.03
235	XP_021436108.1	core histone macro-H2A.2-like isoform X1 [Oncorhynchus mykiss]	Oncorhynchus mykiss	0	34.45	22	46.9
235	XP_021436107.1	core histone macro-H2A.2-like isoform X1 [Oncorhynchus mykiss]	Oncorhynchus mykiss	0	34.45	22	46.9
236	XP_021457254.1	tyrosine-protein kinase SYK [Oncorhynchus mykiss]	Oncorhynchus mykiss	34.15	34.19	15	28.59
237	XP_021446868.1	cofilin-2-like [Oncorhynchus mykiss]	Oncorhynchus mykiss	34.06	34.06	21	67.07
238	XP_021422810.1	natterin-like protein isoform X1 [Oncorhynchus mykiss]	Oncorhynchus mykiss	34	34	23	79.35
238	XP_021422809.1	natterin-like protein isoform X1 [Oncorhynchus mykiss]	Oncorhynchus mykiss	0	34	23	79.35
238	XP_021422808.1	natterin-like protein isoform X1 [Oncorhynchus mykiss]	Oncorhynchus mykiss	0	34	23	79.35
239	XP_021423264.1	eukaryotic translation initiation factor 3 subunit B [Oncorhynchus mykiss]	Oncorhynchus mykiss	33.94	33.99	20	32.46
240	XP_021424899.1	guanine nucleotide-binding protein G(i) subunit alpha-2-like [Oncorhynchus mykiss]	Oncorhynchus mykiss	33.72	33.73	21	59.15
241	XP_021448309.1	SUMO-activating enzyme subunit 2 [Oncorhynchus mykiss]	Oncorhynchus mykiss	33.68	33.7	19	28.26
242	NP_001118206.1	simple type II keratin K8b (S2) [Oncorhynchus mykiss]	Oncorhynchus mykiss	33.61	102.73	59	60.89
243	XP_021480521.1	signal transducer and activator of transcription 3 isoform X7 [Oncorhynchus mykiss]	Oncorhynchus mykiss	33.47	33.55	18	27.38
243	XP_021480520.1	signal transducer and activator of transcription 3 isoform X6 [Oncorhynchus mykiss]	Oncorhynchus mykiss	0	33.55	18	26.99
243	XP_021480519.1	signal transducer and activator of transcription 3 isoform X5 [Oncorhynchus mykiss]	Oncorhynchus mykiss	0	33.55	18	26.72
243	XP_021480518.1	signal transducer and activator of transcription 3 isoform X4 [Oncorhynchus mykiss]	Oncorhynchus mykiss	0	33.55	18	26.65
243	XP_021480517.1	signal transducer and activator of transcription 3 isoform X3 [Oncorhynchus mykiss]	Oncorhynchus mykiss	0	33.55	18	26.38
243	XP_021480516.1	signal transducer and activator of transcription 3 isoform X2 [Oncorhynchus mykiss]	Oncorhynchus mykiss	0	33.55	18	26.28
243	XP_021480515.1	signal transducer and activator of transcription 3 isoform X1 [Oncorhynchus mykiss]	Oncorhynchus mykiss	0	33.55	18	26.02
243	XP_021480514.1	signal transducer and activator of transcription 3 isoform X1 [Oncorhynchus mykiss]	Oncorhynchus mykiss	0	33.55	18	26.02
243	XP_021411830.1	stat3 isoform X7 [Oncorhynchus mykiss]	Oncorhynchus mykiss	0	33.55	18	27.38
243	XP_021411829.1	stat3 isoform X6 [Oncorhynchus mykiss]	Oncorhynchus mykiss	0	33.55	18	26.99
243	XP_021411828.1	stat3 isoform X5 [Oncorhynchus mykiss]	Oncorhynchus mykiss	0	33.55	18	26.72
243	XP_021411826.1	stat3 isoform X4 [Oncorhynchus mykiss]	Oncorhynchus mykiss	0	33.55	18	26.65
243	XP_021411825.1	stat3 isoform X3 [Oncorhynchus mykiss]	Oncorhynchus mykiss	0	33.55	18	26.38
243	XP_021411824.1	stat3 isoform X2 [Oncorhynchus mykiss]	Oncorhynchus mykiss	0	33.55	18	26.28
243	XP_021411823.1	stat3 isoform X1 [Oncorhynchus mykiss]	Oncorhynchus mykiss	0	33.55	18	26.02
244	XP_021462748.1	vacuolar protein sorting-associated protein 35 isoform X3 [Oncorhynchus mykiss]	Oncorhynchus mykiss	33.32	33.36	17	23.46
244	XP_021462747.1	vacuolar protein sorting-associated protein 35 isoform X2 [Oncorhynchus mykiss]	Oncorhynchus mykiss	0	33.36	17	23.43
244	XP_021462746.1	vacuolar protein sorting-associated protein 35 isoform X1 [Oncorhynchus mykiss]	Oncorhynchus mykiss	0	33.36	17	23.31
244	XP_021441612.1	vacuolar protein sorting-associated protein 35-like isoform X3 [Oncorhynchus mykiss]	Oncorhynchus mykiss	0	33.36	17	23.46
244	XP_021441611.1	vacuolar protein sorting-associated protein 35-like isoform X2 [Oncorhynchus mykiss]	Oncorhynchus mykiss	0	33.36	17	23.43
244	XP_021441610.1	vacuolar protein sorting-associated protein 35-like isoform X1 [Oncorhynchus mykiss]	Oncorhynchus mykiss	0	33.36	17	23.31
245	XP_021441170.1	high choriolytic enzyme 1 isoform X1 [Oncorhynchus mykiss]	Oncorhynchus mykiss	33.29	33.29	34	61.32
246	XP_021438899.1	catenin alpha-1 [Oncorhynchus mykiss]	Oncorhynchus mykiss	33.25	33.29	18	22.79
247	XP_021478966.1	transgelin-2-like [Oncorhynchus mykiss]	Oncorhynchus mykiss	33.21	33.23	21	85.64
247	XP_021478965.1	transgelin-2-like [Oncorhynchus mykiss]	Oncorhynchus mykiss	0	33.23	21	85.64
248	XP_021423823.1	malate dehydrogenase, cytoplasmic isoform X2 [Oncorhynchus mykiss]	Oncorhynchus mykiss	33.12	33.15	19	57.36
248	XP_021423822.1	malate dehydrogenase, cytoplasmic isoform X1 [Oncorhynchus mykiss]	Oncorhynchus mykiss	0	33.15	19	54.57
249	XP_021440559.1	kinectin isoform X3 [Oncorhynchus mykiss]	Oncorhynchus mykiss	33.05	33.16	18	17.8
249	XP_021440557.1	kinectin isoform X1 [Oncorhynchus mykiss]	Oncorhynchus mykiss	0	33.16	18	17.37
250	NP_001154090.1	glutathione S-transferase omega-1 [Oncorhynchus mykiss]	Oncorhynchus mykiss	33	33.04	17	50.21
251	XP_021473458.1	hypoxia up-regulated protein 1-like [Oncorhynchus mykiss]	Oncorhynchus mykiss	32.95	33.12	16	20.32
252	NP_001153962.1	brain creatine kinase b [Oncorhynchus mykiss]	Oncorhynchus mykiss	32.91	32.94	24	62.47
253	XP_021480463.1	synaptic vesicle membrane protein VAT-1 homolog [Oncorhynchus mykiss]	Oncorhynchus mykiss	32.9	32.91	16	44.94
254	XP_021418346.1	proteasome activator complex subunit 1 [Oncorhynchus mykiss]	Oncorhynchus mykiss	32.76	32.79	20	67.2
255	XP_021447776.1	histone H4 [Oncorhynchus mykiss]	Oncorhynchus mykiss	32.66	32.67	20	70.87
255	XP_021424020.1	histone H4 [Oncorhynchus mykiss]	Oncorhynchus mykiss	0	32.67	20	70.87
256	XP_021421225.1	integrin alpha-X-like isoform X1 [Oncorhynchus mykiss]	Oncorhynchus mykiss	32.49	32.58	18	15.85
257	XP_021480560.1	formin-like protein 1 [Oncorhynchus mykiss]	Oncorhynchus mykiss	32.47	32.59	16	19.6
258	XP_021451130.1	hydroperoxide isomerase ALOXE3-like [Oncorhynchus mykiss]	Oncorhynchus mykiss	32.32	32.39	17	32.49
259	XP_021460752.1	threonine--tRNA ligase, cytoplasmic-like [Oncorhynchus mykiss]	Oncorhynchus mykiss	32.29	32.41	17	23.58
260	XP_021456825.1	trifunctional enzyme subunit beta, mitochondrial [Oncorhynchus mykiss]	Oncorhynchus mykiss	32.29	32.34	19	37.55
261	XP_021474284.1	EH domain-containing protein 1-like [Oncorhynchus mykiss]	Oncorhynchus mykiss	32.22	32.3	18	37.88
262	XP_021465391.1	heterochromatin protein 1-binding protein 3-like isoform X5 [Oncorhynchus mykiss]	Oncorhynchus mykiss	32.16	32.2	16	30.37
262	XP_021465390.1	heterochromatin protein 1-binding protein 3-like isoform X4 [Oncorhynchus mykiss]	Oncorhynchus mykiss	0	32.2	16	29.39
262	XP_021465389.1	heterochromatin protein 1-binding protein 3-like isoform X4 [Oncorhynchus mykiss]	Oncorhynchus mykiss	0	32.2	16	29.39
262	XP_021465388.1	heterochromatin protein 1-binding protein 3-like isoform X3 [Oncorhynchus mykiss]	Oncorhynchus mykiss	0	32.2	16	28.76
262	XP_021465386.1	heterochromatin protein 1-binding protein 3-like isoform X1 [Oncorhynchus mykiss]	Oncorhynchus mykiss	0	32.2	16	28.29
262	XP_021465387.1	heterochromatin protein 1-binding protein 3-like isoform X2 [Oncorhynchus mykiss]	Oncorhynchus mykiss	0	30.07	15	26.55
263	XP_021468100.1	heterogeneous nuclear ribonucleoprotein U-like [Oncorhynchus mykiss]	Oncorhynchus mykiss	32.14	32.37	17	18.62
264	XP_021421098.1	26S protease regulatory subunit 8-like [Oncorhynchus mykiss]	Oncorhynchus mykiss	32.11	32.15	19	56.02
264	XP_021431122.1	26S protease regulatory subunit 8 isoform X2 [Oncorhynchus mykiss]	Oncorhynchus mykiss	0	32.03	19	57.29
264	XP_021431121.1	26S protease regulatory subunit 8 isoform X1 [Oncorhynchus mykiss]	Oncorhynchus mykiss	0	32.03	19	56.02
265	XP_021451455.1	actin, cytoplasmic 1 isoform X2 [Oncorhynchus mykiss]	Oncorhynchus mykiss	32	58.2	54	86.4
265	XP_021451454.1	actin, cytoplasmic 1 isoform X1 [Oncorhynchus mykiss]	Oncorhynchus mykiss	0	58.2	54	84.38
265	NP_001117707.1	actin beta [Oncorhynchus mykiss]	Oncorhynchus mykiss	0	58.2	54	86.4
266	XP_021451075.1	nucleolar protein 58 [Oncorhynchus mykiss]	Oncorhynchus mykiss	31.98	32.03	16	42.53
267	XP_021428324.1	collagen alpha-2(I) chain [Oncorhynchus mykiss]	Oncorhynchus mykiss	31.88	31.94	18	16.86
268	XP_021452473.1	glyceraldehyde-3-phosphate dehydrogenase isoform X2 [Oncorhynchus mykiss]	Oncorhynchus mykiss	31.86	31.87	22	59.4
268	XP_021452472.1	glyceraldehyde-3-phosphate dehydrogenase isoform X1 [Oncorhynchus mykiss]	Oncorhynchus mykiss	0	31.87	22	53.78
269	XP_021434622.1	annexin A2 [Oncorhynchus mykiss]	Oncorhynchus mykiss	31.7	31.76	16	45.71
270	XP_021459333.1	tropomyosin alpha-1 chain-like isoform X2 [Oncorhynchus mykiss]	Oncorhynchus mykiss	31.51	56.28	32	60.92
271	XP_021459326.1	scaffold attachment factor B2-like isoform X2 [Oncorhynchus mykiss]	Oncorhynchus mykiss	31.38	31.59	15	19.68
271	XP_021459325.1	scaffold attachment factor B2-like isoform X1 [Oncorhynchus mykiss]	Oncorhynchus mykiss	0	30.27	14	18.35
272	XP_021434866.1	aspartate--tRNA ligase, cytoplasmic-like [Oncorhynchus mykiss]	Oncorhynchus mykiss	31.36	31.51	15	32.2
273	XP_021456715.1	thrombospondin-1-like [Oncorhynchus mykiss]	Oncorhynchus mykiss	31.27	31.43	20	17.15
274	XP_021426697.1	ATP-dependent RNA helicase DDX3X-like isoform X3 [Oncorhynchus mykiss]	Oncorhynchus mykiss	31.12	33.28	17	25.74
274	XP_021426696.1	putative ATP-dependent RNA helicase Pl10 isoform X2 [Oncorhynchus mykiss]	Oncorhynchus mykiss	0	33.28	17	25.17
274	XP_021464224.1	ATP-dependent RNA helicase DDX3X-like [Oncorhynchus mykiss]	Oncorhynchus mykiss	0	31.17	16	23.52
274	XP_021426698.1	ATP-dependent RNA helicase DDX3X-like isoform X4 [Oncorhynchus mykiss]	Oncorhynchus mykiss	0	31.17	16	23.49
274	XP_021426695.1	putative ATP-dependent RNA helicase Pl10 isoform X1 [Oncorhynchus mykiss]	Oncorhynchus mykiss	0	31.17	16	22.98
275	XP_021454414.1	proteasome subunit alpha type-1 [Oncorhynchus mykiss]	Oncorhynchus mykiss	31.12	31.18	17	74.05
276	XP_021442206.1	xaa-Pro dipeptidase [Oncorhynchus mykiss]	Oncorhynchus mykiss	31.11	31.18	16	40.69
277	NP_001117857.1	complement component 4 precursor [Oncorhynchus mykiss]	Oncorhynchus mykiss	31.05	31.15	17	11.08
278	NP_001117706.1	heat shock protein 47 precursor [Oncorhynchus mykiss]	Oncorhynchus mykiss	31.01	31.06	18	38.67
279	XP_021422767.1	tyrosine-protein kinase HCK-like [Oncorhynchus mykiss]	Oncorhynchus mykiss	30.88	30.9	16	36.06
280	XP_021460229.1	4-trimethylaminobutyraldehyde dehydrogenase [Oncorhynchus mykiss]	Oncorhynchus mykiss	30.5	30.61	15	27.87
281	XP_021477941.1	fructose-1,6-bisphosphatase 1-like [Oncorhynchus mykiss]	Oncorhynchus mykiss	30.49	30.5	21	49.56
282	XP_021465672.1	exportin-2-like [Oncorhynchus mykiss]	Oncorhynchus mykiss	30.45	30.5	13	15.76
282	XP_021465671.1	exportin-2-like [Oncorhynchus mykiss]	Oncorhynchus mykiss	0	30.5	13	15.76
283	XP_021423396.1	peroxiredoxin-1-like [Oncorhynchus mykiss]	Oncorhynchus mykiss	30.29	30.29	18	76.65
283	XP_021412503.1	peroxiredoxin-1-like [Oncorhynchus mykiss]	Oncorhynchus mykiss	0	28.73	17	72.08
283	XP_021412502.1	peroxiredoxin-1-like [Oncorhynchus mykiss]	Oncorhynchus mykiss	0	28.73	17	72.08
283	XP_021412501.1	peroxiredoxin-1-like [Oncorhynchus mykiss]	Oncorhynchus mykiss	0	28.73	17	72.08
284	XP_021420238.1	nidogen-1 [Oncorhynchus mykiss]	Oncorhynchus mykiss	30.09	30.11	15	17.17
285	XP_021471176.1	14-3-3 protein beta/alpha-2-like [Oncorhynchus mykiss]	Oncorhynchus mykiss	30	36	20	68.44
286	XP_021471220.1	nuclear pore membrane glycoprotein 210 [Oncorhynchus mykiss]	Oncorhynchus mykiss	29.97	30.01	13	9.043
287	XP_021444099.1	von Willebrand factor A domain-containing protein 5A-like [Oncorhynchus mykiss]	Oncorhynchus mykiss	29.91	29.95	18	23.49
288	XP_021473806.1	collagenase 3 [Oncorhynchus mykiss]	Oncorhynchus mykiss	29.86	29.92	15	41.65
289	XP_021432530.1	thymidine phosphorylase-like [Oncorhynchus mykiss]	Oncorhynchus mykiss	29.83	29.84	21	43.71
290	XP_021442342.1	myelin expression factor 2-like [Oncorhynchus mykiss]	Oncorhynchus mykiss	29.7	30.43	19	36.05
291	XP_021439755.1	calnexin-like isoform X2 [Oncorhynchus mykiss]	Oncorhynchus mykiss	29.7	29.71	17	25.53
291	XP_021439754.1	calnexin-like isoform X1 [Oncorhynchus mykiss]	Oncorhynchus mykiss	0	29.71	17	25.48
291	XP_021439756.1	calnexin-like isoform X3 [Oncorhynchus mykiss]	Oncorhynchus mykiss	0	29.64	17	25.65
291	XP_021439757.1	calnexin-like isoform X4 [Oncorhynchus mykiss]	Oncorhynchus mykiss	0	27.69	16	24.05
292	XP_021481494.1	rRNA 2'-O-methyltransferase fibrillarin-like [Oncorhynchus mykiss]	Oncorhynchus mykiss	29.52	29.57	19	60.75
292	XP_021448406.1	rRNA 2'-O-methyltransferase fibrillarin-like [Oncorhynchus mykiss]	Oncorhynchus mykiss	0	29.57	19	60.56
293	XP_021451735.1	plectin-like isoform X7 [Oncorhynchus mykiss]	Oncorhynchus mykiss	29.45	210.78	102	20.49
293	XP_021451724.1	plectin-like isoform X4 [Oncorhynchus mykiss]	Oncorhynchus mykiss	0	210.78	102	20.4
293	XP_021451782.1	plectin-like isoform X18 [Oncorhynchus mykiss]	Oncorhynchus mykiss	0	210.58	102	24.36
293	XP_021451773.1	plectin-like isoform X16 [Oncorhynchus mykiss]	Oncorhynchus mykiss	0	210.58	102	24.33
293	XP_021451757.1	plectin-like isoform X12 [Oncorhynchus mykiss]	Oncorhynchus mykiss	0	210.58	102	24.21
293	XP_021451730.1	plectin-like isoform X6 [Oncorhynchus mykiss]	Oncorhynchus mykiss	0	208.67	101	20.23
293	XP_021451728.1	plectin-like isoform X5 [Oncorhynchus mykiss]	Oncorhynchus mykiss	0	208.67	101	20.22
293	XP_021451723.1	plectin-like isoform X3 [Oncorhynchus mykiss]	Oncorhynchus mykiss	0	208.67	101	20.2
293	XP_021451717.1	plectin-like isoform X2 [Oncorhynchus mykiss]	Oncorhynchus mykiss	0	208.67	101	20.19
293	XP_021451714.1	plectin-like isoform X1 [Oncorhynchus mykiss]	Oncorhynchus mykiss	0	208.67	101	20.17
294	NP_001117693.1	carbonic anhydrase II [Oncorhynchus mykiss]	Oncorhynchus mykiss	29.44	29.46	26	83.85
295	XP_021417223.1	glutathione reductase, mitochondrial isoform X2 [Oncorhynchus mykiss]	Oncorhynchus mykiss	29.42	29.47	16	35.46
295	XP_021417222.1	glutathione reductase, mitochondrial isoform X1 [Oncorhynchus mykiss]	Oncorhynchus mykiss	0	29.44	16	35.39
296	NP_001117835.1	pleckstrin [Oncorhynchus mykiss]	Oncorhynchus mykiss	29.41	29.52	16	55.4
297	NP_001117869.1	alpha-1-antiproteinase-like protein precursor [Oncorhynchus mykiss]	Oncorhynchus mykiss	29.05	29.08	16	39.67
298	NP_001117963.1	calpain 2 catalytic subunit [Oncorhynchus mykiss]	Oncorhynchus mykiss	29	29.01	17	27.39
299	XP_021451897.1	coactosin-like protein [Oncorhynchus mykiss]	Oncorhynchus mykiss	28.97	29.01	15	80.99
300	XP_021457136.1	vigilin [Oncorhynchus mykiss]	Oncorhynchus mykiss	28.83	28.92	14	14.54
301	XP_021461400.1	eIF-2-alpha kinase activator GCN1 [Oncorhynchus mykiss]	Oncorhynchus mykiss	28.82	28.94	13	6.664
302	XP_021445887.1	complement component C6 isoform X2 [Oncorhynchus mykiss]	Oncorhynchus mykiss	28.81	28.87	14	15.72
302	XP_021445886.1	complement component C6 isoform X1 [Oncorhynchus mykiss]	Oncorhynchus mykiss	0	28.87	14	19.02
302	NP_001118093.1	complement component C6 precursor [Oncorhynchus mykiss]	Oncorhynchus mykiss	0	28.87	14	19.02
303	XP_021462396.1	2-oxoglutarate dehydrogenase, mitochondrial isoform X2 [Oncorhynchus mykiss]	Oncorhynchus mykiss	28.6	28.65	14	16.21
303	XP_021462397.1	2-oxoglutarate dehydrogenase, mitochondrial isoform X3 [Oncorhynchus mykiss]	Oncorhynchus mykiss	0	26.46	13	14.98
303	XP_021462394.1	2-oxoglutarate dehydrogenase, mitochondrial isoform X1 [Oncorhynchus mykiss]	Oncorhynchus mykiss	0	26.46	13	14.71
304	XP_021463718.1	26S proteasome non-ATPase regulatory subunit 13-like [Oncorhynchus mykiss]	Oncorhynchus mykiss	28.58	28.62	19	46.03
304	XP_021463716.1	26S proteasome non-ATPase regulatory subunit 13-like [Oncorhynchus mykiss]	Oncorhynchus mykiss	0	28.62	19	46.03
304	XP_021463715.1	26S proteasome non-ATPase regulatory subunit 13-like [Oncorhynchus mykiss]	Oncorhynchus mykiss	0	28.62	19	46.03
304	XP_021463714.1	26S proteasome non-ATPase regulatory subunit 13-like [Oncorhynchus mykiss]	Oncorhynchus mykiss	0	28.62	19	46.03
305	XP_021460411.1	histidine-rich glycoprotein-like [Oncorhynchus mykiss]	Oncorhynchus mykiss	28.56	28.61	16	36.58
306	XP_021453746.1	hemopexin [Oncorhynchus mykiss]	Oncorhynchus mykiss	28.43	28.51	15	35.96
307	XP_021466399.1	DNA replication licensing factor MCM2 [Oncorhynchus mykiss]	Oncorhynchus mykiss	28.39	28.53	15	20
308	XP_021480955.1	hemoglobin subunit alpha-1 [Oncorhynchus mykiss]	Oncorhynchus mykiss	28.35	28.36	21	91.61
308	NP_001118023.1	hemoglobin subunit alpha [Oncorhynchus mykiss]	Oncorhynchus mykiss	0	28.36	21	91.61
309	XP_021424676.1	aminopeptidase B isoform X1 [Oncorhynchus mykiss]	Oncorhynchus mykiss	28.26	28.36	13	26.51
309	XP_021424678.1	aminopeptidase B isoform X3 [Oncorhynchus mykiss]	Oncorhynchus mykiss	0	27.69	13	28.64
309	XP_021424677.1	aminopeptidase B isoform X2 [Oncorhynchus mykiss]	Oncorhynchus mykiss	0	27.69	13	26.51
310	XP_021434507.1	NADP-dependent malic enzyme-like [Oncorhynchus mykiss]	Oncorhynchus mykiss	28.23	28.32	15	31.76
310	XP_021434506.1	NADP-dependent malic enzyme-like [Oncorhynchus mykiss]	Oncorhynchus mykiss	0	28.32	15	31.76
311	XP_021416071.1	interferon-induced protein 44-like [Oncorhynchus mykiss]	Oncorhynchus mykiss	28.18	28.22	15	41.03
312	XP_021450253.1	40S ribosomal protein S2-like [Oncorhynchus mykiss]	Oncorhynchus mykiss	28.11	28.11	17	52.13
312	XP_021414389.1	40S ribosomal protein S2-like [Oncorhynchus mykiss]	Oncorhynchus mykiss	0	28.11	17	52.13
312	XP_021414388.1	40S ribosomal protein S2-like [Oncorhynchus mykiss]	Oncorhynchus mykiss	0	28.11	17	52.13
313	XP_021466096.1	60S ribosomal protein L10a [Oncorhynchus mykiss]	Oncorhynchus mykiss	28.05	28.12	13	52.78
313	XP_021426012.1	60S ribosomal protein L10a [Oncorhynchus mykiss]	Oncorhynchus mykiss	0	28.12	13	52.78
314	XP_021443335.1	thymus-specific serine protease-like [Oncorhynchus mykiss]	Oncorhynchus mykiss	28.05	28.05	18	39.26
315	XP_021458201.1	gelsolin-like [Oncorhynchus mykiss]	Oncorhynchus mykiss	28	28.12	15	24.08
316	NP_001117997.2	glutathione peroxidase 1 [Oncorhynchus mykiss]	Oncorhynchus mykiss	28	28	16	78.42
317	XP_021424047.1	14-3-3 protein beta/alpha-1-like [Oncorhynchus mykiss]	Oncorhynchus mykiss	27.89	36.05	21	68.44
318	XP_021423832.1	ras-related protein ORAB-1-like [Oncorhynchus mykiss]	Oncorhynchus mykiss	27.89	27.92	16	69.8
319	XP_021461692.1	drebrin-like protein B isoform X4 [Oncorhynchus mykiss]	Oncorhynchus mykiss	27.86	27.93	14	37.5
319	XP_021461690.1	drebrin-like protein B isoform X3 [Oncorhynchus mykiss]	Oncorhynchus mykiss	0	27.93	14	34.36
319	XP_021461689.1	drebrin-like protein B isoform X2 [Oncorhynchus mykiss]	Oncorhynchus mykiss	0	27.93	14	34.29
319	XP_021461688.1	drebrin-like protein isoform X1 [Oncorhynchus mykiss]	Oncorhynchus mykiss	0	27.93	14	31.64
320	XP_021437153.1	apolipoprotein A-I-2 isoform X1 [Oncorhynchus mykiss]	Oncorhynchus mykiss	27.8	40.37	20	61.07
320	NP_001117720.1	apolipoprotein A-I-2 precursor [Oncorhynchus mykiss]	Oncorhynchus mykiss	0	40.37	20	61.07
321	XP_021479824.1	leucine--tRNA ligase, cytoplasmic-like [Oncorhynchus mykiss]	Oncorhynchus mykiss	27.7	28.43	14	15.12
322	XP_021470341.1	serum albumin 1 [Oncorhynchus mykiss]	Oncorhynchus mykiss	27.68	27.7	17	41.21
323	XP_021469460.1	complement C3-like isoform X2 [Oncorhynchus mykiss]	Oncorhynchus mykiss	27.67	27.84	13	10.7
323	XP_021469459.1	complement C3-like isoform X1 [Oncorhynchus mykiss]	Oncorhynchus mykiss	0	27.84	13	10.52
324	XP_021442570.1	14-3-3E1 protein isoform X2 [Oncorhynchus mykiss]	Oncorhynchus mykiss	27.66	33.78	17	62.92
324	XP_021442569.1	14-3-3E1 protein isoform X2 [Oncorhynchus mykiss]	Oncorhynchus mykiss	0	33.78	17	62.92
324	XP_021442568.1	14-3-3E1 protein isoform X1 [Oncorhynchus mykiss]	Oncorhynchus mykiss	0	33.78	17	58.98
324	NP_001117944.1	14-3-3E1 protein [Oncorhynchus mykiss]	Oncorhynchus mykiss	0	33.78	17	58.75
324	XP_021437758.1	14-3-3 protein epsilon-like isoform X3 [Oncorhynchus mykiss]	Oncorhynchus mykiss	0	33.7	17	62.92
324	XP_021437757.1	14-3-3 protein epsilon-like isoform X3 [Oncorhynchus mykiss]	Oncorhynchus mykiss	0	33.7	17	62.92
324	XP_021437756.1	14-3-3 protein epsilon-like isoform X2 [Oncorhynchus mykiss]	Oncorhynchus mykiss	0	33.7	17	59.22
324	XP_021437754.1	14-3-3 protein epsilon-like isoform X1 [Oncorhynchus mykiss]	Oncorhynchus mykiss	0	33.7	17	58.98
325	XP_021423963.1	eukaryotic initiation factor 4A-III [Oncorhynchus mykiss]	Oncorhynchus mykiss	27.51	33.58	17	43.35
325	XP_021413100.1	eukaryotic initiation factor 4A-III-like [Oncorhynchus mykiss]	Oncorhynchus mykiss	0	33.58	17	43.35
326	XP_021467992.1	26S protease regulatory subunit 10B [Oncorhynchus mykiss]	Oncorhynchus mykiss	27.5	27.63	14	44.22
326	XP_021456666.1	26S protease regulatory subunit 10B-like [Oncorhynchus mykiss]	Oncorhynchus mykiss	0	26.93	14	44.22
327	XP_021445566.1	septin-2-like isoform X2 [Oncorhynchus mykiss]	Oncorhynchus mykiss	27.47	29.52	16	57.97
327	XP_021445565.1	septin-2B-like isoform X1 [Oncorhynchus mykiss]	Oncorhynchus mykiss	0	29.3	16	56.27
328	XP_021423799.1	26S proteasome non-ATPase regulatory subunit 12 [Oncorhynchus mykiss]	Oncorhynchus mykiss	27.3	27.38	16	38.53
328	XP_021412935.1	26S proteasome non-ATPase regulatory subunit 12-like [Oncorhynchus mykiss]	Oncorhynchus mykiss	0	25.25	15	35.5
329	XP_021458540.1	serine/threonine-protein phosphatase 2B catalytic subunit gamma isoform isoform X1 [Oncorhynchus mykiss]	Oncorhynchus mykiss	27.29	27.37	14	31.9
329	XP_021458541.1	serine/threonine-protein phosphatase 2B catalytic subunit alpha isoform isoform X2 [Oncorhynchus mykiss]	Oncorhynchus mykiss	0	26.18	13	30.12
329	XP_021458542.1	serine/threonine-protein phosphatase 2B catalytic subunit alpha isoform isoform X3 [Oncorhynchus mykiss]	Oncorhynchus mykiss	0	24.18	13	29.68
330	XP_021438340.1	heat shock cognate 70 kDa protein-like [Oncorhynchus mykiss]	Oncorhynchus mykiss	27.22	68.72	45	60.9
331	XP_021462673.1	26S protease regulatory subunit 6A-B isoform X1 [Oncorhynchus mykiss]	Oncorhynchus mykiss	27.04	27.1	17	44.73
331	XP_021462674.1	26S protease regulatory subunit 6A-B isoform X2 [Oncorhynchus mykiss]	Oncorhynchus mykiss	0.02	25.17	16	41.18
332	XP_021415898.1	DNA topoisomerase 2-beta isoform X3 [Oncorhynchus mykiss]	Oncorhynchus mykiss	27.03	27.24	14	9.648
332	XP_021415897.1	DNA topoisomerase 2-beta isoform X2 [Oncorhynchus mykiss]	Oncorhynchus mykiss	0	27.24	14	9.619
332	XP_021415896.1	DNA topoisomerase 2-beta isoform X1 [Oncorhynchus mykiss]	Oncorhynchus mykiss	0	27.24	14	9.613
333	XP_021457581.1	60S ribosomal protein L7a [Oncorhynchus mykiss]	Oncorhynchus mykiss	26.98	27	17	42.48
333	XP_021446089.1	60S ribosomal protein L7a [Oncorhynchus mykiss]	Oncorhynchus mykiss	0	27	17	42.48
334	XP_021448780.1	histone H2B [Oncorhynchus mykiss]	Oncorhynchus mykiss	26.93	26.98	20	59.68
334	XP_021448892.1	histone H2B-like, partial [Oncorhynchus mykiss]	Oncorhynchus mykiss	0	26.9	20	72.55
334	XP_021449610.1	histone H2B-like [Oncorhynchus mykiss]	Oncorhynchus mykiss	0	26.09	20	60.16
335	XP_021424576.1	60S acidic ribosomal protein P0-like [Oncorhynchus mykiss]	Oncorhynchus mykiss	26.71	26.75	15	51.11
336	XP_021421806.1	citrate synthase, mitochondrial-like [Oncorhynchus mykiss]	Oncorhynchus mykiss	26.7	26.74	14	36.81
337	XP_021478155.1	40S ribosomal protein S9 [Oncorhynchus mykiss]	Oncorhynchus mykiss	26.66	26.73	14	52.06
337	XP_021445214.1	40S ribosomal protein S9 [Oncorhynchus mykiss]	Oncorhynchus mykiss	0	26.73	14	52.06
338	XP_021446058.1	spectrin alpha chain, non-erythrocytic 1-like [Oncorhynchus mykiss]	Oncorhynchus mykiss	26.58	234.14	123	55.31
339	XP_021445727.1	transferrin receptor protein 1-like [Oncorhynchus mykiss]	Oncorhynchus mykiss	26.45	26.55	13	21.66
339	XP_021445725.1	transferrin receptor protein 1-like [Oncorhynchus mykiss]	Oncorhynchus mykiss	0	26.55	13	21.66
339	XP_021445724.1	transferrin receptor protein 1-like [Oncorhynchus mykiss]	Oncorhynchus mykiss	0	26.55	13	21.66
340	XP_021447153.1	dipeptidyl peptidase 3 [Oncorhynchus mykiss]	Oncorhynchus mykiss	26.38	26.47	14	23.66
341	XP_021439644.1	GTP-binding nuclear protein Ran [Oncorhynchus mykiss]	Oncorhynchus mykiss	26.26	26.29	14	66.51
341	XP_021416918.1	GTP-binding nuclear protein Ran [Oncorhynchus mykiss]	Oncorhynchus mykiss	0	26.29	14	66.51
341	XP_021416917.1	GTP-binding nuclear protein Ran [Oncorhynchus mykiss]	Oncorhynchus mykiss	0	26.29	14	66.51
342	XP_021413885.1	heme oxygenase-like [Oncorhynchus mykiss]	Oncorhynchus mykiss	26.26	26.27	13	50.18
343	XP_021413091.1	metalloreductase STEAP4 [Oncorhynchus mykiss]	Oncorhynchus mykiss	26.14	26.28	14	32.85
343	XP_021413080.1	metalloreductase STEAP4 [Oncorhynchus mykiss]	Oncorhynchus mykiss	0	26.28	14	32.85
343	XP_021413071.1	metalloreductase STEAP4 [Oncorhynchus mykiss]	Oncorhynchus mykiss	0	26.28	14	32.85
344	XP_021439610.1	N-alpha-acetyltransferase 15, NatA auxiliary subunit-like [Oncorhynchus mykiss]	Oncorhynchus mykiss	26.1	26.21	14	17.61
345	XP_021420810.1	peptidyl-prolyl cis-trans isomerase B [Oncorhynchus mykiss]	Oncorhynchus mykiss	26.1	26.1	15	62.96
346	XP_021429087.1	acidic leucine-rich nuclear phosphoprotein 32 family member B-like isoform X2 [Oncorhynchus mykiss]	Oncorhynchus mykiss	26.08	26.09	16	32.01
347	XP_021480441.1	LIM and SH3 domain protein 1-like [Oncorhynchus mykiss]	Oncorhynchus mykiss	26.07	26.07	15	52.48
347	XP_021413322.1	LIM and SH3 domain protein 1-like [Oncorhynchus mykiss]	Oncorhynchus mykiss	0	26.07	15	52.48
348	XP_021469871.1	40S ribosomal protein S8 [Oncorhynchus mykiss]	Oncorhynchus mykiss	26.01	26.01	19	58.65
349	XP_021422259.1	lipopolysaccharide-binding protein-like [Oncorhynchus mykiss]	Oncorhynchus mykiss	26	26	15	35.14
350	XP_021477237.1	L-serine dehydratase/L-threonine deaminase-like [Oncorhynchus mykiss]	Oncorhynchus mykiss	25.89	25.92	14	58.72
351	XP_021461217.1	N-acylethanolamine-hydrolyzing acid amidase [Oncorhynchus mykiss]	Oncorhynchus mykiss	25.85	25.9	14	51.85
352	XP_021429787.1	fermitin family homolog 2 isoform X6 [Oncorhynchus mykiss]	Oncorhynchus mykiss	25.82	25.98	13	25.33
352	XP_021429784.1	fermitin family homolog 2 isoform X3 [Oncorhynchus mykiss]	Oncorhynchus mykiss	0	25.98	13	24.89
352	XP_021429786.1	fermitin family homolog 2 isoform X5 [Oncorhynchus mykiss]	Oncorhynchus mykiss	0	25.64	13	25.07
352	XP_021429785.1	fermitin family homolog 2 isoform X4 [Oncorhynchus mykiss]	Oncorhynchus mykiss	0	25.64	13	25.04
352	XP_021429783.1	fermitin family homolog 2 isoform X2 [Oncorhynchus mykiss]	Oncorhynchus mykiss	0	25.64	13	24.68
352	XP_021429782.1	fermitin family homolog 2 isoform X1 [Oncorhynchus mykiss]	Oncorhynchus mykiss	0	25.64	13	24.64
353	XP_021437135.1	vinculin-like [Oncorhynchus mykiss]	Oncorhynchus mykiss	25.67	87.95	49	51.05
354	XP_021413884.1	DNA replication licensing factor mcm5-like [Oncorhynchus mykiss]	Oncorhynchus mykiss	25.66	25.79	15	22.42
354	XP_021481025.1	DNA replication licensing factor mcm5-like [Oncorhynchus mykiss]	Oncorhynchus mykiss	0	25	15	22.42
355	XP_021481741.1	mitogen-activated protein kinase 1-like [Oncorhynchus mykiss]	Oncorhynchus mykiss	25.63	25.69	13	42.16
356	XP_021417129.1	glutathione S-transferase P-like [Oncorhynchus mykiss]	Oncorhynchus mykiss	25.63	25.68	14	57.69
357	XP_021460029.1	uncharacterized protein LOC110524564 isoform X1 [Oncorhynchus mykiss]	Oncorhynchus mykiss	25.61	25.7	13	12.62
357	XP_021460032.1	multifunctional protein ADE2-like isoform X3 [Oncorhynchus mykiss]	Oncorhynchus mykiss	0	25.24	13	30.35
357	XP_021460031.1	multifunctional protein ADE2-like isoform X3 [Oncorhynchus mykiss]	Oncorhynchus mykiss	0	25.24	13	30.35
357	XP_021460030.1	multifunctional protein ADE2-like isoform X2 [Oncorhynchus mykiss]	Oncorhynchus mykiss	0	25.24	13	29.72
358	XP_021450474.1	histone H1, partial [Oncorhynchus mykiss]	Oncorhynchus mykiss	25.58	25.59	15	40
359	XP_021453070.1	isocitrate dehydrogenase [NADP] cytoplasmic-like [Oncorhynchus mykiss]	Oncorhynchus mykiss	25.53	27.77	14	35.51
360	NP_001117977.1	neutrophil cytosol factor 4 [Oncorhynchus mykiss]	Oncorhynchus mykiss	25.53	25.58	13	49.72
361	XP_021425654.1	ras-related protein Rap-1A-like [Oncorhynchus mykiss]	Oncorhynchus mykiss	25.49	25.51	13	78.92
361	XP_021425653.1	ras-related protein Rap-1A-like [Oncorhynchus mykiss]	Oncorhynchus mykiss	0	25.51	13	78.92
361	XP_021425652.1	ras-related protein Rap-1A-like [Oncorhynchus mykiss]	Oncorhynchus mykiss	0	25.51	13	78.92
361	NP_001158692.1	ras-related protein Rap-1b [Oncorhynchus mykiss]	Oncorhynchus mykiss	0	25.51	13	78.92
362	XP_021477960.1	glycine--tRNA ligase [Oncorhynchus mykiss]	Oncorhynchus mykiss	25.46	25.66	15	18.55
363	XP_021455217.1	peptidyl-prolyl cis-trans isomerase FKBP4-like [Oncorhynchus mykiss]	Oncorhynchus mykiss	25.46	25.54	13	38.46
364	XP_021412829.1	integrin alpha-M-like isoform X2 [Oncorhynchus mykiss]	Oncorhynchus mykiss	25.46	25.51	15	15.42
364	XP_021412828.1	integrin alpha-X-like isoform X1 [Oncorhynchus mykiss]	Oncorhynchus mykiss	0	25.49	15	13.85
365	XP_021420975.1	integrin beta-3-like isoform X2 [Oncorhynchus mykiss]	Oncorhynchus mykiss	25.41	25.49	15	20.87
365	XP_021420974.1	integrin beta-3-like isoform X1 [Oncorhynchus mykiss]	Oncorhynchus mykiss	0	25.49	15	20.87
366	XP_021471362.1	cAMP-dependent protein kinase type II-alpha regulatory subunit-like isoform X2 [Oncorhynchus mykiss]	Oncorhynchus mykiss	25.36	25.41	13	42.28
366	XP_021471361.1	cAMP-dependent protein kinase type II-alpha regulatory subunit-like isoform X1 [Oncorhynchus mykiss]	Oncorhynchus mykiss	0	25.41	13	41.96
367	NP_001154031.1	Glutathione S-transferase A [Oncorhynchus mykiss]	Oncorhynchus mykiss	25.32	25.34	14	52.21
368	XP_021471571.1	EF-hand domain-containing protein D2 [Oncorhynchus mykiss]	Oncorhynchus mykiss	25.3	25.38	15	54.66
369	XP_021432414.1	calpain 1, (mu/I) large subunit isoform X1 [Oncorhynchus mykiss]	Oncorhynchus mykiss	25.23	25.3	13	26.14
369	XP_021432413.1	calpain 1, (mu/I) large subunit isoform X1 [Oncorhynchus mykiss]	Oncorhynchus mykiss	0	25.3	13	26.14
369	XP_021432412.1	calpain 1, (mu/I) large subunit isoform X1 [Oncorhynchus mykiss]	Oncorhynchus mykiss	0	25.3	13	26.14
370	XP_021467192.1	protein disulfide-isomerase A6-like [Oncorhynchus mykiss]	Oncorhynchus mykiss	25.18	25.2	14	38.15
371	XP_021455434.1	prohibitin-2-like [Oncorhynchus mykiss]	Oncorhynchus mykiss	25.08	25.11	13	46.71
372	XP_021464593.1	carbonyl reductase [NADPH] 1 [Oncorhynchus mykiss]	Oncorhynchus mykiss	25.07	25.11	13	54.38
372	XP_021464592.1	carbonyl reductase [NADPH] 1 [Oncorhynchus mykiss]	Oncorhynchus mykiss	0	25.11	13	54.38
373	XP_021413835.1	myosin-9-like isoform X3 [Oncorhynchus mykiss]	Oncorhynchus mykiss	25.02	330.96	198	69.66
373	XP_021413834.1	myosin-9-like isoform X2 [Oncorhynchus mykiss]	Oncorhynchus mykiss	0	334.87	200	70.42
373	XP_021413833.1	myosin-9-like isoform X1 [Oncorhynchus mykiss]	Oncorhynchus mykiss	0	334.87	200	70.17
374	XP_021472273.1	basement membrane-specific heparan sulfate proteoglycan core protein-like [Oncorhynchus mykiss]	Oncorhynchus mykiss	25.02	25.2	14	4.279
375	XP_021478710.1	coronin-1C-like [Oncorhynchus mykiss]	Oncorhynchus mykiss	24.96	25.03	13	16.71
376	XP_021436820.1	sorting nexin-5-like [Oncorhynchus mykiss]	Oncorhynchus mykiss	24.93	24.99	13	32.08
377	XP_021417241.1	DNA replication licensing factor MCM7 isoform X1 [Oncorhynchus mykiss]	Oncorhynchus mykiss	24.87	24.95	12	22.01
377	XP_021417242.1	DNA replication licensing factor MCM7 isoform X2 [Oncorhynchus mykiss]	Oncorhynchus mykiss	0	23.11	11	21.02
378	XP_021417569.1	golgin subfamily B member 1-like isoform X5 [Oncorhynchus mykiss]	Oncorhynchus mykiss	24.84	26.02	16	23.76
378	XP_021417574.1	golgin subfamily A member 4-like isoform X10 [Oncorhynchus mykiss]	Oncorhynchus mykiss	0	26.02	16	19.88
378	XP_021417573.1	golgin subfamily A member 4-like isoform X9 [Oncorhynchus mykiss]	Oncorhynchus mykiss	0	26.02	16	19.88
378	XP_021417572.1	trichohyalin-like isoform X8 [Oncorhynchus mykiss]	Oncorhynchus mykiss	0	26.02	16	21.69
378	XP_021417571.1	golgin subfamily A member 4-like isoform X7 [Oncorhynchus mykiss]	Oncorhynchus mykiss	0	26.02	16	24.12
378	XP_021417570.1	golgin subfamily A member 4-like isoform X6 [Oncorhynchus mykiss]	Oncorhynchus mykiss	0	26.02	16	24.32
378	XP_021417568.1	trichohyalin-like isoform X4 [Oncorhynchus mykiss]	Oncorhynchus mykiss	0	26.02	16	23.26
378	XP_021417567.1	trichohyalin-like isoform X3 [Oncorhynchus mykiss]	Oncorhynchus mykiss	0	26.02	16	23.26
378	XP_021417566.1	centromere-associated protein E-like isoform X2 [Oncorhynchus mykiss]	Oncorhynchus mykiss	0	26.02	16	24.38
378	XP_021417565.1	golgin subfamily A member 4-like isoform X1 [Oncorhynchus mykiss]	Oncorhynchus mykiss	0	26.02	16	23.47
378	XP_021417576.1	trichohyalin-like isoform X11 [Oncorhynchus mykiss]	Oncorhynchus mykiss	0	23.91	15	16.09
379	XP_021433262.1	rab GDP dissociation inhibitor beta-like isoform X2 [Oncorhynchus mykiss]	Oncorhynchus mykiss	24.79	44.72	23	68.26
379	XP_021433255.1	rab GDP dissociation inhibitor beta-like isoform X1 [Oncorhynchus mykiss]	Oncorhynchus mykiss	0	44.72	23	66.74
380	XP_021481315.1	dynamin-2-like isoform X2 [Oncorhynchus mykiss]	Oncorhynchus mykiss	24.79	24.97	16	19.04
380	XP_021481314.1	dynamin-2-like isoform X1 [Oncorhynchus mykiss]	Oncorhynchus mykiss	0	24.97	16	18.83
380	XP_021414215.1	dynamin-2 isoform X15 [Oncorhynchus mykiss]	Oncorhynchus mykiss	0	24.97	16	22.09
380	XP_021414214.1	dynamin-2 isoform X14 [Oncorhynchus mykiss]	Oncorhynchus mykiss	0	24.97	16	19.44
380	XP_021414213.1	dynamin-2 isoform X13 [Oncorhynchus mykiss]	Oncorhynchus mykiss	0	24.97	16	19.44
380	XP_021414212.1	dynamin-2 isoform X12 [Oncorhynchus mykiss]	Oncorhynchus mykiss	0	24.97	16	19.42
380	XP_021414211.1	dynamin-2 isoform X11 [Oncorhynchus mykiss]	Oncorhynchus mykiss	0	24.97	16	19.35
380	XP_021414210.1	dynamin-2 isoform X10 [Oncorhynchus mykiss]	Oncorhynchus mykiss	0	24.97	16	19.35
380	XP_021414209.1	dynamin-2 isoform X9 [Oncorhynchus mykiss]	Oncorhynchus mykiss	0	24.97	16	19.33
380	XP_021414208.1	dynamin-2 isoform X8 [Oncorhynchus mykiss]	Oncorhynchus mykiss	0	24.97	16	19.22
380	XP_021414207.1	dynamin-2 isoform X7 [Oncorhynchus mykiss]	Oncorhynchus mykiss	0	24.97	16	19.09
380	XP_021414206.1	dynamin-2 isoform X6 [Oncorhynchus mykiss]	Oncorhynchus mykiss	0	24.97	16	19.04
380	XP_021414205.1	dynamin-2 isoform X5 [Oncorhynchus mykiss]	Oncorhynchus mykiss	0	24.97	16	19.02
380	XP_021414204.1	dynamin-2 isoform X4 [Oncorhynchus mykiss]	Oncorhynchus mykiss	0	24.97	16	18.93
380	XP_021414203.1	dynamin-2 isoform X3 [Oncorhynchus mykiss]	Oncorhynchus mykiss	0	24.97	16	18.85
380	XP_021414201.1	dynamin-2 isoform X2 [Oncorhynchus mykiss]	Oncorhynchus mykiss	0	24.97	16	18.83
380	XP_021414200.1	dynamin-2 isoform X1 [Oncorhynchus mykiss]	Oncorhynchus mykiss	0	24.97	16	18.83
380	XP_021414199.1	dynamin-2 isoform X1 [Oncorhynchus mykiss]	Oncorhynchus mykiss	0	24.97	16	18.83
381	XP_021471519.1	phosphatidylinositol 3,4,5-trisphosphate 5-phosphatase 1-like [Oncorhynchus mykiss]	Oncorhynchus mykiss	24.79	24.93	14	13
382	XP_021477197.1	glutamine--fructose-6-phosphate aminotransferase [isomerizing] 1 [Oncorhynchus mykiss]	Oncorhynchus mykiss	24.78	24.87	12	22.95
383	XP_021437806.1	transgelin-like [Oncorhynchus mykiss]	Oncorhynchus mykiss	24.64	28.83	20	80.1
384	XP_021463012.1	60S ribosomal protein L13-like [Oncorhynchus mykiss]	Oncorhynchus mykiss	24.57	24.64	13	43.13
384	XP_021441846.1	60S ribosomal protein L13 [Oncorhynchus mykiss]	Oncorhynchus mykiss	0	24.64	13	43.13
385	XP_021452465.1	neural cell adhesion molecule 1-like isoform X1 [Oncorhynchus mykiss]	Oncorhynchus mykiss	24.54	24.64	15	23.86
386	XP_021469516.1	DNA replication licensing factor MCM6 [Oncorhynchus mykiss]	Oncorhynchus mykiss	24.52	24.85	12	16.71
387	XP_021468811.1	integrin beta-1-like isoform X2 [Oncorhynchus mykiss]	Oncorhynchus mykiss	24.51	24.65	13	21
388	XP_021433892.1	RNA-binding protein 4.1-like isoform X3 [Oncorhynchus mykiss]	Oncorhynchus mykiss	24.39	24.52	14	38.21
389	XP_021469641.1	cold-inducible RNA-binding protein B-like isoform X3 [Oncorhynchus mykiss]	Oncorhynchus mykiss	24.37	24.38	13	54.74
389	XP_021469639.1	cold-inducible RNA-binding protein B-like isoform X2 [Oncorhynchus mykiss]	Oncorhynchus mykiss	0	24.38	13	52.26
389	XP_021469638.1	cold-inducible RNA-binding protein B-like isoform X2 [Oncorhynchus mykiss]	Oncorhynchus mykiss	0	24.38	13	52.26
389	XP_021469637.1	cold-inducible RNA-binding protein B-like isoform X1 [Oncorhynchus mykiss]	Oncorhynchus mykiss	0	24.38	13	50.49
389	XP_021469636.1	cold-inducible RNA-binding protein B-like isoform X1 [Oncorhynchus mykiss]	Oncorhynchus mykiss	0	24.38	13	50.49
390	XP_021439894.1	septin-6 isoform X4 [Oncorhynchus mykiss]	Oncorhynchus mykiss	24.27	24.29	14	33.26
390	XP_021439893.1	septin-6 isoform X4 [Oncorhynchus mykiss]	Oncorhynchus mykiss	0	24.29	14	33.26
390	XP_021439892.1	septin-6 isoform X3 [Oncorhynchus mykiss]	Oncorhynchus mykiss	0	24.29	14	33.1
390	XP_021439891.1	septin-6 isoform X2 [Oncorhynchus mykiss]	Oncorhynchus mykiss	0	24.29	14	32.95
390	XP_021439890.1	septin-6 isoform X1 [Oncorhynchus mykiss]	Oncorhynchus mykiss	0	24.29	14	32.72
391	XP_021443148.1	flavin reductase (NADPH)-like [Oncorhynchus mykiss]	Oncorhynchus mykiss	24.27	24.28	13	48.79
392	NP_001166020.1	carbonic anhydrase II [Oncorhynchus mykiss]	Oncorhynchus mykiss	24.26	26.28	23	76.06
392	NP_001117692.1	carbonic anhydrase 1 [Oncorhynchus mykiss]	Oncorhynchus mykiss	0	26.17	23	75.77
393	XP_021417061.1	alcohol dehydrogenase class-3 [Oncorhynchus mykiss]	Oncorhynchus mykiss	24.23	24.26	14	45.48
394	XP_021416129.1	antithrombin-III-like [Oncorhynchus mykiss]	Oncorhynchus mykiss	24.22	24.29	13	35.4
395	XP_021428448.1	eukaryotic translation initiation factor 3 subunit I [Oncorhynchus mykiss]	Oncorhynchus mykiss	24.17	24.2	13	44.62
396	XP_021474241.1	calmodulin [Oncorhynchus mykiss]	Oncorhynchus mykiss	24.14	24.22	16	58.39
396	XP_021467953.1	calmodulin [Oncorhynchus mykiss]	Oncorhynchus mykiss	0	24.22	16	58.39
396	XP_021463905.1	calmodulin-2 [Oncorhynchus mykiss]	Oncorhynchus mykiss	0	24.22	16	58.39
396	XP_021456692.1	calmodulin [Oncorhynchus mykiss]	Oncorhynchus mykiss	0	24.22	16	58.39
396	XP_021446869.1	calmodulin isoform X1 [Oncorhynchus mykiss]	Oncorhynchus mykiss	0	24.22	16	58.39
396	XP_021443085.1	calmodulin [Oncorhynchus mykiss]	Oncorhynchus mykiss	0	24.22	16	58.39
396	XP_021440806.1	calmodulin-1 [Oncorhynchus mykiss]	Oncorhynchus mykiss	0	24.22	16	58.39
396	XP_021437518.1	calmodulin [Oncorhynchus mykiss]	Oncorhynchus mykiss	0	24.22	16	58.39
396	XP_021435953.1	calmodulin [Oncorhynchus mykiss]	Oncorhynchus mykiss	0	24.22	16	58.39
396	XP_021429737.1	calmodulin [Oncorhynchus mykiss]	Oncorhynchus mykiss	0	24.22	16	58.39
397	XP_021423565.1	40S ribosomal protein SA isoform X1 [Oncorhynchus mykiss]	Oncorhynchus mykiss	24.13	24.14	15	52.68
397	XP_021423564.1	40S ribosomal protein SA isoform X1 [Oncorhynchus mykiss]	Oncorhynchus mykiss	0	24.14	15	52.68
397	XP_021412648.1	40S ribosomal protein SA isoform X1 [Oncorhynchus mykiss]	Oncorhynchus mykiss	0	24.14	15	52.68
397	XP_021423566.1	40S ribosomal protein SA isoform X2 [Oncorhynchus mykiss]	Oncorhynchus mykiss	0	22.13	14	50.48
397	XP_021412649.1	40S ribosomal protein SA isoform X2 [Oncorhynchus mykiss]	Oncorhynchus mykiss	0	22.13	14	50.48
398	XP_021417839.1	ubiquitin carboxyl-terminal hydrolase 5-like isoform X3 [Oncorhynchus mykiss]	Oncorhynchus mykiss	24.07	24.18	14	20.62
398	XP_021417836.1	ubiquitin carboxyl-terminal hydrolase 5-like isoform X2 [Oncorhynchus mykiss]	Oncorhynchus mykiss	0	24.18	14	20.19
398	XP_021417831.1	ubiquitin carboxyl-terminal hydrolase 5-like isoform X1 [Oncorhynchus mykiss]	Oncorhynchus mykiss	0	24.18	14	20.16
399	XP_021419104.1	lamina-associated polypeptide 2, isoforms beta/gamma-like isoform X2 [Oncorhynchus mykiss]	Oncorhynchus mykiss	24.07	24.13	12	44.23
400	XP_021441435.1	DNA damage-binding protein 1 [Oncorhynchus mykiss]	Oncorhynchus mykiss	24.06	24.35	14	13.78
400	XP_021462528.1	DNA damage-binding protein 1-like [Oncorhynchus mykiss]	Oncorhynchus mykiss	0	24.02	14	13.78
401	XP_021476266.1	ATP-dependent 6-phosphofructokinase, platelet type-like isoform X7 [Oncorhynchus mykiss]	Oncorhynchus mykiss	24	24.11	13	22.88
401	XP_021476265.1	ATP-dependent 6-phosphofructokinase, platelet type-like isoform X6 [Oncorhynchus mykiss]	Oncorhynchus mykiss	0	24.11	13	22.88
401	XP_021476262.1	ATP-dependent 6-phosphofructokinase, platelet type-like isoform X3 [Oncorhynchus mykiss]	Oncorhynchus mykiss	0	24.11	13	22.82
401	XP_021476264.1	ATP-dependent 6-phosphofructokinase, platelet type-like isoform X5 [Oncorhynchus mykiss]	Oncorhynchus mykiss	0	24.08	13	22.88
401	XP_021476263.1	ATP-dependent 6-phosphofructokinase, platelet type-like isoform X4 [Oncorhynchus mykiss]	Oncorhynchus mykiss	0	24.08	13	22.88
401	XP_021476261.1	ATP-dependent 6-phosphofructokinase, platelet type-like isoform X2 [Oncorhynchus mykiss]	Oncorhynchus mykiss	0	24.08	13	22.82
401	XP_021476260.1	ATP-dependent 6-phosphofructokinase, platelet type-like isoform X1 [Oncorhynchus mykiss]	Oncorhynchus mykiss	0	24.08	13	22.82
402	XP_021465264.1	ras-related protein rab7-like [Oncorhynchus mykiss]	Oncorhynchus mykiss	23.98	24.02	12	64.73
402	XP_021425323.1	ras-related protein rab7 [Oncorhynchus mykiss]	Oncorhynchus mykiss	0	24.02	12	64.73
402	XP_021424914.1	ras-related protein rab7-like [Oncorhynchus mykiss]	Oncorhynchus mykiss	0	21.98	11	59.9
403	XP_021423155.1	mixed lineage kinase domain-like protein [Oncorhynchus mykiss]	Oncorhynchus mykiss	23.85	24.05	11	22.8
403	XP_021423151.1	mixed lineage kinase domain-like protein [Oncorhynchus mykiss]	Oncorhynchus mykiss	0	24.05	11	22.8
403	XP_021423147.1	mixed lineage kinase domain-like protein [Oncorhynchus mykiss]	Oncorhynchus mykiss	0	24.05	11	22.8
404	XP_021466363.1	nuclear receptor coactivator 5 isoform X2 [Oncorhynchus mykiss]	Oncorhynchus mykiss	23.83	23.89	13	22.03
404	XP_021466362.1	nuclear receptor coactivator 5 isoform X1 [Oncorhynchus mykiss]	Oncorhynchus mykiss	0	23.89	13	21.96
405	XP_021436481.1	voltage-dependent anion-selective channel protein 2-like [Oncorhynchus mykiss]	Oncorhynchus mykiss	23.8	23.83	13	56.18
406	XP_021437196.1	rho-related GTP-binding protein RhoG-like [Oncorhynchus mykiss]	Oncorhynchus mykiss	23.78	23.83	14	75.39
407	XP_021460110.1	60S ribosomal protein L5-like [Oncorhynchus mykiss]	Oncorhynchus mykiss	23.69	23.75	13	43.62
408	XP_021433092.1	nicotinamide phosphoribosyltransferase [Oncorhynchus mykiss]	Oncorhynchus mykiss	23.68	23.82	13	36.86
408	XP_021419240.1	nicotinamide phosphoribosyltransferase-like [Oncorhynchus mykiss]	Oncorhynchus mykiss	0	22.99	13	36.86
409	XP_021442084.1	AP-2 complex subunit alpha-2 isoform X4 [Oncorhynchus mykiss]	Oncorhynchus mykiss	23.65	35.34	18	25.03
409	XP_021442083.1	AP-2 complex subunit alpha-2 isoform X3 [Oncorhynchus mykiss]	Oncorhynchus mykiss	0	35.34	18	24.41
409	XP_021442082.1	AP-2 complex subunit alpha-2 isoform X2 [Oncorhynchus mykiss]	Oncorhynchus mykiss	0	35.34	18	23.61
409	XP_021442081.1	AP-2 complex subunit alpha-2 isoform X1 [Oncorhynchus mykiss]	Oncorhynchus mykiss	0	35.34	18	23.05
410	XP_021460041.1	plasminogen activator inhibitor 1 RNA-binding protein-like isoform X2 [Oncorhynchus mykiss]	Oncorhynchus mykiss	23.58	23.66	12	36.24
410	XP_021460040.1	plasminogen activator inhibitor 1 RNA-binding protein-like isoform X1 [Oncorhynchus mykiss]	Oncorhynchus mykiss	0	23.66	12	36.15
411	XP_021429731.1	26S protease regulatory subunit 4 [Oncorhynchus mykiss]	Oncorhynchus mykiss	23.52	23.91	12	34.77
411	XP_021456691.1	26S protease regulatory subunit 4-like [Oncorhynchus mykiss]	Oncorhynchus mykiss	0	23.9	12	34.77
411	XP_021440801.1	26S protease regulatory subunit 4-like [Oncorhynchus mykiss]	Oncorhynchus mykiss	0	23.9	12	34.77
412	XP_021443178.1	echinoderm microtubule-associated protein-like 1 isoform X5 [Oncorhynchus mykiss]	Oncorhynchus mykiss	23.43	23.95	12	23.84
412	XP_021443177.1	echinoderm microtubule-associated protein-like 2 isoform X4 [Oncorhynchus mykiss]	Oncorhynchus mykiss	0	23.95	12	23.66
412	XP_021443176.1	echinoderm microtubule-associated protein-like 2 isoform X3 [Oncorhynchus mykiss]	Oncorhynchus mykiss	0	23.89	12	19.35
412	XP_021443175.1	echinoderm microtubule-associated protein-like 2 isoform X2 [Oncorhynchus mykiss]	Oncorhynchus mykiss	0	23.89	12	18.94
412	XP_021443174.1	echinoderm microtubule-associated protein-like 2 isoform X1 [Oncorhynchus mykiss]	Oncorhynchus mykiss	0	23.89	12	18.83
413	XP_021467746.1	lamin-B receptor-like isoform X1 [Oncorhynchus mykiss]	Oncorhynchus mykiss	23.4	23.47	12	18.44
413	XP_021467745.1	lamin-B receptor-like isoform X1 [Oncorhynchus mykiss]	Oncorhynchus mykiss	0	23.47	12	18.44
413	XP_021467744.1	lamin-B receptor-like isoform X1 [Oncorhynchus mykiss]	Oncorhynchus mykiss	0	23.47	12	18.44
413	XP_021467742.1	lamin-B receptor-like isoform X1 [Oncorhynchus mykiss]	Oncorhynchus mykiss	0	23.47	12	18.44
413	XP_021467741.1	lamin-B receptor-like isoform X1 [Oncorhynchus mykiss]	Oncorhynchus mykiss	0	23.47	12	18.44
413	XP_021467747.1	lamin-B receptor-like isoform X2 [Oncorhynchus mykiss]	Oncorhynchus mykiss	0	21.86	11	16.31
414	XP_021437586.1	eukaryotic translation initiation factor 3 subunit 6 isoform X1 [Oncorhynchus mykiss]	Oncorhynchus mykiss	23.39	23.45	12	31.24
414	XP_021418407.1	eukaryotic translation initiation factor 3 subunit E [Oncorhynchus mykiss]	Oncorhynchus mykiss	0	23.45	12	31.24
414	NP_001233255.1	Eukaryotic translation initiation factor 3 subunit 6 [Oncorhynchus mykiss]	Oncorhynchus mykiss	0	21.36	11	26.11
415	XP_021461104.1	heterogeneous nuclear ribonucleoprotein K isoform X1 [Oncorhynchus mykiss]	Oncorhynchus mykiss	23.34	23.42	12	37.25
415	XP_021461107.1	heterogeneous nuclear ribonucleoprotein K isoform X3 [Oncorhynchus mykiss]	Oncorhynchus mykiss	0	22.95	12	38.82
415	XP_021461105.1	heterogeneous nuclear ribonucleoprotein K isoform X2 [Oncorhynchus mykiss]	Oncorhynchus mykiss	0	21.4	11	30.47
416	XP_021480596.1	40S ribosomal protein S11 [Oncorhynchus mykiss]	Oncorhynchus mykiss	23.31	23.41	14	57.14
416	NP_001233253.1	40S ribosomal protein S11 [Oncorhynchus mykiss]	Oncorhynchus mykiss	0.01	21.32	13	55.28
417	XP_021457334.1	serine/threonine-protein phosphatase 2A catalytic subunit beta isoform [Oncorhynchus mykiss]	Oncorhynchus mykiss	23.31	23.33	14	47.9
417	XP_021446128.1	serine/threonine-protein phosphatase 2A catalytic subunit beta isoform [Oncorhynchus mykiss]	Oncorhynchus mykiss	0	23.05	14	47.9
418	XP_021454643.1	ADP-ribosylation factor 4-like [Oncorhynchus mykiss]	Oncorhynchus mykiss	23.31	23.33	14	79.44
418	XP_021427297.1	ADP-ribosylation factor 4-like [Oncorhynchus mykiss]	Oncorhynchus mykiss	0	23.33	14	79.44
418	XP_021419138.1	ADP-ribosylation factor 4 [Oncorhynchus mykiss]	Oncorhynchus mykiss	0	23.33	14	79.44
418	NP_001154084.1	ADP-ribosylation factor 4 [Oncorhynchus mykiss]	Oncorhynchus mykiss	0	21.3	13	63.89
419	XP_021428114.1	programmed cell death 6-interacting protein isoform X3 [Oncorhynchus mykiss]	Oncorhynchus mykiss	23.29	23.47	13	15.31
419	XP_021428112.1	programmed cell death 6-interacting protein isoform X1 [Oncorhynchus mykiss]	Oncorhynchus mykiss	0	23.47	13	15.22
419	XP_021428113.1	programmed cell death 6-interacting protein isoform X2 [Oncorhynchus mykiss]	Oncorhynchus mykiss	0	23.44	13	15.24
420	NP_001117701.1	m-calpain [Oncorhynchus mykiss]	Oncorhynchus mykiss	23.28	25.39	15	24.5
421	XP_021474674.1	histone H2AX [Oncorhynchus mykiss]	Oncorhynchus mykiss	23.22	23.27	20	59.86
422	XP_021423812.1	exportin-1 [Oncorhynchus mykiss]	Oncorhynchus mykiss	23.08	23.25	12	13.74
422	XP_021423811.1	exportin-1 [Oncorhynchus mykiss]	Oncorhynchus mykiss	0	23.25	12	13.74
423	XP_021423734.1	twinfilin-1-like [Oncorhynchus mykiss]	Oncorhynchus mykiss	23.05	23.14	14	48.14
424	XP_021444944.1	cAMP-dependent protein kinase catalytic subunit beta-like isoform X2 [Oncorhynchus mykiss]	Oncorhynchus mykiss	23.03	23.19	15	35.33
424	XP_021444943.1	cAMP-dependent protein kinase catalytic subunit beta-like isoform X1 [Oncorhynchus mykiss]	Oncorhynchus mykiss	0	22.72	15	35.03
424	XP_021466900.1	testis catalytic subunit of cyclic adenosine 3', 5'-monophosphate dependent protein kinase isoform X2 [Oncorhynchus mykiss]	Oncorhynchus mykiss	0	21.09	12	28.49
425	XP_021456953.1	60S ribosomal protein L17 isoform X2 [Oncorhynchus mykiss]	Oncorhynchus mykiss	23	23.05	13	57.61
425	XP_021478612.1	60S ribosomal protein L17 [Oncorhynchus mykiss]	Oncorhynchus mykiss	0.01	21.85	12	53.26
425	XP_021456952.1	60S ribosomal protein L17 isoform X1 [Oncorhynchus mykiss]	Oncorhynchus mykiss	0	23.05	13	54.36
425	NP_001182088.1	60S ribosomal protein L17 [Oncorhynchus mykiss]	Oncorhynchus mykiss	0	20.99	12	52.72
426	XP_021440127.1	heterogeneous nuclear ribonucleoprotein Q isoform X1 [Oncorhynchus mykiss]	Oncorhynchus mykiss	22.91	33.29	17	34.53
426	XP_021440131.1	heterogeneous nuclear ribonucleoprotein Q isoform X4 [Oncorhynchus mykiss]	Oncorhynchus mykiss	0.01	31.52	16	33.52
426	XP_021440130.1	heterogeneous nuclear ribonucleoprotein Q isoform X3 [Oncorhynchus mykiss]	Oncorhynchus mykiss	0	31.48	16	33.45
426	XP_021440129.1	heterogeneous nuclear ribonucleoprotein Q isoform X2 [Oncorhynchus mykiss]	Oncorhynchus mykiss	0	31.45	16	32.97
427	XP_021473676.1	arginine--tRNA ligase, cytoplasmic-like [Oncorhynchus mykiss]	Oncorhynchus mykiss	22.89	23.1	13	20.45
427	XP_021479295.1	arginine--tRNA ligase, cytoplasmic-like [Oncorhynchus mykiss]	Oncorhynchus mykiss	0	22.84	13	20.45
428	XP_021446546.1	delta-aminolevulinic acid dehydratase-like isoform X2 [Oncorhynchus mykiss]	Oncorhynchus mykiss	22.88	22.93	11	40.91
428	XP_021446545.1	delta-aminolevulinic acid dehydratase-like isoform X1 [Oncorhynchus mykiss]	Oncorhynchus mykiss	0	22.93	11	35.71
429	XP_021480812.1	aconitate hydratase, mitochondrial-like [Oncorhynchus mykiss]	Oncorhynchus mykiss	22.87	22.98	12	21.64
429	XP_021413688.1	aconitate hydratase, mitochondrial-like [Oncorhynchus mykiss]	Oncorhynchus mykiss	0	22.98	12	21.64
430	XP_021478755.1	annexin A4-like [Oncorhynchus mykiss]	Oncorhynchus mykiss	22.71	44.61	24	71.16
431	XP_021457205.1	asparagine--tRNA ligase, cytoplasmic [Oncorhynchus mykiss]	Oncorhynchus mykiss	22.71	22.76	12	26.48
432	XP_021432779.1	NADH-cytochrome b5 reductase 3-like [Oncorhynchus mykiss]	Oncorhynchus mykiss	22.63	22.7	13	49.83
433	XP_021434284.1	cis-aconitate decarboxylase [Oncorhynchus mykiss]	Oncorhynchus mykiss	22.62	22.63	11	31.32
434	XP_021420299.1	prosaposin-like isoform X2 [Oncorhynchus mykiss]	Oncorhynchus mykiss	22.61	22.65	12	23.63
434	XP_021420298.1	prosaposin-like isoform X1 [Oncorhynchus mykiss]	Oncorhynchus mykiss	0	22.65	12	23.58
435	XP_021436531.1	zinc finger protein 883-like [Oncorhynchus mykiss]	Oncorhynchus mykiss	22.57	22.67	11	19.64
436	XP_021445054.1	biliverdin reductase A-like [Oncorhynchus mykiss]	Oncorhynchus mykiss	22.56	22.62	12	50.85
436	XP_021445053.1	biliverdin reductase A-like [Oncorhynchus mykiss]	Oncorhynchus mykiss	0	22.62	12	50.85
437	XP_021417622.1	splicing factor, proline- and glutamine-rich-like isoform X1 [Oncorhynchus mykiss]	Oncorhynchus mykiss	22.55	22.61	11	17.42
437	XP_021427551.1	splicing factor, proline- and glutamine-rich-like [Oncorhynchus mykiss]	Oncorhynchus mykiss	0.01	21.01	10	15
437	XP_021417623.1	splicing factor, proline- and glutamine-rich-like isoform X2 [Oncorhynchus mykiss]	Oncorhynchus mykiss	0	22.01	11	17.42
438	XP_021439143.1	hypoxanthine-guanine phosphoribosyltransferase [Oncorhynchus mykiss]	Oncorhynchus mykiss	22.54	22.58	12	59.17
439	XP_021415856.1	asparagine synthetase [glutamine-hydrolyzing] [Oncorhynchus mykiss]	Oncorhynchus mykiss	22.51	22.61	11	24.38
440	XP_021443665.1	serine/arginine-rich splicing factor 1B [Oncorhynchus mykiss]	Oncorhynchus mykiss	22.49	22.61	13	45.24
440	XP_021438249.1	serine/arginine-rich splicing factor 1B-like isoform X1 [Oncorhynchus mykiss]	Oncorhynchus mykiss	0	22.61	13	44.53
440	XP_021438248.1	serine/arginine-rich splicing factor 1B-like isoform X1 [Oncorhynchus mykiss]	Oncorhynchus mykiss	0	22.61	13	44.53
440	XP_021438250.1	serine/arginine-rich splicing factor 1A-like isoform X2 [Oncorhynchus mykiss]	Oncorhynchus mykiss	0	20.38	12	48.83
441	NP_001257341.1	MHC class I alpha chain precursor [Oncorhynchus mykiss]	Oncorhynchus mykiss	22.47	22.57	13	44.44
442	XP_021413342.1	prohibitin-like [Oncorhynchus mykiss]	Oncorhynchus mykiss	22.42	24.06	14	61.25
442	XP_021413341.1	prohibitin-like [Oncorhynchus mykiss]	Oncorhynchus mykiss	0	24.06	14	61.25
442	XP_021480461.1	prohibitin [Oncorhynchus mykiss]	Oncorhynchus mykiss	0	24.04	14	61.25
442	XP_021480460.1	prohibitin [Oncorhynchus mykiss]	Oncorhynchus mykiss	0	24.04	14	61.25
443	XP_021440814.1	proteasome subunit alpha type-6-like isoform X1 [Oncorhynchus mykiss]	Oncorhynchus mykiss	22.39	22.44	14	53.66
444	XP_021477693.1	phosphoglucomutase-like protein 5 [Oncorhynchus mykiss]	Oncorhynchus mykiss	22.38	22.53	12	21.52
445	XP_021425663.1	F-actin-capping protein subunit alpha-1 [Oncorhynchus mykiss]	Oncorhynchus mykiss	22.37	22.41	14	66.78
446	XP_021463919.1	26S proteasome non-ATPase regulatory subunit 6 isoform X1 [Oncorhynchus mykiss]	Oncorhynchus mykiss	22.33	22.48	11	33.16
447	XP_021459299.1	calreticulin-like [Oncorhynchus mykiss]	Oncorhynchus mykiss	22.26	38.56	20	44.36
448	XP_021468052.1	40S ribosomal protein S7 [Oncorhynchus mykiss]	Oncorhynchus mykiss	22.26	22.31	13	59.28
448	NP_001117902.1	40S ribosomal protein S7 [Oncorhynchus mykiss]	Oncorhynchus mykiss	0	20.19	11	44.5
449	XP_021456197.1	CAD protein isoform X2 [Oncorhynchus mykiss]	Oncorhynchus mykiss	22.24	22.37	11	5.571
449	XP_021456196.1	CAD protein isoform X1 [Oncorhynchus mykiss]	Oncorhynchus mykiss	0	22.37	11	5.521
450	XP_021464279.1	polypyrimidine tract-binding protein 1-like isoform X1 [Oncorhynchus mykiss]	Oncorhynchus mykiss	22.16	22.2	14	28.75
450	XP_021464278.1	polypyrimidine tract-binding protein 1-like isoform X2 [Oncorhynchus mykiss]	Oncorhynchus mykiss	0	22.2	14	28.75
450	XP_021464280.1	polypyrimidine tract-binding protein 1-like isoform X2 [Oncorhynchus mykiss]	Oncorhynchus mykiss	0	20.12	13	25.27
450	XP_021464277.1	polypyrimidine tract-binding protein 1-like isoform X1 [Oncorhynchus mykiss]	Oncorhynchus mykiss	0	20.12	13	23.83
451	XP_021450858.1	60S ribosomal protein L18a [Oncorhynchus mykiss]	Oncorhynchus mykiss	22.16	22.19	11	45.41
452	XP_021424281.1	myosin regulatory light polypeptide 9 [Oncorhynchus mykiss]	Oncorhynchus mykiss	22.14	22.15	14	65.9
453	XP_021460323.1	caldesmon-like isoform X2 [Oncorhynchus mykiss]	Oncorhynchus mykiss	22.11	22.59	12	16.55
453	XP_021460317.1	caldesmon-like isoform X1 [Oncorhynchus mykiss]	Oncorhynchus mykiss	0	22.59	12	16.53
453	XP_021460307.1	caldesmon-like isoform X1 [Oncorhynchus mykiss]	Oncorhynchus mykiss	0	22.59	12	16.53
453	XP_021460299.1	caldesmon-like isoform X1 [Oncorhynchus mykiss]	Oncorhynchus mykiss	0	22.59	12	16.53
453	XP_021460292.1	caldesmon-like isoform X1 [Oncorhynchus mykiss]	Oncorhynchus mykiss	0	22.59	12	16.53
453	XP_021460340.1	non-muscle caldesmon-like isoform X4 [Oncorhynchus mykiss]	Oncorhynchus mykiss	0	22.45	12	22.72
453	XP_021460331.1	non-muscle caldesmon-like isoform X3 [Oncorhynchus mykiss]	Oncorhynchus mykiss	0	22.45	12	22.41
454	NP_001117803.2	calpain regulatory subunit [Oncorhynchus mykiss]	Oncorhynchus mykiss	22.1	22.14	15	71.76
455	XP_021433117.1	non-muscle caldesmon-like isoform X2 [Oncorhynchus mykiss]	Oncorhynchus mykiss	22.08	32.69	18	31.72
455	XP_021433116.1	non-muscle caldesmon-like isoform X2 [Oncorhynchus mykiss]	Oncorhynchus mykiss	0	32.69	18	31.72
455	XP_021433115.1	non-muscle caldesmon-like isoform X2 [Oncorhynchus mykiss]	Oncorhynchus mykiss	0	32.69	18	31.72
456	XP_021481086.1	rho GDP-dissociation inhibitor 1-like isoform X2 [Oncorhynchus mykiss]	Oncorhynchus mykiss	22.07	22.07	12	63.24
456	XP_021481085.1	rho GDP-dissociation inhibitor 1-like isoform X2 [Oncorhynchus mykiss]	Oncorhynchus mykiss	0	22.07	12	63.24
456	XP_021481084.1	rho GDP-dissociation inhibitor 1-like isoform X2 [Oncorhynchus mykiss]	Oncorhynchus mykiss	0	22.07	12	63.24
457	XP_021471376.1	rho-related GTP-binding protein RhoA-B [Oncorhynchus mykiss]	Oncorhynchus mykiss	22.05	22.51	13	50.26
457	NP_001158532.1	Transforming protein RhoA [Oncorhynchus mykiss]	Oncorhynchus mykiss	0	22.51	13	50.26
457	XP_021422115.1	rho-related GTP-binding protein RhoA-C [Oncorhynchus mykiss]	Oncorhynchus mykiss	0	21.52	13	50.26
458	XP_021469221.1	DNA replication licensing factor mcm4 [Oncorhynchus mykiss]	Oncorhynchus mykiss	22.03	22.28	10	13.99
458	XP_021444911.1	DNA replication licensing factor mcm4-like [Oncorhynchus mykiss]	Oncorhynchus mykiss	0.03	20.15	9	12.62
458	XP_021444910.1	DNA replication licensing factor mcm4-like [Oncorhynchus mykiss]	Oncorhynchus mykiss	0.03	20.15	9	12.62
458	XP_021469220.1	DNA replication licensing factor mcm4 [Oncorhynchus mykiss]	Oncorhynchus mykiss	0	22.28	10	13.99
458	XP_021469219.1	DNA replication licensing factor mcm4 [Oncorhynchus mykiss]	Oncorhynchus mykiss	0	22.28	10	13.99
458	XP_021469218.1	DNA replication licensing factor mcm4 [Oncorhynchus mykiss]	Oncorhynchus mykiss	0	22.28	10	13.99
459	XP_021424573.1	enolase-like [Oncorhynchus mykiss]	Oncorhynchus mykiss	22	50.17	35	67.9
460	XP_021464066.1	tubulin alpha chain-like [Oncorhynchus mykiss]	Oncorhynchus mykiss	22	47.47	32	67.05
460	XP_021426512.1	tubulin alpha chain-like [Oncorhynchus mykiss]	Oncorhynchus mykiss	0	47.47	32	64.81
461	XP_021416281.1	triosephosphate isomerase A [Oncorhynchus mykiss]	Oncorhynchus mykiss	22	26.52	16	74.6
462	XP_021449983.1	translationally-controlled tumor protein homolog [Oncorhynchus mykiss]	Oncorhynchus mykiss	22	22.03	11	54.39
463	NP_001233275.1	complement factor D precursor [Oncorhynchus mykiss]	Oncorhynchus mykiss	22	22	13	54.94
464	XP_021463140.1	tubulin beta-3 chain-like [Oncorhynchus mykiss]	Oncorhynchus mykiss	21.99	48.71	35	62.14
464	XP_021442002.1	tubulin beta-3 chain [Oncorhynchus mykiss]	Oncorhynchus mykiss	0	48.71	35	62.14
465	XP_021466191.1	interferon-induced protein 44-like [Oncorhynchus mykiss]	Oncorhynchus mykiss	21.96	22.06	13	49.66
466	XP_021475640.1	dedicator of cytokinesis protein 8-like [Oncorhynchus mykiss]	Oncorhynchus mykiss	21.94	22.19	11	6.967
467	XP_021475727.1	proteasome activator complex subunit 2-like [Oncorhynchus mykiss]	Oncorhynchus mykiss	21.89	21.92	11	50.61
468	XP_021423572.1	myosin-9-like [Oncorhynchus mykiss]	Oncorhynchus mykiss	21.88	166.61	100	44.63
469	XP_021419800.1	DNA-(apurinic or apyrimidinic site) lyase-like [Oncorhynchus mykiss]	Oncorhynchus mykiss	21.81	21.88	11	46.79
469	XP_021419799.1	DNA-(apurinic or apyrimidinic site) lyase-like [Oncorhynchus mykiss]	Oncorhynchus mykiss	0	21.88	11	46.79
469	XP_021419798.1	DNA-(apurinic or apyrimidinic site) lyase-like [Oncorhynchus mykiss]	Oncorhynchus mykiss	0	21.88	11	46.79
469	XP_021419797.1	DNA-(apurinic or apyrimidinic site) lyase-like [Oncorhynchus mykiss]	Oncorhynchus mykiss	0	21.88	11	46.79
469	XP_021419795.1	DNA-(apurinic or apyrimidinic site) lyase-like [Oncorhynchus mykiss]	Oncorhynchus mykiss	0	21.88	11	46.79
470	XP_021427705.1	40S ribosomal protein S18 isoform X2 [Oncorhynchus mykiss]	Oncorhynchus mykiss	21.79	21.86	14	56.58
470	XP_021427704.1	40S ribosomal protein S18 isoform X1 [Oncorhynchus mykiss]	Oncorhynchus mykiss	0	21.86	14	56.58
470	XP_021416225.1	40S ribosomal protein S18 [Oncorhynchus mykiss]	Oncorhynchus mykiss	0	21.86	14	56.58
471	XP_021479547.1	histone H3.3 [Oncorhynchus mykiss]	Oncorhynchus mykiss	21.78	21.86	15	62.5
471	XP_021473411.1	histone H3.3 [Oncorhynchus mykiss]	Oncorhynchus mykiss	0	21.86	15	62.5
471	XP_021443321.1	histone H3.3 [Oncorhynchus mykiss]	Oncorhynchus mykiss	0	21.86	15	62.5
471	XP_021443320.1	histone H3.3 [Oncorhynchus mykiss]	Oncorhynchus mykiss	0	21.86	15	62.5
471	XP_021443319.1	histone H3.3 [Oncorhynchus mykiss]	Oncorhynchus mykiss	0	21.86	15	62.5
471	XP_021437837.1	histone H3.3 [Oncorhynchus mykiss]	Oncorhynchus mykiss	0	21.86	15	62.5
471	XP_021437836.1	histone H3.3 [Oncorhynchus mykiss]	Oncorhynchus mykiss	0	21.86	15	62.5
471	XP_021437835.1	histone H3.3 [Oncorhynchus mykiss]	Oncorhynchus mykiss	0	21.86	15	62.5
471	XP_021437834.1	histone H3.3 [Oncorhynchus mykiss]	Oncorhynchus mykiss	0	21.86	15	62.5
471	XP_021431292.1	histone H3.3 [Oncorhynchus mykiss]	Oncorhynchus mykiss	0	21.86	15	62.5
471	XP_021431291.1	histone H3.3 [Oncorhynchus mykiss]	Oncorhynchus mykiss	0	21.86	15	62.5
471	XP_021420843.1	histone H3.3 [Oncorhynchus mykiss]	Oncorhynchus mykiss	0	21.86	15	62.5
471	XP_021420842.1	histone H3.3 [Oncorhynchus mykiss]	Oncorhynchus mykiss	0	21.86	15	62.5
471	XP_021420357.1	histone H3.3 [Oncorhynchus mykiss]	Oncorhynchus mykiss	0	21.86	15	62.5
472	XP_021453624.1	aspartate aminotransferase, mitochondrial-like [Oncorhynchus mykiss]	Oncorhynchus mykiss	21.7	22.12	12	35.36
473	XP_021451079.1	lysozyme g-like [Oncorhynchus mykiss]	Oncorhynchus mykiss	21.66	21.68	12	50
473	XP_021412723.1	lysozyme g-like [Oncorhynchus mykiss]	Oncorhynchus mykiss	0	21.68	12	50
473	XP_021411854.1	lysozyme g-like [Oncorhynchus mykiss]	Oncorhynchus mykiss	0	21.32	12	57.84
474	XP_021463601.1	proteasome subunit alpha type-4-like isoform X1 [Oncorhynchus mykiss]	Oncorhynchus mykiss	21.61	21.63	15	57.47
474	XP_021420567.1	proteasome subunit alpha type-4 isoform X1 [Oncorhynchus mykiss]	Oncorhynchus mykiss	0	21.18	14	57.47
474	XP_021420592.1	proteasome subunit alpha type-4 isoform X2 [Oncorhynchus mykiss]	Oncorhynchus mykiss	0	21.13	14	63.29
474	XP_021420584.1	proteasome subunit alpha type-4 isoform X2 [Oncorhynchus mykiss]	Oncorhynchus mykiss	0	21.13	14	63.29
475	XP_021440901.1	proteasome subunit alpha type-3 isoform X2 [Oncorhynchus mykiss]	Oncorhynchus mykiss	21.58	21.69	12	41.96
475	XP_021440899.1	proteasome subunit alpha type-3 isoform X1 [Oncorhynchus mykiss]	Oncorhynchus mykiss	0	21.69	12	37.81
476	NP_001117670.1	LBP (LPS binding protein)/BPI (bactericidal/permeability-increasing protein) like-2 precursor [Oncorhynchus mykiss]	Oncorhynchus mykiss	21.57	21.59	14	27.7
477	XP_021433062.1	phosphate carrier protein, mitochondrial-like isoform X2 [Oncorhynchus mykiss]	Oncorhynchus mykiss	21.52	21.58	11	30
477	XP_021433054.1	phosphate carrier protein, mitochondrial-like isoform X1 [Oncorhynchus mykiss]	Oncorhynchus mykiss	0	21.58	11	29.92
478	XP_021439599.1	histidine--tRNA ligase, cytoplasmic-like isoform X2 [Oncorhynchus mykiss]	Oncorhynchus mykiss	21.49	21.61	10	21.9
479	XP_021422510.1	NACHT, LRR and PYD domains-containing protein 3-like [Oncorhynchus mykiss]	Oncorhynchus mykiss	21.4	21.52	12	15.16
479	XP_021422509.1	NACHT, LRR and PYD domains-containing protein 3-like [Oncorhynchus mykiss]	Oncorhynchus mykiss	0	21.52	12	15.16
480	XP_021445800.1	far upstream element-binding protein 1 [Oncorhynchus mykiss]	Oncorhynchus mykiss	21.39	23.49	13	22.73
481	XP_021474708.1	40S ribosomal protein S6 [Oncorhynchus mykiss]	Oncorhynchus mykiss	21.37	21.47	10	38.96
481	NP_001117716.1	40S ribosomal protein S6 [Oncorhynchus mykiss]	Oncorhynchus mykiss	0	19.4	9	32.13
482	XP_021466752.1	serine/threonine-protein kinase PAK 2 [Oncorhynchus mykiss]	Oncorhynchus mykiss	21.33	21.42	12	45.97
483	XP_021465090.1	dolichyl-diphosphooligosaccharide--protein glycosyltransferase subunit 2-like isoform X3 [Oncorhynchus mykiss]	Oncorhynchus mykiss	21.33	21.36	14	27.62
483	XP_021465089.1	dolichyl-diphosphooligosaccharide--protein glycosyltransferase subunit 2-like isoform X2 [Oncorhynchus mykiss]	Oncorhynchus mykiss	0	21.36	14	27.1
483	XP_021465087.1	dolichyl-diphosphooligosaccharide--protein glycosyltransferase subunit 2-like isoform X1 [Oncorhynchus mykiss]	Oncorhynchus mykiss	0	21.36	14	27.1
483	XP_021465092.1	dolichyl-diphosphooligosaccharide--protein glycosyltransferase subunit 2-like isoform X4 [Oncorhynchus mykiss]	Oncorhynchus mykiss	0	21.28	14	30.91
483	XP_021465091.1	dolichyl-diphosphooligosaccharide--protein glycosyltransferase subunit 2-like isoform X4 [Oncorhynchus mykiss]	Oncorhynchus mykiss	0	21.28	14	30.91
484	XP_021454058.1	peroxiredoxin-6 isoform X1 [Oncorhynchus mykiss]	Oncorhynchus mykiss	21.27	21.34	12	64.86
484	XP_021454057.1	peroxiredoxin-6 isoform X1 [Oncorhynchus mykiss]	Oncorhynchus mykiss	0	21.34	12	64.86
484	NP_001158604.1	peroxiredoxin-6 [Oncorhynchus mykiss]	Oncorhynchus mykiss	0	19.23	11	58.11
485	XP_021416286.1	prolyl endopeptidase-like [Oncorhynchus mykiss]	Oncorhynchus mykiss	21.22	21.28	11	21.86
486	XP_021457206.1	ferrochelatase, mitochondrial [Oncorhynchus mykiss]	Oncorhynchus mykiss	21.19	21.42	12	43.83
487	XP_021438973.1	heat shock 70 kDa protein 4-like [Oncorhynchus mykiss]	Oncorhynchus mykiss	21.16	38.26	21	32.58
488	XP_021451740.1	actin-related protein 2/3 complex subunit 1B-like [Oncorhynchus mykiss]	Oncorhynchus mykiss	21.16	21.2	12	38.85
489	XP_021417888.1	60S ribosomal protein L7 isoform X2 [Oncorhynchus mykiss]	Oncorhynchus mykiss	21.09	21.16	15	47.35
489	XP_021417887.1	60S ribosomal protein L7 isoform X1 [Oncorhynchus mykiss]	Oncorhynchus mykiss	0	21.16	15	47.93
489	XP_021417886.1	60S ribosomal protein L7 isoform X1 [Oncorhynchus mykiss]	Oncorhynchus mykiss	0	21.16	15	47.93
490	XP_021473195.1	voltage-dependent anion-selective channel protein 1 [Oncorhynchus mykiss]	Oncorhynchus mykiss	21.08	21.15	12	53.71
491	XP_021473334.1	neutrophil cytosolic factor 1-like [Oncorhynchus mykiss]	Oncorhynchus mykiss	20.98	28.36	13	30.67
492	XP_021460155.1	proteasome subunit alpha type-7-like [Oncorhynchus mykiss]	Oncorhynchus mykiss	20.98	21.02	10	45.42
493	XP_021477517.1	proliferating cell nuclear antigen-like [Oncorhynchus mykiss]	Oncorhynchus mykiss	20.92	20.95	10	50.77
493	XP_021461957.1	proliferating cell nuclear antigen [Oncorhynchus mykiss]	Oncorhynchus mykiss	0	20.95	10	50.77
494	XP_021439268.1	heterogeneous nuclear ribonucleoprotein A0-like [Oncorhynchus mykiss]	Oncorhynchus mykiss	20.9	21	13	35.16
495	XP_021422884.1	microtubule-associated protein RP/EB family member 1-like isoform X2 [Oncorhynchus mykiss]	Oncorhynchus mykiss	20.85	20.97	10	44.96
495	XP_021422883.1	microtubule-associated protein RP/EB family member 1-like isoform X1 [Oncorhynchus mykiss]	Oncorhynchus mykiss	0	20.97	10	42.34
495	XP_021422882.1	microtubule-associated protein RP/EB family member 1-like isoform X1 [Oncorhynchus mykiss]	Oncorhynchus mykiss	0	20.97	10	42.34
496	XP_021419698.1	inosine-5'-monophosphate dehydrogenase 1b isoform X6 [Oncorhynchus mykiss]	Oncorhynchus mykiss	20.83	20.98	12	32.88
496	XP_021419697.1	inosine-5'-monophosphate dehydrogenase 1b isoform X6 [Oncorhynchus mykiss]	Oncorhynchus mykiss	0	20.98	12	32.88
496	XP_021419696.1	inosine-5'-monophosphate dehydrogenase 1b isoform X5 [Oncorhynchus mykiss]	Oncorhynchus mykiss	0	20.98	12	32.01
496	XP_021419695.1	inosine-5'-monophosphate dehydrogenase 1b isoform X4 [Oncorhynchus mykiss]	Oncorhynchus mykiss	0	20.98	12	31.24
496	XP_021419694.1	inosine-5'-monophosphate dehydrogenase 1b isoform X4 [Oncorhynchus mykiss]	Oncorhynchus mykiss	0	20.98	12	31.24
496	XP_021419693.1	inosine-5'-monophosphate dehydrogenase 1b isoform X3 [Oncorhynchus mykiss]	Oncorhynchus mykiss	0	20.98	12	30.12
496	XP_021419692.1	inosine-5'-monophosphate dehydrogenase 1b isoform X2 [Oncorhynchus mykiss]	Oncorhynchus mykiss	0	20.98	12	28.45
496	XP_021419691.1	inosine-5'-monophosphate dehydrogenase 1b isoform X1 [Oncorhynchus mykiss]	Oncorhynchus mykiss	0	20.98	12	27.21
497	XP_021443334.1	heterogeneous nuclear ribonucleoprotein L isoform X2 [Oncorhynchus mykiss]	Oncorhynchus mykiss	20.83	20.89	13	28
497	XP_021437850.1	heterogeneous nuclear ribonucleoprotein L-like isoform X4 [Oncorhynchus mykiss]	Oncorhynchus mykiss	0.01	20.14	11	21.4
497	XP_021437849.1	heterogeneous nuclear ribonucleoprotein L-like isoform X3 [Oncorhynchus mykiss]	Oncorhynchus mykiss	0.01	20.14	11	21.37
497	XP_021437848.1	heterogeneous nuclear ribonucleoprotein L-like isoform X2 [Oncorhynchus mykiss]	Oncorhynchus mykiss	0.01	20.14	11	20.96
497	XP_021437847.1	heterogeneous nuclear ribonucleoprotein L-like isoform X1 [Oncorhynchus mykiss]	Oncorhynchus mykiss	0.01	20.14	11	20.93
497	XP_021443333.1	heterogeneous nuclear ribonucleoprotein L isoform X1 [Oncorhynchus mykiss]	Oncorhynchus mykiss	0	20.89	13	27.4
498	XP_021440683.1	ras-related protein Rab-11B-like [Oncorhynchus mykiss]	Oncorhynchus mykiss	20.83	20.88	11	53
498	XP_021459368.1	ras-related protein Rab-11B-like [Oncorhynchus mykiss]	Oncorhynchus mykiss	0	20.81	11	50.69
498	XP_021440294.1	ras-related protein Rab-11B-like [Oncorhynchus mykiss]	Oncorhynchus mykiss	0	20.79	11	50.69
499	XP_021434978.1	scaffold attachment factor B2-like isoform X1 [Oncorhynchus mykiss]	Oncorhynchus mykiss	20.8	31.53	16	19.6
500	XP_021440365.1	KH domain-containing, RNA-binding, signal transduction-associated protein 1-like isoform X2 [Oncorhynchus mykiss]	Oncorhynchus mykiss	20.8	20.95	12	20.87
500	XP_021440364.1	KH domain-containing, RNA-binding, signal transduction-associated protein 1-like isoform X1 [Oncorhynchus mykiss]	Oncorhynchus mykiss	0	20.95	12	20.81
501	XP_021417683.1	palmitoyl-protein thioesterase 1-like [Oncorhynchus mykiss]	Oncorhynchus mykiss	20.77	20.79	13	40.6
502	NP_001158613.1	Carboxypeptidase A1 precursor [Oncorhynchus mykiss]	Oncorhynchus mykiss	20.72	20.83	10	28.03
503	XP_021418673.1	thimet oligopeptidase-like [Oncorhynchus mykiss]	Oncorhynchus mykiss	20.7	20.84	11	19.12
504	XP_021471021.1	calcium/calmodulin-dependent protein kinase type II delta chain isoform X8 [Oncorhynchus mykiss]	Oncorhynchus mykiss	20.7	20.8	11	26.57
504	XP_021471020.1	calcium/calmodulin-dependent protein kinase type II delta chain isoform X7 [Oncorhynchus mykiss]	Oncorhynchus mykiss	0.02	18.81	10	24.06
504	XP_021471018.1	calcium/calmodulin-dependent protein kinase type II subunit delta isoform X5 [Oncorhynchus mykiss]	Oncorhynchus mykiss	0.02	18.81	10	24.01
504	XP_021471016.1	calcium/calmodulin-dependent protein kinase type II delta 1 chain isoform X3 [Oncorhynchus mykiss]	Oncorhynchus mykiss	0.02	18.81	10	23.28
504	XP_021471014.1	calcium/calmodulin-dependent protein kinase type II delta 1 chain isoform X1 [Oncorhynchus mykiss]	Oncorhynchus mykiss	0.02	18.81	10	23.23
504	XP_021471019.1	calcium/calmodulin-dependent protein kinase type II subunit delta isoform X6 [Oncorhynchus mykiss]	Oncorhynchus mykiss	0	20.8	11	26.51
504	XP_021471017.1	calcium/calmodulin-dependent protein kinase type II delta 1 chain isoform X4 [Oncorhynchus mykiss]	Oncorhynchus mykiss	0	20.8	11	25.71
504	XP_021471015.1	calcium/calmodulin-dependent protein kinase type II delta 1 chain isoform X2 [Oncorhynchus mykiss]	Oncorhynchus mykiss	0	20.8	11	25.66
505	XP_021432098.1	phosphoglycerate mutase 1-like [Oncorhynchus mykiss]	Oncorhynchus mykiss	20.67	20.71	11	57.48
506	XP_021448792.1	lysosomal Pro-X carboxypeptidase-like [Oncorhynchus mykiss]	Oncorhynchus mykiss	20.67	20.7	11	31.01
507	XP_021454519.1	dihydrolipoyl dehydrogenase, mitochondrial-like [Oncorhynchus mykiss]	Oncorhynchus mykiss	20.65	20.8	11	30.97
508	XP_021470957.1	serine/threonine-protein phosphatase PP1-beta catalytic subunit-like isoform X3 [Oncorhynchus mykiss]	Oncorhynchus mykiss	20.64	21.72	13	41.28
508	XP_021470956.1	serine/threonine-protein phosphatase PP1-beta catalytic subunit-like isoform X2 [Oncorhynchus mykiss]	Oncorhynchus mykiss	0	21.71	13	40.54
508	XP_021470955.1	serine/threonine-protein phosphatase PP1-beta catalytic subunit-like isoform X1 [Oncorhynchus mykiss]	Oncorhynchus mykiss	0	21.71	13	38.35
509	XP_021476250.1	copine-3 isoform X2 [Oncorhynchus mykiss]	Oncorhynchus mykiss	20.64	20.66	12	21.44
510	XP_021480069.1	apolipoprotein Eb-like [Oncorhynchus mykiss]	Oncorhynchus mykiss	20.63	20.76	11	49.82
511	XP_021465812.1	probable aminopeptidase NPEPL1 [Oncorhynchus mykiss]	Oncorhynchus mykiss	20.48	20.59	11	29.52
512	XP_021474012.1	plastin-3 [Oncorhynchus mykiss]	Oncorhynchus mykiss	20.47	31.48	16	23.43
513	XP_021480163.1	40S ribosomal protein S19 [Oncorhynchus mykiss]	Oncorhynchus mykiss	20.45	20.47	13	62.25
514	XP_021424232.1	thioredoxin reductase 1, cytoplasmic-like [Oncorhynchus mykiss]	Oncorhynchus mykiss	20.44	20.56	12	20.47
515	XP_021463268.1	40S ribosomal protein S13-like [Oncorhynchus mykiss]	Oncorhynchus mykiss	20.4	20.45	13	54.3
515	XP_021442140.1	40S ribosomal protein S13-like [Oncorhynchus mykiss]	Oncorhynchus mykiss	0	20.45	13	54.3
516	XP_021450147.1	60S ribosomal protein L9-like [Oncorhynchus mykiss]	Oncorhynchus mykiss	20.36	20.42	15	61.89
517	XP_021424821.1	low-density lipoprotein receptor-related protein 1-like [Oncorhynchus mykiss]	Oncorhynchus mykiss	20.32	20.47	10	2.693
518	XP_021421816.1	apoptosis inhibitor 5-like [Oncorhynchus mykiss]	Oncorhynchus mykiss	20.32	20.42	11	18.49
519	XP_021419179.1	aldose reductase-like [Oncorhynchus mykiss]	Oncorhynchus mykiss	20.3	20.33	12	45.57
520	XP_021425806.1	poly(rC)-binding protein 2 [Oncorhynchus mykiss]	Oncorhynchus mykiss	20.27	20.49	12	46.79
521	XP_021420887.1	interferon-induced protein 44-like isoform X2 [Oncorhynchus mykiss]	Oncorhynchus mykiss	20.25	22.44	12	33.33
521	XP_021420806.1	interferon-induced protein 44-like isoform X1 [Oncorhynchus mykiss]	Oncorhynchus mykiss	0	22.44	12	31.29
522	NP_001117768.1	eukaryotic initiation factor 2 alpha subunit [Oncorhynchus mykiss]	Oncorhynchus mykiss	20.23	20.28	11	34.29
523	XP_021440938.1	serine/threonine-protein kinase VRK1-like isoform X2 [Oncorhynchus mykiss]	Oncorhynchus mykiss	20.1	20.23	11	32.16
523	XP_021440936.1	serine/threonine-protein kinase VRK1-like isoform X1 [Oncorhynchus mykiss]	Oncorhynchus mykiss	0	20.23	11	32.09
524	XP_021471935.1	guanine nucleotide-binding protein G(I)/G(S)/G(T) subunit beta-1 [Oncorhynchus mykiss]	Oncorhynchus mykiss	20.08	20.15	14	39.71
524	XP_021471934.1	guanine nucleotide-binding protein G(I)/G(S)/G(T) subunit beta-1 [Oncorhynchus mykiss]	Oncorhynchus mykiss	0	20.15	14	39.71
524	XP_021471933.1	guanine nucleotide-binding protein G(I)/G(S)/G(T) subunit beta-1 [Oncorhynchus mykiss]	Oncorhynchus mykiss	0	20.15	14	39.71
524	XP_021422004.1	guanine nucleotide-binding protein G(I)/G(S)/G(T) subunit beta-1-like [Oncorhynchus mykiss]	Oncorhynchus mykiss	0	19.58	14	39.71
524	XP_021422003.1	guanine nucleotide-binding protein G(I)/G(S)/G(T) subunit beta-1-like [Oncorhynchus mykiss]	Oncorhynchus mykiss	0	19.58	14	39.71
524	XP_021422002.1	guanine nucleotide-binding protein G(I)/G(S)/G(T) subunit beta-1-like [Oncorhynchus mykiss]	Oncorhynchus mykiss	0	19.58	14	39.71
524	XP_021422001.1	guanine nucleotide-binding protein G(I)/G(S)/G(T) subunit beta-1-like [Oncorhynchus mykiss]	Oncorhynchus mykiss	0	19.58	14	39.71
524	XP_021422000.1	guanine nucleotide-binding protein G(I)/G(S)/G(T) subunit beta-1-like [Oncorhynchus mykiss]	Oncorhynchus mykiss	0	19.58	14	39.71
524	XP_021421999.1	guanine nucleotide-binding protein G(I)/G(S)/G(T) subunit beta-1-like [Oncorhynchus mykiss]	Oncorhynchus mykiss	0	19.58	14	39.71
525	XP_021460888.1	NAD-dependent malic enzyme, mitochondrial [Oncorhynchus mykiss]	Oncorhynchus mykiss	20.05	20.74	9	19.59
526	XP_021436316.1	ankyrin-3-like isoform X23 [Oncorhynchus mykiss]	Oncorhynchus mykiss	20.01	20.09	11	3.187
526	XP_021468083.1	ankyrin-3-like isoform X2 [Oncorhynchus mykiss]	Oncorhynchus mykiss	0.02	19.45	11	3.562
526	XP_021468072.1	ankyrin-3-like isoform X1 [Oncorhynchus mykiss]	Oncorhynchus mykiss	0.02	19.44	11	3.546
526	XP_021468127.1	ankyrin-3-like isoform X7 [Oncorhynchus mykiss]	Oncorhynchus mykiss	0.02	19.43	11	3.631
526	XP_021468110.1	ankyrin-3-like isoform X5 [Oncorhynchus mykiss]	Oncorhynchus mykiss	0.02	19.43	11	3.594
526	XP_021468092.1	ankyrin-3-like isoform X3 [Oncorhynchus mykiss]	Oncorhynchus mykiss	0.02	19.43	11	3.569
526	XP_021468102.1	ankyrin-3-like isoform X4 [Oncorhynchus mykiss]	Oncorhynchus mykiss	0.02	19.4	11	3.571
526	XP_021468118.1	ankyrin-3-like isoform X6 [Oncorhynchus mykiss]	Oncorhynchus mykiss	0.01	19.43	11	3.601
526	XP_021468154.1	ankyrin-3-like isoform X10 [Oncorhynchus mykiss]	Oncorhynchus mykiss	0.01	19.4	11	3.936
526	XP_021468145.1	ankyrin-3-like isoform X9 [Oncorhynchus mykiss]	Oncorhynchus mykiss	0.01	19.4	11	3.914
526	XP_021468136.1	ankyrin-3-like isoform X8 [Oncorhynchus mykiss]	Oncorhynchus mykiss	0.01	19.4	11	3.841
526	XP_021468217.1	ankyrin-3-like isoform X15 [Oncorhynchus mykiss]	Oncorhynchus mykiss	0.01	19.2	11	7.048
526	XP_021436314.1	ankyrin-3-like isoform X22 [Oncorhynchus mykiss]	Oncorhynchus mykiss	0	20.09	11	3.182
526	XP_021436313.1	ankyrin-3-like isoform X21 [Oncorhynchus mykiss]	Oncorhynchus mykiss	0	20.09	11	3.181
526	XP_021436311.1	ankyrin-3-like isoform X19 [Oncorhynchus mykiss]	Oncorhynchus mykiss	0	20.09	11	3.178
526	XP_021436310.1	ankyrin-3-like isoform X18 [Oncorhynchus mykiss]	Oncorhynchus mykiss	0	20.09	11	3.178
526	XP_021436308.1	ankyrin-3-like isoform X16 [Oncorhynchus mykiss]	Oncorhynchus mykiss	0	20.09	11	3.177
526	XP_021436307.1	ankyrin-3-like isoform X15 [Oncorhynchus mykiss]	Oncorhynchus mykiss	0	20.09	11	3.175
526	XP_021436306.1	ankyrin-3-like isoform X14 [Oncorhynchus mykiss]	Oncorhynchus mykiss	0	20.09	11	3.174
526	XP_021436305.1	ankyrin-3-like isoform X13 [Oncorhynchus mykiss]	Oncorhynchus mykiss	0	20.09	11	3.174
526	XP_021436304.1	ankyrin-3-like isoform X12 [Oncorhynchus mykiss]	Oncorhynchus mykiss	0	20.09	11	3.174
526	XP_021436303.1	ankyrin-3-like isoform X11 [Oncorhynchus mykiss]	Oncorhynchus mykiss	0	20.09	11	3.172
526	XP_021436301.1	ankyrin-3-like isoform X9 [Oncorhynchus mykiss]	Oncorhynchus mykiss	0	20.09	11	3.171
526	XP_021436300.1	ankyrin-3-like isoform X8 [Oncorhynchus mykiss]	Oncorhynchus mykiss	0	20.09	11	3.167
526	XP_021436298.1	ankyrin-3-like isoform X7 [Oncorhynchus mykiss]	Oncorhynchus mykiss	0	20.09	11	3.166
526	XP_021436297.1	ankyrin-3-like isoform X6 [Oncorhynchus mykiss]	Oncorhynchus mykiss	0	20.09	11	3.165
526	XP_021436296.1	ankyrin-3-like isoform X5 [Oncorhynchus mykiss]	Oncorhynchus mykiss	0	20.09	11	3.164
526	XP_021436295.1	ankyrin-3-like isoform X4 [Oncorhynchus mykiss]	Oncorhynchus mykiss	0	20.09	11	3.162
526	XP_021436294.1	ankyrin-3-like isoform X3 [Oncorhynchus mykiss]	Oncorhynchus mykiss	0	20.09	11	3.162
526	XP_021436293.1	ankyrin-3-like isoform X2 [Oncorhynchus mykiss]	Oncorhynchus mykiss	0	20.09	11	3.16
526	XP_021436292.1	ankyrin-3-like isoform X1 [Oncorhynchus mykiss]	Oncorhynchus mykiss	0	20.09	11	3.159
526	XP_021436319.1	ankyrin-3-like isoform X26 [Oncorhynchus mykiss]	Oncorhynchus mykiss	0	20.08	11	3.228
526	XP_021436318.1	ankyrin-3-like isoform X25 [Oncorhynchus mykiss]	Oncorhynchus mykiss	0	20.08	11	3.225
526	XP_021436317.1	ankyrin-3-like isoform X24 [Oncorhynchus mykiss]	Oncorhynchus mykiss	0	20.08	11	3.197
526	XP_021436309.1	ankyrin-3-like isoform X17 [Oncorhynchus mykiss]	Oncorhynchus mykiss	0	20.08	11	3.177
526	XP_021436332.1	ankyrin-3-like isoform X38 [Oncorhynchus mykiss]	Oncorhynchus mykiss	0	20.07	11	3.419
526	XP_021436321.1	ankyrin-3-like isoform X28 [Oncorhynchus mykiss]	Oncorhynchus mykiss	0	20.07	11	3.404
526	XP_021436320.1	ankyrin-3-like isoform X27 [Oncorhynchus mykiss]	Oncorhynchus mykiss	0	20.07	11	3.387
526	XP_021436322.1	ankyrin-3-like isoform X29 [Oncorhynchus mykiss]	Oncorhynchus mykiss	0	20.04	11	3.486
526	XP_021436312.1	ankyrin-3-like isoform X20 [Oncorhynchus mykiss]	Oncorhynchus mykiss	0	20.04	11	3.178
526	XP_021436302.1	ankyrin-3-like isoform X10 [Oncorhynchus mykiss]	Oncorhynchus mykiss	0	20.04	11	3.171
526	XP_021436323.1	ankyrin-3-like isoform X30 [Oncorhynchus mykiss]	Oncorhynchus mykiss	0	19.34	11	3.501
526	XP_021436330.1	ankyrin-3-like isoform X37 [Oncorhynchus mykiss]	Oncorhynchus mykiss	0	19.15	11	6.819
526	XP_021436329.1	ankyrin-3-like isoform X36 [Oncorhynchus mykiss]	Oncorhynchus mykiss	0	19.15	11	6.793
526	XP_021436328.1	ankyrin-3-like isoform X35 [Oncorhynchus mykiss]	Oncorhynchus mykiss	0	19.15	11	6.726
526	XP_021436327.1	ankyrin-3-like isoform X34 [Oncorhynchus mykiss]	Oncorhynchus mykiss	0	19.15	11	6.66
527	XP_021416460.1	lysozyme g-like isoform X3 [Oncorhynchus mykiss]	Oncorhynchus mykiss	20	21.23	12	67.78
527	XP_021416459.1	lysozyme g-like isoform X2 [Oncorhynchus mykiss]	Oncorhynchus mykiss	0	21.23	12	65.95
527	XP_021416458.1	lysozyme g-like isoform X1 [Oncorhynchus mykiss]	Oncorhynchus mykiss	0	21.23	12	60.4
528	XP_021465599.1	myosin light polypeptide 6 isoform X1 [Oncorhynchus mykiss]	Oncorhynchus mykiss	20	20	13	76.16
528	XP_021424964.1	myosin light polypeptide 6-like isoform X1 [Oncorhynchus mykiss]	Oncorhynchus mykiss	0	20	13	63.89
528	XP_021421528.1	myosin light polypeptide 6-like isoform X5 [Oncorhynchus mykiss]	Oncorhynchus mykiss	0	20	13	54.5
528	XP_021421527.1	myosin light polypeptide 6-like isoform X4 [Oncorhynchus mykiss]	Oncorhynchus mykiss	0	20	13	76.16
528	XP_021421526.1	myosin light polypeptide 6-like isoform X3 [Oncorhynchus mykiss]	Oncorhynchus mykiss	0	20	13	75.16
528	XP_021421524.1	myosin light polypeptide 6-like isoform X2 [Oncorhynchus mykiss]	Oncorhynchus mykiss	0	20	13	54.5
528	XP_021421523.1	myosin light polypeptide 6-like isoform X1 [Oncorhynchus mykiss]	Oncorhynchus mykiss	0	20	13	53.99
528	XP_021465600.1	myosin light polypeptide 6 isoform X2 [Oncorhynchus mykiss]	Oncorhynchus mykiss	0	18	12	58.28
528	XP_021424965.1	myosin light polypeptide 6-like isoform X2 [Oncorhynchus mykiss]	Oncorhynchus mykiss	0	18	12	48.89
529	XP_021457257.1	lysozyme C II [Oncorhynchus mykiss]	Oncorhynchus mykiss	20	20	16	74.31
529	NP_001118188.1	lysozyme C II precursor [Oncorhynchus mykiss]	Oncorhynchus mykiss	0	20	16	74.31
530	XP_021445540.1	gelsolin-like [Oncorhynchus mykiss]	Oncorhynchus mykiss	19.97	51.81	31	66.53
531	XP_021462825.1	haptoglobin [Oncorhynchus mykiss]	Oncorhynchus mykiss	19.96	20.04	12	45.45
532	XP_021428502.1	chromosomal protein D1-like [Oncorhynchus mykiss]	Oncorhynchus mykiss	19.96	20	10	22.47
532	XP_021427456.1	lens epithelium-derived growth factor-like isoform X3 [Oncorhynchus mykiss]	Oncorhynchus mykiss	0	19.64	10	26.41
532	XP_021427455.1	lens epithelium-derived growth factor-like isoform X2 [Oncorhynchus mykiss]	Oncorhynchus mykiss	0	19.64	10	25.87
532	XP_021427454.1	serine/arginine-rich splicing factor SR45-like isoform X1 [Oncorhynchus mykiss]	Oncorhynchus mykiss	0	19.64	10	24.25
533	XP_021466360.1	lysosomal protective protein [Oncorhynchus mykiss]	Oncorhynchus mykiss	19.94	20	11	29.51
534	XP_021461596.1	beta-centractin-like isoform X1 [Oncorhynchus mykiss]	Oncorhynchus mykiss	19.9	19.96	10	41.49
534	XP_021457785.1	beta-centractin-like [Oncorhynchus mykiss]	Oncorhynchus mykiss	0	19.96	10	41.49
534	XP_021446336.1	beta-centractin-like [Oncorhynchus mykiss]	Oncorhynchus mykiss	0	19.82	10	41.49
534	XP_021477114.1	beta-centractin [Oncorhynchus mykiss]	Oncorhynchus mykiss	0	17.88	9	36.97
535	XP_021453086.1	splicing factor 3B subunit 1 isoform X2 [Oncorhynchus mykiss]	Oncorhynchus mykiss	19.85	19.96	11	10.79
535	XP_021453085.1	splicing factor 3B subunit 1 isoform X1 [Oncorhynchus mykiss]	Oncorhynchus mykiss	0	19.96	11	10.78
535	XP_021435358.1	splicing factor 3B subunit 1-like isoform X1 [Oncorhynchus mykiss]	Oncorhynchus mykiss	0	19.96	11	10.77
535	XP_021453087.1	splicing factor 3B subunit 1 isoform X3 [Oncorhynchus mykiss]	Oncorhynchus mykiss	0	19.89	11	12.2
535	XP_021435359.1	splicing factor 3B subunit 1-like isoform X2 [Oncorhynchus mykiss]	Oncorhynchus mykiss	0	19.89	11	12.18
536	XP_021431880.1	cAMP-dependent protein kinase type I-alpha regulatory subunit [Oncorhynchus mykiss]	Oncorhynchus mykiss	19.85	19.96	11	27.44
536	XP_021431878.1	cAMP-dependent protein kinase type I-alpha regulatory subunit [Oncorhynchus mykiss]	Oncorhynchus mykiss	0	19.96	11	27.44
536	XP_021431877.1	cAMP-dependent protein kinase type I-alpha regulatory subunit [Oncorhynchus mykiss]	Oncorhynchus mykiss	0	19.96	11	27.44
536	XP_021437076.1	cAMP-dependent protein kinase type I-alpha regulatory subunit-like [Oncorhynchus mykiss]	Oncorhynchus mykiss	0	19.59	11	29.63
537	XP_021447852.1	40S ribosomal protein S5 [Oncorhynchus mykiss]	Oncorhynchus mykiss	19.83	19.97	10	42.44
537	XP_021427357.1	40S ribosomal protein S5 [Oncorhynchus mykiss]	Oncorhynchus mykiss	0	19.97	10	40.65
537	XP_021416324.1	40S ribosomal protein S5 [Oncorhynchus mykiss]	Oncorhynchus mykiss	0	19.97	10	42.44
537	NP_001153991.1	40S ribosomal protein S5 [Oncorhynchus mykiss]	Oncorhynchus mykiss	0	19.97	10	42.44
538	XP_021465486.1	proteasome subunit alpha type-5 [Oncorhynchus mykiss]	Oncorhynchus mykiss	19.77	19.79	10	52.28
539	XP_021432990.1	6-phosphofructo-2-kinase/fructose-2,6-bisphosphatase 3-like isoform X3 [Oncorhynchus mykiss]	Oncorhynchus mykiss	19.74	19.81	9	20.74
539	XP_021432989.1	6-phosphofructo-2-kinase/fructose-2,6-bisphosphatase 3-like isoform X2 [Oncorhynchus mykiss]	Oncorhynchus mykiss	0	19.81	9	20.5
539	XP_021432988.1	6-phosphofructo-2-kinase/fructose-2,6-bisphosphatase 3-like isoform X1 [Oncorhynchus mykiss]	Oncorhynchus mykiss	0	19.81	9	20.42
540	XP_021435621.1	probable ubiquitin carboxyl-terminal hydrolase FAF-X [Oncorhynchus mykiss]	Oncorhynchus mykiss	19.72	20.05	9	4.11
540	XP_021439210.1	probable ubiquitin carboxyl-terminal hydrolase FAF-X [Oncorhynchus mykiss]	Oncorhynchus mykiss	0.03	17.8	8	3.728
541	XP_021475466.1	vasodilator-stimulated phosphoprotein-like [Oncorhynchus mykiss]	Oncorhynchus mykiss	19.7	19.77	13	27.07
542	XP_021460240.1	calcium-binding mitochondrial carrier protein SCaMC-1 [Oncorhynchus mykiss]	Oncorhynchus mykiss	19.69	19.82	14	26.95
543	NP_001117853.1	protein LEG1 homolog precursor [Oncorhynchus mykiss]	Oncorhynchus mykiss	19.65	19.68	10	37.19
544	XP_021477319.1	AP-1 complex subunit beta-1 isoform X3 [Oncorhynchus mykiss]	Oncorhynchus mykiss	19.6	46.09	25	27.75
544	XP_021477318.1	AP-1 complex subunit beta-1 isoform X3 [Oncorhynchus mykiss]	Oncorhynchus mykiss	0	46.09	25	27.75
544	XP_021477317.1	AP-1 complex subunit beta-1 isoform X2 [Oncorhynchus mykiss]	Oncorhynchus mykiss	0	46.09	25	27.49
544	XP_021477316.1	AP-1 complex subunit beta-1 isoform X1 [Oncorhynchus mykiss]	Oncorhynchus mykiss	0	46.09	25	27.29
545	XP_021422669.1	B-cell receptor-associated protein 31 isoform X2 [Oncorhynchus mykiss]	Oncorhynchus mykiss	19.6	19.66	11	32.13
545	XP_021422668.1	B-cell receptor-associated protein 31 isoform X1 [Oncorhynchus mykiss]	Oncorhynchus mykiss	0	19.66	11	22.16
546	XP_021481536.1	retinoid-inducible serine carboxypeptidase-like [Oncorhynchus mykiss]	Oncorhynchus mykiss	19.54	19.59	11	27.09
547	XP_021424313.1	WD repeat-containing protein 1-like [Oncorhynchus mykiss]	Oncorhynchus mykiss	19.53	65.96	32	60.89
548	XP_021426335.1	histone-binding protein RBBP7 [Oncorhynchus mykiss]	Oncorhynchus mykiss	19.52	19.63	11	29.81
548	XP_021426334.1	histone-binding protein RBBP7 isoform X2 [Oncorhynchus mykiss]	Oncorhynchus mykiss	0	19.63	11	29.81
548	XP_021440361.1	histone-binding protein RBBP4 isoform X1 [Oncorhynchus mykiss]	Oncorhynchus mykiss	0	19.51	10	27.12
548	XP_021430187.1	histone-binding protein RBBP4-like isoform X1 [Oncorhynchus mykiss]	Oncorhynchus mykiss	0	19.51	10	27.12
548	XP_021426332.1	histone-binding protein RBBP7 isoform X1 [Oncorhynchus mykiss]	Oncorhynchus mykiss	0	17.64	10	24.36
549	XP_021474046.1	moesin-like isoform X1 [Oncorhynchus mykiss]	Oncorhynchus mykiss	19.45	101.4	52	71.16
550	XP_021479546.1	rho guanine nucleotide exchange factor 1-like [Oncorhynchus mykiss]	Oncorhynchus mykiss	19.45	19.69	9	9.28
550	XP_021437744.1	rho guanine nucleotide exchange factor 1-like [Oncorhynchus mykiss]	Oncorhynchus mykiss	0.01	17.64	8	9.271
551	XP_021415097.1	ATP synthase subunit d, mitochondrial-like [Oncorhynchus mykiss]	Oncorhynchus mykiss	19.41	19.48	10	77.64
551	XP_021415096.1	ATP synthase subunit d, mitochondrial-like [Oncorhynchus mykiss]	Oncorhynchus mykiss	0	19.48	10	77.64
551	XP_021415095.1	ATP synthase subunit d, mitochondrial-like [Oncorhynchus mykiss]	Oncorhynchus mykiss	0	19.48	10	77.64
552	XP_021450782.1	electron transfer flavoprotein subunit beta-like isoform X1 [Oncorhynchus mykiss]	Oncorhynchus mykiss	19.35	19.45	10	49.01
553	XP_021412395.1	gamma-adducin-like [Oncorhynchus mykiss]	Oncorhynchus mykiss	19.29	19.39	10	18.27
554	XP_021439464.1	pre-mRNA-processing factor 19-like [Oncorhynchus mykiss]	Oncorhynchus mykiss	19.29	19.35	12	25.54
555	XP_021455559.1	selenide, water dikinase 1 [Oncorhynchus mykiss]	Oncorhynchus mykiss	19.28	19.3	12	44.13
555	XP_021455550.1	selenide, water dikinase 1 [Oncorhynchus mykiss]	Oncorhynchus mykiss	0	19.3	12	44.13
555	XP_021455540.1	selenide, water dikinase 1 [Oncorhynchus mykiss]	Oncorhynchus mykiss	0	19.3	12	44.13
555	XP_021428167.1	selenide, water dikinase 1-like [Oncorhynchus mykiss]	Oncorhynchus mykiss	0	19.3	12	44.13
555	XP_021428161.1	selenide, water dikinase 1-like [Oncorhynchus mykiss]	Oncorhynchus mykiss	0	19.3	12	44.13
556	XP_021478678.1	serine/arginine-rich splicing factor 9-like [Oncorhynchus mykiss]	Oncorhynchus mykiss	19.26	19.44	11	46.75
556	XP_021478677.1	serine/arginine-rich splicing factor 9-like [Oncorhynchus mykiss]	Oncorhynchus mykiss	0	19.44	11	46.75
556	XP_021478676.1	serine/arginine-rich splicing factor 9-like [Oncorhynchus mykiss]	Oncorhynchus mykiss	0	19.44	11	46.75
556	XP_021478675.1	serine/arginine-rich splicing factor 9-like [Oncorhynchus mykiss]	Oncorhynchus mykiss	0	19.44	11	46.75
557	NP_001117749.1	peroxiredoxin [Oncorhynchus mykiss]	Oncorhynchus mykiss	19.22	24.48	14	70.85
558	XP_021474688.1	ruvB-like 2 [Oncorhynchus mykiss]	Oncorhynchus mykiss	19.21	19.32	11	27.65
559	XP_021464878.1	40S ribosomal protein S10-like [Oncorhynchus mykiss]	Oncorhynchus mykiss	19.17	19.24	9	47.37
559	XP_021423105.1	40S ribosomal protein S10 isoform X1 [Oncorhynchus mykiss]	Oncorhynchus mykiss	0	19.24	9	47.37
559	NP_001154094.1	40S ribosomal protein S10 [Oncorhynchus mykiss]	Oncorhynchus mykiss	0	19.24	9	47.37
560	XP_021477487.1	60S ribosomal protein L6-like [Oncorhynchus mykiss]	Oncorhynchus mykiss	19.17	19.23	11	39.53
561	XP_021426213.1	60S ribosomal protein L15 isoform X1 [Oncorhynchus mykiss]	Oncorhynchus mykiss	19.13	19.23	11	49.02
561	XP_021426212.1	60S ribosomal protein L15 isoform X1 [Oncorhynchus mykiss]	Oncorhynchus mykiss	0	19.23	11	49.02
561	XP_021415919.1	60S ribosomal protein L15-like [Oncorhynchus mykiss]	Oncorhynchus mykiss	0	19.23	11	49.02
561	NP_001154104.1	60S ribosomal protein L15 [Oncorhynchus mykiss]	Oncorhynchus mykiss	0	19.23	11	49.02
562	XP_021468114.1	heat shock protein HSP 90-alpha-like [Oncorhynchus mykiss]	Oncorhynchus mykiss	19.1	56	39	39.86
563	XP_021449997.1	A-kinase anchor protein 8-like [Oncorhynchus mykiss]	Oncorhynchus mykiss	19.04	19.17	12	25.72
564	XP_021450482.1	26S protease regulatory subunit 6B isoform X2 [Oncorhynchus mykiss]	Oncorhynchus mykiss	19	19.48	12	38.4
564	XP_021450479.1	26S protease regulatory subunit 6B isoform X1 [Oncorhynchus mykiss]	Oncorhynchus mykiss	0	19.48	12	35.48
564	XP_021416364.1	26S protease regulatory subunit 6B-like [Oncorhynchus mykiss]	Oncorhynchus mykiss	0	19.48	12	35.48
565	XP_021447079.1	uncharacterized protein LOC110510081 [Oncorhynchus mykiss]	Oncorhynchus mykiss	18.9	19	12	74.42
565	XP_021447078.1	uncharacterized protein LOC110510080 [Oncorhynchus mykiss]	Oncorhynchus mykiss	0	18.93	12	74.42
566	XP_021462652.1	prothrombin [Oncorhynchus mykiss]	Oncorhynchus mykiss	18.9	18.93	9	16.24
567	XP_021413375.1	2',3'-cyclic-nucleotide 3'-phosphodiesterase-like [Oncorhynchus mykiss]	Oncorhynchus mykiss	18.88	19.01	10	18.85
567	XP_021413374.1	2',3'-cyclic-nucleotide 3'-phosphodiesterase-like [Oncorhynchus mykiss]	Oncorhynchus mykiss	0	19.01	10	18.85
567	XP_021413373.1	2',3'-cyclic-nucleotide 3'-phosphodiesterase-like [Oncorhynchus mykiss]	Oncorhynchus mykiss	0	19.01	10	18.85
568	XP_021437871.1	SUMO-activating enzyme subunit 1-like isoform X1 [Oncorhynchus mykiss]	Oncorhynchus mykiss	18.87	18.92	10	31.81
569	XP_021477453.1	ras GTPase-activating-like protein IQGAP1 [Oncorhynchus mykiss]	Oncorhynchus mykiss	18.78	32	17	9.644
570	XP_021445498.1	calponin-2-like [Oncorhynchus mykiss]	Oncorhynchus mykiss	18.77	18.85	13	49.84
571	XP_021428462.1	tyrosine--tRNA ligase, cytoplasmic [Oncorhynchus mykiss]	Oncorhynchus mykiss	18.75	18.92	11	20.08
572	XP_021417717.1	adenylate kinase 2, mitochondrial-like isoform X2 [Oncorhynchus mykiss]	Oncorhynchus mykiss	18.74	18.82	9	33.61
572	XP_021417716.1	adenylate kinase 2, mitochondrial-like isoform X1 [Oncorhynchus mykiss]	Oncorhynchus mykiss	0	18.82	9	32.79
572	XP_021417715.1	adenylate kinase 2, mitochondrial-like isoform X1 [Oncorhynchus mykiss]	Oncorhynchus mykiss	0	18.82	9	32.79
573	XP_021445404.1	nucleoprotein TPR-like isoform X2 [Oncorhynchus mykiss]	Oncorhynchus mykiss	18.66	18.98	10	4.202
573	XP_021445403.1	nucleoprotein TPR-like isoform X1 [Oncorhynchus mykiss]	Oncorhynchus mykiss	0	18.98	10	4.2
574	XP_021412879.1	phosphoribosyl pyrophosphate synthase-associated protein 1-like isoform X2 [Oncorhynchus mykiss]	Oncorhynchus mykiss	18.66	18.78	10	33.98
574	XP_021423740.1	phosphoribosyl pyrophosphate synthase-associated protein 1-like [Oncorhynchus mykiss]	Oncorhynchus mykiss	0	16.89	9	28.34
574	XP_021412878.1	phosphoribosyl pyrophosphate synthase-associated protein 1-like isoform X1 [Oncorhynchus mykiss]	Oncorhynchus mykiss	0	16.89	9	28.34
575	XP_021439959.1	tripeptidyl-peptidase 1 [Oncorhynchus mykiss]	Oncorhynchus mykiss	18.65	18.67	10	22.46
576	XP_021464581.1	glycogen phosphorylase, brain form [Oncorhynchus mykiss]	Oncorhynchus mykiss	18.58	41.53	20	25.27
577	XP_021416534.1	C-terminal-binding protein 1-like [Oncorhynchus mykiss]	Oncorhynchus mykiss	18.57	18.62	10	27.53
578	XP_021415473.1	serine/arginine-rich splicing factor 6-like [Oncorhynchus mykiss]	Oncorhynchus mykiss	18.53	18.61	11	21.17
579	XP_021474105.1	galectin-9-like isoform X2 [Oncorhynchus mykiss]	Oncorhynchus mykiss	18.51	18.55	10	34.17
579	XP_021474104.1	galectin-9-like isoform X1 [Oncorhynchus mykiss]	Oncorhynchus mykiss	0	18.55	10	31.59
580	XP_021468263.1	protein FAM49B isoform X1 [Oncorhynchus mykiss]	Oncorhynchus mykiss	18.48	18.52	13	35.89
581	XP_021460613.1	cathepsin D isoform X1 [Oncorhynchus mykiss]	Oncorhynchus mykiss	18.45	18.46	9	32.75
581	NP_001118183.1	cathepsin D precursor [Oncorhynchus mykiss]	Oncorhynchus mykiss	0	18.46	9	33.17
582	XP_021473803.1	serpin H1-like [Oncorhynchus mykiss]	Oncorhynchus mykiss	18.38	26.98	15	35.37
583	XP_021473030.1	uncharacterized protein LOC110533271 [Oncorhynchus mykiss]	Oncorhynchus mykiss	18.37	40.55	23	19.03
584	XP_021466055.1	plasma membrane calcium-transporting ATPase 1-like isoform X3 [Oncorhynchus mykiss]	Oncorhynchus mykiss	18.31	18.46	10	10.11
584	XP_021466054.1	plasma membrane calcium-transporting ATPase 1-like isoform X2 [Oncorhynchus mykiss]	Oncorhynchus mykiss	0	18.46	10	10.55
584	XP_021466052.1	plasma membrane calcium-transporting ATPase 1-like isoform X1 [Oncorhynchus mykiss]	Oncorhynchus mykiss	0	18.32	10	10.49
584	XP_021466051.1	plasma membrane calcium-transporting ATPase 1-like isoform X1 [Oncorhynchus mykiss]	Oncorhynchus mykiss	0	18.32	10	10.49
585	XP_021472703.1	60S ribosomal protein L10 isoform X3 [Oncorhynchus mykiss]	Oncorhynchus mykiss	18.3	18.34	11	41.86
585	XP_021472702.1	60S ribosomal protein L10 isoform X3 [Oncorhynchus mykiss]	Oncorhynchus mykiss	0	18.34	11	41.86
585	XP_021448671.1	60S ribosomal protein L10 [Oncorhynchus mykiss]	Oncorhynchus mykiss	0	18.34	11	41.86
585	XP_021472701.1	60S ribosomal protein L10 isoform X2 [Oncorhynchus mykiss]	Oncorhynchus mykiss	0	16.26	9	27.39
585	XP_021472700.1	60S ribosomal protein L10 isoform X1 [Oncorhynchus mykiss]	Oncorhynchus mykiss	0	16.26	9	27.39
585	XP_021472699.1	60S ribosomal protein L10 isoform X1 [Oncorhynchus mykiss]	Oncorhynchus mykiss	0	16.26	9	27.39
586	XP_021411911.1	myoferlin-like [Oncorhynchus mykiss]	Oncorhynchus mykiss	18.29	18.4	10	5.333
587	XP_021475050.1	high mobility group protein B2-like [Oncorhynchus mykiss]	Oncorhynchus mykiss	18.27	18.31	10	39.53
587	XP_021429142.1	high mobility group protein B2-like [Oncorhynchus mykiss]	Oncorhynchus mykiss	0	18.31	10	39.72
588	XP_021457627.1	transcriptional activator protein Pur-beta-like [Oncorhynchus mykiss]	Oncorhynchus mykiss	18.23	18.3	10	31.55
589	XP_021480112.1	ferritin, middle subunit-like [Oncorhynchus mykiss]	Oncorhynchus mykiss	18.23	18.27	11	62.5
589	XP_021480104.1	ferritin, middle subunit-like isoform X2 [Oncorhynchus mykiss]	Oncorhynchus mykiss	0	18.27	11	62.5
589	XP_021480103.1	ferritin, middle subunit-like isoform X1 [Oncorhynchus mykiss]	Oncorhynchus mykiss	0	18.27	11	62.5
589	XP_021480099.1	ferritin, middle subunit-like [Oncorhynchus mykiss]	Oncorhynchus mykiss	0	18.27	11	62.5
589	NP_001118020.1	ferritin H-2 [Oncorhynchus mykiss]	Oncorhynchus mykiss	0	18.27	11	62.5
589	XP_021480101.1	ferritin, middle subunit-like [Oncorhynchus mykiss]	Oncorhynchus mykiss	0	18.18	11	62.5
590	XP_021439872.1	chloride intracellular channel protein 2-like [Oncorhynchus mykiss]	Oncorhynchus mykiss	18.21	18.23	12	48.57
591	XP_021448803.1	tripartite motif-containing protein 16-like [Oncorhynchus mykiss]	Oncorhynchus mykiss	18.19	18.29	12	20.68
591	XP_021449079.1	tripartite motif-containing protein 16-like [Oncorhynchus mykiss]	Oncorhynchus mykiss	0	17.32	11	18.71
591	XP_021449271.1	tripartite motif-containing protein 16-like [Oncorhynchus mykiss]	Oncorhynchus mykiss	0	17.3	11	18.81
591	XP_021454273.1	tripartite motif-containing protein 16-like [Oncorhynchus mykiss]	Oncorhynchus mykiss	0	17.29	11	18.84
591	XP_021432557.1	tripartite motif-containing protein 16-like [Oncorhynchus mykiss]	Oncorhynchus mykiss	0	15.89	11	18.75
592	XP_021424921.1	ruvB-like 1 [Oncorhynchus mykiss]	Oncorhynchus mykiss	18.19	18.27	9	25.88
593	XP_021469499.1	catechol O-methyltransferase domain-containing protein 1-like [Oncorhynchus mykiss]	Oncorhynchus mykiss	18.17	18.18	15	48.99
594	XP_021414045.1	eukaryotic translation initiation factor 3 subunit D isoform X1 [Oncorhynchus mykiss]	Oncorhynchus mykiss	18.14	18.38	11	22.16
594	XP_021481175.1	eukaryotic translation initiation factor 3 subunit D-like [Oncorhynchus mykiss]	Oncorhynchus mykiss	0	18.37	11	22.28
594	XP_021414046.1	eukaryotic translation initiation factor 3 subunit D isoform X2 [Oncorhynchus mykiss]	Oncorhynchus mykiss	0	18.37	11	22.24
595	XP_021464347.1	cathepsin K isoform X2 [Oncorhynchus mykiss]	Oncorhynchus mykiss	18.14	18.2	10	36.84
595	XP_021464346.1	cathepsin K isoform X1 [Oncorhynchus mykiss]	Oncorhynchus mykiss	0	18.2	10	34.81
596	XP_021427634.1	chromodomain-helicase-DNA-binding protein 4-like [Oncorhynchus mykiss]	Oncorhynchus mykiss	18.11	18.28	11	6.25
597	XP_021412283.1	heme oxygenase-like isoform X2 [Oncorhynchus mykiss]	Oncorhynchus mykiss	18.06	18.19	11	45.12
597	XP_021412282.1	heme oxygenase-like isoform X1 [Oncorhynchus mykiss]	Oncorhynchus mykiss	0	18.19	11	45.12
598	XP_021470842.1	malate dehydrogenase, cytoplasmic-like [Oncorhynchus mykiss]	Oncorhynchus mykiss	18.05	29.12	16	41.9
599	XP_021439516.1	RNA-binding motif protein, X chromosome-like isoform X1 [Oncorhynchus mykiss]	Oncorhynchus mykiss	18.04	18.17	11	30.29
599	XP_021439515.1	RNA-binding motif protein, X chromosome-like isoform X1 [Oncorhynchus mykiss]	Oncorhynchus mykiss	0	18.17	11	30.29
599	XP_021439517.1	RNA-binding motif protein, X chromosome-like isoform X2 [Oncorhynchus mykiss]	Oncorhynchus mykiss	0	17.44	10	27.27
600	XP_021453764.1	X-ray repair cross-complementing protein 5 [Oncorhynchus mykiss]	Oncorhynchus mykiss	18.01	18.17	10	15.8
601	XP_021428206.1	chromobox protein homolog 3-like isoform X1 [Oncorhynchus mykiss]	Oncorhynchus mykiss	18.01	18.01	9	64.55
601	XP_021428207.1	chromobox protein homolog 3-like isoform X2 [Oncorhynchus mykiss]	Oncorhynchus mykiss	0	18.01	9	68.93
602	NP_001158629.1	Profilin-1 [Oncorhynchus mykiss]	Oncorhynchus mykiss	18	18	14	67.13
603	XP_021455312.1	alcohol dehydrogenase [NADP(+)] isoform X2 [Oncorhynchus mykiss]	Oncorhynchus mykiss	17.95	18.08	9	29.48
603	XP_021455311.1	alcohol dehydrogenase [NADP(+)] isoform X1 [Oncorhynchus mykiss]	Oncorhynchus mykiss	0	18.08	9	22.45
604	XP_021441860.1	probable serine carboxypeptidase CPVL [Oncorhynchus mykiss]	Oncorhynchus mykiss	17.94	17.97	9	23.64
604	XP_021441819.1	probable serine carboxypeptidase CPVL [Oncorhynchus mykiss]	Oncorhynchus mykiss	0	17.97	9	23.64
605	XP_021465631.1	protein kinase C delta type-like [Oncorhynchus mykiss]	Oncorhynchus mykiss	17.87	18.16	9	16.4
606	XP_021462763.1	dnaJ homolog subfamily A member 2-like [Oncorhynchus mykiss]	Oncorhynchus mykiss	17.86	17.93	11	24.57
606	XP_021441600.1	dnaJ homolog subfamily A member 2 [Oncorhynchus mykiss]	Oncorhynchus mykiss	0	17.93	11	24.57
607	XP_021457208.1	thioredoxin-like protein 1 [Oncorhynchus mykiss]	Oncorhynchus mykiss	17.85	17.9	11	39.45
607	XP_021478244.1	thioredoxin-like protein 1 [Oncorhynchus mykiss]	Oncorhynchus mykiss	0.04	16.06	10	33.22
608	XP_021419683.1	lumican-like [Oncorhynchus mykiss]	Oncorhynchus mykiss	17.79	17.82	9	27.49
608	XP_021419682.1	lumican-like [Oncorhynchus mykiss]	Oncorhynchus mykiss	0	17.82	9	27.49
609	XP_021424258.1	uncharacterized protein LOC110493957 [Oncorhynchus mykiss]	Oncorhynchus mykiss	17.75	17.79	9	21.32
610	XP_021478354.1	annexin A3-like isoform X1 [Oncorhynchus mykiss]	Oncorhynchus mykiss	17.73	20.1	12	37.76
610	XP_021478353.1	annexin A3-like isoform X1 [Oncorhynchus mykiss]	Oncorhynchus mykiss	0	20.1	12	37.76
611	XP_021411842.1	nucleoside diphosphate kinase B isoform X1 [Oncorhynchus mykiss]	Oncorhynchus mykiss	17.68	17.68	11	60.53
612	XP_021442926.1	60S ribosomal protein L35a [Oncorhynchus mykiss]	Oncorhynchus mykiss	17.65	17.73	10	51.82
612	XP_021418903.1	60S ribosomal protein L35a [Oncorhynchus mykiss]	Oncorhynchus mykiss	0	17.73	10	51.82
612	XP_021418902.1	60S ribosomal protein L35a [Oncorhynchus mykiss]	Oncorhynchus mykiss	0	17.73	10	51.82
613	XP_021446911.1	adenylosuccinate synthetase isozyme 2-like [Oncorhynchus mykiss]	Oncorhynchus mykiss	17.63	17.73	9	26.17
614	XP_021464412.1	glycerol-3-phosphate dehydrogenase [NAD(+)], cytoplasmic-like [Oncorhynchus mykiss]	Oncorhynchus mykiss	17.56	17.61	12	34.38
614	XP_021426989.1	glycerol-3-phosphate dehydrogenase [NAD(+)], cytoplasmic-like [Oncorhynchus mykiss]	Oncorhynchus mykiss	0	17.61	12	34.38
615	XP_021481191.1	17-beta-hydroxysteroid dehydrogenase 14-like [Oncorhynchus mykiss]	Oncorhynchus mykiss	17.54	17.62	11	38.72
615	XP_021414076.1	17-beta-hydroxysteroid dehydrogenase 14-like [Oncorhynchus mykiss]	Oncorhynchus mykiss	0	17.62	11	38.72
616	XP_021474719.1	pre-mRNA-splicing factor ATP-dependent RNA helicase DHX15-like [Oncorhynchus mykiss]	Oncorhynchus mykiss	17.52	17.64	9	14.19
616	XP_021429308.1	pre-mRNA-splicing factor ATP-dependent RNA helicase DHX15 isoform X1 [Oncorhynchus mykiss]	Oncorhynchus mykiss	0	17.64	9	14.23
616	XP_021429309.1	pre-mRNA-splicing factor ATP-dependent RNA helicase DHX15 isoform X2 [Oncorhynchus mykiss]	Oncorhynchus mykiss	0	17.53	9	15.45
617	XP_021460844.1	mesencephalic astrocyte-derived neurotrophic factor-like [Oncorhynchus mykiss]	Oncorhynchus mykiss	17.49	17.52	9	50.83
618	XP_021428051.1	ATP-binding cassette sub-family F member 1-like isoform X2 [Oncorhynchus mykiss]	Oncorhynchus mykiss	17.46	17.53	8	11.83
618	XP_021415820.1	ATP-binding cassette sub-family F member 1-like [Oncorhynchus mykiss]	Oncorhynchus mykiss	0.01	17.52	8	11.69
618	XP_021428050.1	ATP-binding cassette sub-family F member 1-like isoform X1 [Oncorhynchus mykiss]	Oncorhynchus mykiss	0	17.53	8	11.69
619	XP_021436009.1	cullin-9-like [Oncorhynchus mykiss]	Oncorhynchus mykiss	17.39	17.5	9	4.102
620	NP_001118179.1	signal transducer/activator of transcription [Oncorhynchus mykiss]	Oncorhynchus mykiss	17.38	19.7	11	15.38
621	XP_021442319.1	NAD(P) transhydrogenase, mitochondrial-like [Oncorhynchus mykiss]	Oncorhynchus mykiss	17.37	17.44	9	10.83
621	XP_021442317.1	NAD(P) transhydrogenase, mitochondrial-like [Oncorhynchus mykiss]	Oncorhynchus mykiss	0	17.44	9	10.83
622	XP_021427958.1	stathmin-like [Oncorhynchus mykiss]	Oncorhynchus mykiss	17.37	17.43	11	49.01
623	XP_021439069.1	heterogeneous nuclear ribonucleoprotein H-like [Oncorhynchus mykiss]	Oncorhynchus mykiss	17.34	17.37	9	29.41
624	XP_021456906.1	ubiquitin-conjugating enzyme E2 N-like [Oncorhynchus mykiss]	Oncorhynchus mykiss	17.34	17.35	9	64.29
624	XP_021429726.1	ubiquitin-conjugating enzyme E2 N [Oncorhynchus mykiss]	Oncorhynchus mykiss	0	17.35	9	64.29
625	XP_021447932.1	interferon-induced very large GTPase 1-like [Oncorhynchus mykiss]	Oncorhynchus mykiss	17.31	17.52	11	5.519
626	XP_021447382.1	60S ribosomal protein L23a-like [Oncorhynchus mykiss]	Oncorhynchus mykiss	17.27	17.32	9	37.85
626	XP_021472980.1	60S ribosomal protein L23a [Oncorhynchus mykiss]	Oncorhynchus mykiss	0	17.29	9	43.23
627	XP_021476016.1	eukaryotic translation initiation factor 2 subunit 3 [Oncorhynchus mykiss]	Oncorhynchus mykiss	17.27	17.3	9	26.48
627	XP_021418053.1	eukaryotic translation initiation factor 2 subunit 3-like [Oncorhynchus mykiss]	Oncorhynchus mykiss	0	17.3	9	26.32
[truncated: 6,346 more rows]

## Sheet: Supp table 2b, Peptide list
Distinct Peptide Index	Protein N	Accessions	Start Position	Sequence	Modifications	Cleavages	Theoretical MW	Missed cleavages	Conf	Score	Theor z	Theor m/z	Delta Mass	Delta ppm	RT - Peptide (Min)
[truncated: 18,241 more rows]
